# Supplementary material for: Transcriptome analysis of sugar and acid metabolism in young tomato fruits under high temperature and nitrogen fertilizer influence
Source: Front Plant Sci. 2023 Jul 19;14:1197553. doi: 10.3389/fpls.2023.1197553 (PMC10394703; doi:10.3389/fpls.2023.1197553)
Supplement: Supplementary Table 1 — Detailed table of expression differences between different control groups. [file Table_1.xlsx]

## Sheet: HTN1 vs CKN1
Gene_id	Gene description	FC(HTN1/CKN1)	Log2FC(HTN1/CKN1)	Padjust	Significant	Regulate
Solyc04g025530.3	Glutamate decarboxylase (AHRD V3.3 *** A0A2G2YVX0_CAPAN)	0.003	-8.15875	2.87839e-164	yes	down
Solyc12g097000.2	Disease resistance protein (TIR-NBS-LRR class) family (AHRD V3.3 *-* A0A2U1MRL7_ARTAN)	0.038	-4.70092	1.95219e-146	yes	down
Solyc07g049530.3	1-aminocyclopropane-1-carboxylate oxidase 1	0.005	-7.58248	2.19872e-145	yes	down
Solyc07g040710.3	Calmodulin-binding protein (AHRD V3.3 *** A0A2U1QIJ0_ARTAN)	0.002	-9.00615	2.79131e-141	yes	down
Solyc06g082920.3	Receptor-like kinase (AHRD V3.3 *** D4QD70_DIACA)	0.071	-3.81638	1.60358e-129	yes	down
Solyc03g111290.2	Cytochrome P450 (AHRD V3.3 *** A0A200QGE7_9MAGN)	0.004	-7.91531	8.97422e-120	yes	down
Solyc01g106500.4	Receptor-like protein kinase (AHRD V3.3 *** A0A2R6Q659_ACTCH)	0.025	-5.30478	4.79547e-112	yes	down
Solyc09g083210.3	Protein kinase-like domain-containing protein (AHRD V3.3 *** A0A2U1MF72_ARTAN)	0.059	-4.07757	1.23155e-110	yes	down
Solyc04g048900.3	Calreticulin (AHRD V3.3 *** A0A2G3ASL1_CAPCH)	0.011	-6.51645	3.17107e-110	yes	down
Solyc09g065560.3	Sulfate transporter (AHRD V3.3 *** Q70BL1_BRAOL)	0.004	-8.15701	1.09375e-108	yes	down
Solyc03g026280.3	C-repeat binding factor 1	95.193	6.57278	8.27019e-105	yes	up
Solyc01g096670.5	Cytochrome P450 (AHRD V3.11 *** tr|A0A2U1MC34|A0A2U1MC34_ARTAN)	0.034	-4.8668	6.27802e-103	yes	down
Solyc02g071130.5	WRKY transcription factor (AHRD V3.11 *** tr|A0A078H6H4|A0A078H6H4_BRANA)	0.002	-8.80258	7.81591e-95	yes	down
Solyc12g010020.3	Leucine aminopeptidase A1	0.018	-5.81679	1.61658e-86	yes	down
Solyc12g013690.2	Monooxygenase (AHRD V3.3 *** Q8H9C4_SOLTU)	0.037	-4.74674	8.3796e-84	yes	down
Solyc05g005150.1	F-box/Kelch repeat-containing F-box family protein (AHRD V3.3 *** C4PVT9_ARATH)	0.054	-4.21619	9.38435e-84	yes	down
Solyc04g071770.3	Ethylene-responsive transcription factor (AHRD V3.3 *** A0A1U8GDL3_CAPAN)	0.001	-10.1399	4.98125e-82	yes	down
Solyc09g072810.3	Receptor protein kinase, putative (AHRD V3.3 *** B9SKP2_RICCO)	0.004	-8.08904	7.00223e-81	yes	down
Solyc06g008620.1	TolB protein-related protein (AHRD V3.3 *** A0A2U1LVX5_ARTAN)	0.004	-7.92712	7.47406e-79	yes	down
Solyc06g061020.3	SBP (S-ribonuclease binding protein) family protein (AHRD V3.3 *** Q8LCK5_ARATH)	10.778	3.43	2.52032e-78	yes	up
Solyc06g036420.4	Protein SGT1-like protein (AHRD V3.11 *** tr|A0A2G3C6V0|A0A2G3C6V0_CAPCH)	0.013	-6.29843	6.67722e-78	yes	down
Solyc10g005080.3	Late elongated hypocotyl (AHRD V3.3 *** J9PV71_NICAT)	14.656	3.87345	7.05121e-76	yes	up
Solyc03g097840.3	Phosphate carrier protein, mitochondrial (AHRD V3.3 *** A0A2G3A0N1_CAPAN)	0.009	-6.7414	3.32719e-75	yes	down
Solyc03g117860.3	RBR-type E3 ubiquitin transferase (AHRD V3.3 *** A0A2G3A2R7_CAPAN)	0.015	-6.03707	1.87916e-73	yes	down
Solyc02g086590.3	Cysteine-rich receptor-like protein kinase 42 (AHRD V3.3 *** A0A2G2XIU5_CAPBA)	0.064	-3.9646	5.99833e-72	yes	down
Solyc01g007980.4	Cysteine-rich receptor-like protein kinase 2 (AHRD V3.3 *** A0A2G2YVX5_CAPAN)	0.025	-5.33002	6.92229e-72	yes	down
Solyc02g083850.3	Calcium-dependent kinase (AHRD V3.3 *** Q5D875_MEDTR)	0.017	-5.9139	2.68053e-71	yes	down
Solyc02g064830.4	Indole-3-acetic acid-amido synthetas 3-3	0.036	-4.81362	6.60419e-71	yes	down
Solyc04g076610.3	Ribonuclease H (AHRD V3.3 *** A0A2K3N9F8_TRIPR)	0.045	-4.45946	1.50173e-70	yes	down
Solyc12g008500.2	receptor-like protein kinase 5 (AHRD V3.3 *** A0A1S4BN50_TOBAC)	0.017	-5.83675	5.77908e-69	yes	down
Solyc12g009240.1	Ethylene-responsive transcription factor (AHRD V3.3 *-* A0A2G3BP26_CAPCH)	16.342	4.03053	7.12044e-69	yes	up
Solyc04g079730.1	allene oxide synthase	0.015	-6.08457	7.671e-68	yes	down
Solyc04g051360.3	Ethylene Response Factor D.1	0.001	-9.6658	2.55381e-67	yes	down
Solyc07g043230.3	Zinc transporter protein (AHRD V3.3 *** A5BDR3_VITVI)	0.005	-7.56043	1.0311e-66	yes	down
Solyc03g032150.3	Protein kinase domain (AHRD V3.3 *-* A0A200PQX9_9MAGN)	0.08	-3.63885	2.02407e-66	yes	down
Solyc10g005320.3	Tryptophan synthase beta chain (AHRD V3.3 *** B2J8R2_NOSP7)	0.002	-9.19945	3.14335e-63	yes	down
Solyc03g082690.3	RING-type E3 ubiquitin transferase (AHRD V3.3 *** A0A2G2X7G1_CAPBA)	0.12	-3.0597	3.21427e-63	yes	down
Solyc01g112220.4	Protein kinase superfamily protein (AHRD V3.3 *** A0A2U1KP77_ARTAN)	0.05	-4.32775	6.77084e-62	yes	down
Solyc03g117870.3	4-coumarate:CoA ligase (AHRD V3.3 *** Q42879_LITER)	0.056	-4.1686	1.39237e-61	yes	down
Solyc01g073820.5	Cysteine/Histidine-rich C1 domain family protein (AHRD V3.11 *** tr|Q9FIY8|Q9FIY8_ARATH)	0.026	-5.27426	3.46307e-61	yes	down
Solyc01g068490.5	RING-type E3 ubiquitin transferase (AHRD V3.11 *** tr|A0A200RD53|A0A200RD53_9MAGN)	0.018	-5.78817	4.62812e-61	yes	down
Solyc03g111300.1	Cytochrome P450 (AHRD V3.3 *** A0A200QGE7_9MAGN)	0.017	-5.85603	1.57034e-60	yes	down
Solyc04g079300.3	Calcineurin-like metallo-phosphoesterase superfamily protein (AHRD V3.3 *** F4JPS4_ARATH)	0.072	-3.78714	6.23673e-60	yes	down
Solyc08g067410.2	3-ketoacyl-CoA synthase (AHRD V3.3 *** A0A2G2VGN5_CAPBA)	0.034	-4.86153	4.80302e-59	yes	down
Solyc04g015360.3	GATA transcription factor (AHRD V3.3 *** K4BQ39_SOLLC)	8.586	3.10201	6.23245e-57	yes	up
Solyc04g078290.5	Cytochrome P450 (AHRD V3.11 *** tr|Q7FPQ4|Q7FPQ4_HELTU)	0.05	-4.32481	1.70416e-56	yes	down
Solyc10g074540.1	Protein EXORDIUM-like 3 (AHRD V3.3 *** A0A1U8DVK9_CAPAN)	36.994	5.2092	2.5363e-55	yes	up
Solyc04g074180.4	cryptochrome 1	11.617	3.53816	2.08831e-54	yes	up
Solyc12g057060.2	Glycosyltransferase (AHRD V3.3 *** A0A2G3CNS7_CAPCH)	0.002	-9.0063	2.08831e-54	yes	down
Solyc03g111790.4	Centromere protein X (AHRD V3.3 *** A0A1U8FY32_CAPAN)	0.054	-4.20936	8.77734e-54	yes	down
Solyc04g072000.5	Chitinase (AHRD V3.11 *** tr|A0A2U1LR12|A0A2U1LR12_ARTAN)	0.001	-10.1269	9.06165e-54	yes	down
Solyc12g098960.2	Protein kinase domain (AHRD V3.3 *** A0A200R1U1_9MAGN)	0.157	-2.67475	1.37443e-53	yes	down
Solyc02g092760.3	Sigma-B regulation protein RsbQ (AHRD V3.3 *** A0A2T0KZ78_9BURK)	0.031	-5.00078	1.86758e-53	yes	down
Solyc09g011870.3	Arogenate dehydrogenase 2 (AHRD V3.3 *** F1BPV6_SOLPN)	0.001	-9.5622	6.45006e-53	yes	down
Solyc09g083360.3	Transcription factor bHLH92 (AHRD V3.3 *** A0A2G2ZV24_CAPAN)	0.017	-5.86052	7.60952e-53	yes	down
Solyc03g120980.4	Pleiotropic drug resistance transporter 5 (AHRD V3.11 *** tr|I6XGC6|I6XGC6_NICPL)	0.024	-5.38897	2.42713e-52	yes	down
Solyc10g079930.1	Glycosyltransferase (AHRD V3.3 *** A0A0A1WDH9_NICAT)	0.141	-2.82741	5.34944e-52	yes	down
Solyc06g071070.1	NAD(P)-binding Rossmann-fold superfamily protein (AHRD V3.3 *** A0A2U1L921_ARTAN),Pfam:PF13561	0.06	-4.06777	1.03418e-51	yes	down
Solyc06g074140.1	RING-type E3 ubiquitin transferase (AHRD V3.3 *** A0A2G3CBE3_CAPCH)	0.021	-5.58631	1.29148e-51	yes	down
Solyc06g009270.3	Diacylglycerol kinase (AHRD V3.3 *** A0A2G3ATC8_CAPCH)	0.138	-2.85246	2.84076e-51	yes	down
Solyc03g083010.3	Alpha/beta-Hydrolases superfamily protein (AHRD V3.3 *** Q9LVU7_ARATH)	0.07	-3.82771	4.50661e-51	yes	down
Solyc01g006950.3	syntaxin-121-like (AHRD V3.3 *** A0A2I4H4W7_9ROSI)	0.017	-5.87788	5.85888e-51	yes	down
Solyc12g094520.2	4-coumarate--CoA ligase-like 4 (AHRD V3.3 *** A0A2G3B4I9_CAPCH)	0.051	-4.28761	1.26899e-50	yes	down
Solyc09g075420.3	ethylene response factor E.1	0.066	-3.91244	1.74864e-50	yes	down
Solyc02g036480.1	Late embryogenesis abundant (LEA) hydroxyproline-rich glycoprotein family (AHRD V3.3 *** Q9SLI0_ARATH)	0.012	-6.40026	2.77561e-50	yes	down
Solyc09g082690.3	superoxide dismutase	482.332	8.91388	5.72028e-50	yes	up
Solyc04g009800.3	Calcium dependent protein kinase (AHRD V3.3 *** E1CFU1_SOLLC)	0.176	-2.50668	6.75829e-50	yes	down
Solyc06g053150.1	P-loop containing nucleoside triphosphate hydrolases superfamily protein (AHRD V3.3 *** A0A2U1NSJ9_ARTAN)	0.023	-5.41485	1.37298e-49	yes	down
Solyc06g065870.3	envelope glycoprotein B (AHRD V3.3 *** AT1G80540.1)	0.016	-5.98771	2.45554e-49	yes	down
Solyc03g121620.1	Late embryogenesis abundant (LEA) hydroxyproline-rich glycoprotein family (AHRD V3.3 *** A0A2U1MMJ0_ARTAN)	6.534	2.70802	2.45554e-49	yes	up
Solyc12g019320.2	Protein DETOXIFICATION (AHRD V3.3 *** A0A2U1NP73_ARTAN)	0.024	-5.39263	2.53339e-48	yes	down
Solyc10g085380.2	NAD(P)-binding Rossmann-fold superfamily protein (AHRD V3.3 *** A0A2U1PL19_ARTAN),Pfam:PF13561	0.035	-4.82902	4.87398e-48	yes	down
Solyc01g079940.5	Eukaryotic aspartyl protease family protein (AHRD V3.11 *** tr|A0A2U1KXX4|A0A2U1KXX4_ARTAN)	0.018	-5.78711	5.70104e-48	yes	down
Solyc01g095770.3	Cyclic nucleotide-gated channel 7 (AHRD V3.3 *** A0A2U8YLK9_TOBAC)	0.007	-7.18041	5.42223e-47	yes	down
Solyc12g044940.2	NAD(P)-binding Rossmann-fold superfamily protein (AHRD V3.3 *** Q94AL3_ARATH)	0.079	-3.6557	8.03078e-47	yes	down
Solyc07g062040.3	Receptor-like serine/threonine-protein kinase (AHRD V3.3 *** A0A1U8HKL5_CAPAN)	0.058	-4.11772	1.20458e-46	yes	down
Solyc03g114890.4	COBRA-like protein (AHRD V3.3 *** K4BKZ1_SOLLC)	0.09	-3.4694	2.19366e-46	yes	down
Solyc06g068650.4	4-coumarate:CoA ligase (AHRD V3.3 *** Q42879_LITER)	0.029	-5.12403	4.21121e-46	yes	down
Solyc03g111100.1	At3g48510 (AHRD V3.3 *** Q9SMP6_ARATH)	31.162	4.96172	6.80975e-46	yes	up
Solyc07g018010.3	bHLH transcription factor139	0.014	-6.11906	1.59082e-45	yes	down
Solyc02g083310.3	Bifunctional nuclease 2 (AHRD V3.3 *** A0A1J3GME9_NOCCA)	0.177	-2.50056	1.83956e-45	yes	down
Solyc12g010030.3	Leucine aminopeptidase, chloroplastic (AHRD V3.3 *** AMPL_SOLTU)	0.013	-6.27528	2.44834e-45	yes	down
Solyc02g079510.3	Peroxidase (AHRD V3.3 *** M1C184_SOLTU)	0.043	-4.5273	4.24577e-45	yes	down
Solyc10g008247.1	transcription factor bHLH36-like (AHRD V3.3 *** A0A2I4FJG0_9ROSI)	0.006	-7.45247	4.90375e-45	yes	down
Solyc03g115610.3	LRR receptor-like kinase family protein (AHRD V3.3 *** A0A072USD7_MEDTR)	0.009	-6.79761	1.23375e-44	yes	down
Solyc01g080010.2	xyloglucan endoglucanase inhibitor	0.106	-3.23974	1.50439e-44	yes	down
Solyc12g009520.2	receptor-like protein 12 (AHRD V3.3 *** A0A1S4DP57_TOBAC)	0.016	-5.95477	9.36611e-44	yes	down
Solyc09g007100.3	DUF632 domain-containing protein/DUF630 domain-containing protein (AHRD V3.3 *** A0A1Q3BWV7_CEPFO)	13.826	3.78935	9.41681e-44	yes	up
Solyc08g078340.3	Transcription factor DIVARICATA (AHRD V3.3 *** A0A2G3DC38_CAPCH)	0.218	-2.19817	1.07396e-43	yes	down
Solyc04g014220.1	RING/U-box superfamily protein (AHRD V3.3 *-* F4JJ02_ARATH)	0.032	-4.94522	1.49697e-43	yes	down
Solyc03g119660.2	Protein PLANT CADMIUM RESISTANCE like (AHRD V3.3 *** A0A2R6QIE9_ACTCH)	0	-11.1035	1.67102e-43	yes	down
Solyc06g007440.4	Non-specific serine/threonine protein kinase (AHRD V3.3 *** A0A2G3C4Q5_CAPCH)	0.039	-4.67313	1.75746e-43	yes	down
Solyc07g006480.4	Receptor-like kinase (AHRD V3.3 *** D4QD70_DIACA)	0.068	-3.87721	2.40265e-43	yes	down
Solyc09g061840.5	3-ketoacyl-CoA thiolase peroxisomal-like (AHRD V3.11 *** tr|A0A2K3P5R8|A0A2K3P5R8_TRIPR)	0.018	-5.83479	3.37394e-43	yes	down
Solyc11g018774.2	Peroxidase (AHRD V3.11 *** tr|M1CN26|M1CN26_SOLTU)	0.042	-4.5902	4.97736e-43	yes	down
Solyc04g077270.4	G-type lectin S-receptor-like serine/threonine-protein kinase (AHRD V3.3 *** A0A1U8GJN2_CAPAN)	0.039	-4.68582	6.38109e-43	yes	down
Solyc07g032380.4	Pentatricopeptide repeat-containing protein (AHRD V3.3 *** A0A2G2Z1L2_CAPAN)	8.566	3.09858	1.98063e-42	yes	up
Solyc04g016230.5	Glycosyltransferase (AHRD V3.11 *** tr|A0A0A1WCD6|A0A0A1WCD6_NICAT)	0.012	-6.43061	4.12313e-42	yes	down
Solyc04g078840.3	AREB	0.111	-3.16585	5.35356e-42	yes	down
Solyc12g042460.2	4-coumarate:CoA ligase (AHRD V3.3 *** Q42879_LITER)	0.014	-6.14162	5.45356e-42	yes	down
Solyc08g068630.5	Serine decarboxylase (AHRD V3.11 *** tr|A0A2G2W5V8|A0A2G2W5V8_CAPBA)	0.005	-7.57943	7.67854e-42	yes	down
Solyc03g124110.2	Dehydration-responsive element-binding transcription factor (AHRD V3.3 *** A0A1S6M2D0_9CARY)	83	6.37504	1.25658e-41	yes	up
Solyc08g076860.3	PLATZ transcription factor family protein (AHRD V3.3 *** F4IEB6_ARATH)	0.122	-3.03724	2.11008e-41	yes	down
Solyc04g011770.2	Unknown protein	0.029	-5.10094	2.16493e-41	yes	down
Solyc06g010030.4	MLO-like protein (AHRD V3.3 *** K4C430_SOLLC)	0.041	-4.60036	2.26687e-41	yes	down
Solyc09g091990.4	Receptor like protein kinase S.2 (AHRD V3.11 *** tr|A0A2G3CRM0|A0A2G3CRM0_CAPCH)	0.042	-4.57545	4.21805e-41	yes	down
Solyc04g008620.3	Calcium-dependent lipid-binding (CaLB domain) family protein (AHRD V3.3 *** A0A2U1PEE4_ARTAN)	0.12	-3.05664	8.76677e-41	yes	down
Solyc07g049180.3	LysM receptor-like kinase (AHRD V3.3 *** E2FYC4_SOLLC)	0.147	-2.76888	1.14153e-40	yes	down
Solyc03g007790.3	G-type lectin S-receptor-like serine/threonine-protein kinase (AHRD V3.3 *** A0A2G3CWU6_CAPCH)	0.002	-8.88857	1.28162e-40	yes	down
Solyc06g069790.5	Gibberellin-regulated protein (AHRD V3.11 *** tr|S8CK34|S8CK34_9LAMI)	0.044	-4.49358	1.34504e-40	yes	down
Solyc09g090070.1	phosphate transporter 1	0.014	-6.18822	1.6976e-40	yes	down
Solyc03g080190.3	2-oxoglutarate (2OG) and Fe(II)-dependent oxygenase superfamily protein (AHRD V3.3 *** A0A2U1QGX7_ARTAN)	0.01	-6.57377	1.6976e-40	yes	down
Solyc09g009130.4	PHYTOSULFOKINE 3 PRECURSOR Chr3:16291388-16292118 REVERSE LENGTH=81 201606 (AHRD V3.11 *-* AT3G44735.2)	0.009	-6.81941	1.74179e-40	yes	down
Solyc05g013750.3	Protein-tyrosine-phosphatase MK.1	0.074	-3.75015	4.95275e-40	yes	down
Solyc02g093270.5	Caffeoyl-CoA O-methyltransferase (AHRD V3.11 *** tr|A0A1U8FPA5|A0A1U8FPA5_CAPAN)	0.05	-4.32762	7.66211e-40	yes	down
Solyc06g069740.1	Calcium-binding EF-hand family protein (AHRD V3.3 *** A0A2U1NCV0_ARTAN)	0.023	-5.42752	8.71371e-40	yes	down
Solyc06g069470.3	Glycerophosphodiester phosphodiesterase GDPD5 (AHRD V3.3 *** A0A2G2WM22_CAPBA)	0.181	-2.46909	9.19317e-40	yes	down
Solyc04g071680.2	Receptor protein kinase, putative (AHRD V3.3 *** B9SAG6_RICCO)	0.02	-5.63325	1.53691e-39	yes	down
Solyc02g068540.3	leucine-rich repeat receptor protein kinase EMS1-like (AHRD V3.11 *** tr|A0A2G3A6F6|A0A2G3A6F6_CAPAN)	0.019	-5.69779	2.60476e-39	yes	down
Solyc04g077050.3	Amino acid permease 6 (AHRD V3.3 *** A0A2G2ZR10_CAPAN)	0.033	-4.91201	2.73516e-39	yes	down
Solyc10g079070.2	bHLH transcription factor 065	9.503	3.24831	2.89622e-39	yes	up
Solyc12g014420.2	Glucan endo-1,3-beta-glucosidase 3 (AHRD V3.3 *** A0A1J3FSS7_NOCCA)	0.093	-3.43368	3.02019e-39	yes	down
Solyc03g115040.4	Eukaryotic aspartyl protease family protein (AHRD V3.3 *** A0A2U1KXX4_ARTAN)	0.005	-7.5974	3.16401e-39	yes	down
Solyc10g006710.4	G-type lectin S-receptor-like serine/threonine-protein kinase (AHRD V3.3 *** A0A2G2VQY2_CAPBA)	0.055	-4.19448	3.34521e-39	yes	down
Solyc08g077110.4	NAC domain-containing protein 45 (AHRD V3.3 *** A0A2G2XLA5_CAPBA)	0.05	-4.32799	3.87574e-39	yes	down
Solyc03g116630.3	cytochrome P450 family protein (AHRD V3.3 *** AT1G52565.1)	0.023	-5.44667	4.96705e-39	yes	down
Solyc02g090350.4	Geraniol 8-hydroxylase (AHRD V3.3 *** A0A2G2XIM9_CAPBA)	0.053	-4.24469	5.50178e-39	yes	down
Solyc04g009640.4	LRR receptor-like serine/threonine-protein kinase EFR (AHRD V3.11 *** tr|A0A1U8GRT5|A0A1U8GRT5_CAPAN)	0.017	-5.86069	1.17227e-38	yes	down
Solyc03g082620.4	Metal-nicotianamine transporter YS.1	0.031	-4.99246	1.2719e-38	yes	down
Solyc03g097380.4	Heavy metal-associated isoprenylated plant protein (AHRD V3.3 *-* A0A2R6PUZ2_ACTCH)	13.509	3.7559	1.70643e-38	yes	up
Solyc04g012050.3	Ethylene-responsive transcription factor (AHRD V3.3 *** A0A2G2XAK1_CAPBA)	0	-11.7118	1.7669e-38	yes	down
Solyc03g031980.4	Lectin-receptor kinase (AHRD V3.3 *** A0A2U1KV35_ARTAN)	0.01	-6.58347	3.22263e-38	yes	down
Solyc07g007870.3	12-oxophytodienoate reductase 3	0.113	-3.14639	4.86488e-38	yes	down
Solyc04g009440.3	NAC domain protein AY498713	0.042	-4.55701	1.57533e-37	yes	down
Solyc09g010850.4	Protein kinase APK1B, chloroplastic (AHRD V3.3 *** A0A2G2VY45_CAPBA)	0.065	-3.94223	3.22395e-37	yes	down
Solyc11g011080.3	Disease resistance protein (TIR-NBS-LRR class) (AHRD V3.3 *** A0A2K3NNZ4_TRIPR)	0.068	-3.88623	6.27914e-37	yes	down
Solyc07g047800.3	NAD(P)-binding Rossmann-fold superfamily protein (AHRD V3.3 *** Q9SG99_ARATH),Pfam:PF13561	0.103	-3.27824	6.8271e-37	yes	down
Solyc10g085010.3	PAR1-like protein (AHRD V3.3 *** A0A2U1KIG3_ARTAN)	0.125	-3.00399	7.90757e-37	yes	down
Solyc11g018805.1	Peroxidase (AHRD V3.3 *** M1CN26_SOLTU)	0.103	-3.27496	1.27528e-36	yes	down
Solyc09g005560.4	Trihelix transcription factor GT-3b (AHRD V3.3 *-* A0A1U8EDU3_CAPAN)	0.044	-4.51451	1.84849e-36	yes	down
Solyc01g107100.4	beta-1%2C4-xylosidase Chr3:6815073-6815354 REVERSE LENGTH=93 201606 (AHRD V3.11 *** AT3G19615.1)	0.076	-3.72668	2.74363e-36	yes	down
Solyc02g079710.5	S receptor kinase (AHRD V3.11 *** tr|A4UWL9|A4UWL9_BRANA)	0.005	-7.56079	2.99939e-36	yes	down
Solyc02g079230.3	vesicle-associated protein 4-1-like (AHRD V3.3 *** A0A2I4H6S4_9ROSI)	0.254	-1.9779	5.25631e-36	yes	down
Solyc11g006410.2	EEIG1/EHB.1	0.134	-2.89862	6.27009e-36	yes	down
Solyc02g089730.1	Endo-1,3(4)-beta-glucanase.1	0.107	-3.21803	6.6559e-36	yes	down
Solyc06g072670.3	Hydroxysteroid dehydrogenase (AHRD V3.3 *** Q2R3W3_ORYSJ)	0.08	-3.6442	8.0791e-36	yes	down
Solyc02g077110.4	Phospholipase A1-II 1 (AHRD V3.11 *** tr|A0A2G3AN96|A0A2G3AN96_CAPAN)	0.032	-4.9721	8.2615e-36	yes	down
Solyc05g011970.3	Cytochrome (AHRD V3.3 *** A0A1U8EZV2_CAPAN)	0.07	-3.84525	1.80702e-35	yes	down
Solyc11g011340.2	cultivar Rio Grande ELI3	0.001	-9.46643	1.96789e-35	yes	down
Solyc06g051620.3	Phosphoinositide phospholipase C (AHRD V3.3 *** O49951_SOLTU)	0.076	-3.72023	2.19684e-35	yes	down
Solyc01g079150.4	HCO3-transporter family (AHRD V3.3 *** A0A2U1KUW6_ARTAN)	12.741	3.6714	3.81839e-35	yes	up
Solyc07g042230.1	Ethylene-responsive transcription factor (AHRD V3.3 *-* A0A2G2WJA8_CAPBA)	0.023	-5.42653	5.40484e-35	yes	down
Solyc12g042600.2	Glycosyltransferase (AHRD V3.3 *** B1Q468_ANTMA)	0.048	-4.37952	1.69609e-34	yes	down
Solyc06g082010.4	Zinc finger transcription factor 48	0.187	-2.41941	1.82161e-34	yes	down
Solyc08g078950.3	NIT1	0.038	-4.70924	1.82161e-34	yes	down
Solyc08g041820.3	Homeobox protein knotted-1-like 3-like (AHRD V3.3 *** A0A2K3PJ30_TRIPR)	0.077	-3.69721	1.90557e-34	yes	down
Solyc03g005130.3	Receptor-like protein kinase (AHRD V3.3 *** B6ST43_MAIZE)	0.143	-2.80817	2.5224e-34	yes	down
Solyc03g121100.4	acid phosphatase 1-like (AHRD V3.3 *** A0A2G3A413_CAPAN)	0.004	-7.87133	2.59922e-34	yes	down
Solyc11g017010.2	SlSUT1,Pfam:PF13347	0.129	-2.9561	2.94934e-34	yes	down
Solyc08g016210.3	LOW QUALITY PROTEIN: LRR receptor-like serine/threonine-protein kinase GS.1	0.008	-6.8996	3.55157e-34	yes	down
Solyc04g040180.3	S-adenosyl-L-methionine-dependent methyltransferases superfamily protein (AHRD V3.3 *** A0A1Y1ICE6_KLENI)	0.044	-4.52128	5.64919e-34	yes	down
Solyc11g011220.2	transmembrane protein (Protein of unknown function DUF2359%2C transmembrane) (AHRD V3.3 *** AT1G23170.2)	0.233	-2.10331	6.51343e-34	yes	down
Solyc09g075820.3	Sugar transporter protein 2	0.014	-6.18806	7.80139e-34	yes	down
Solyc02g081360.4	AMP-dependent synthetase/ligase (AHRD V3.3 *** A0A200PYF6_9MAGN)	0.055	-4.19756	1.03312e-33	yes	down
Solyc11g033283.1	Protein NRT1/ PTR FAMILY 6.1	0.116	-3.10508	1.24286e-33	yes	down
Solyc10g007280.4	P-loop containing nucleoside triphosphate hydrolases superfamily protein (AHRD V3.3 *** A0A2U1NGY3_ARTAN)	0.07	-3.84017	1.38902e-33	yes	down
Solyc01g096730.2	protein ZINC INDUCED FACILITATOR-LIKE 1-like (AHRD V3.3 *** A0A2I4H204_9ROSI)	0.125	-2.99673	1.53278e-33	yes	down
Solyc01g110060.3	Purple acid phosphatase (AHRD V3.3 *** A0A0C5AJS1_SOLLC)	0.096	-3.38803	2.058e-33	yes	down
Solyc01g107250.3	Leucine-rich repeat receptor-like protein kinase family (AHRD V3.3 *** A0A0K9P218_ZOSMR)	0.103	-3.27465	2.10359e-33	yes	down
Solyc03g096290.3	plasma membrane intrinsic protein 1.7	0.023	-5.45229	2.648e-33	yes	down
Solyc05g053380.5	WRKY transcription factor (AHRD V3.11 *-* tr|A0A2I4F297|A0A2I4F297_9ROSI)	0.095	-3.3956	2.65504e-33	yes	down
Solyc06g067890.3	Alpha/beta-Hydrolases superfamily protein (AHRD V3.3 *** A0A2U1NI49_ARTAN)	0.161	-2.6366	3.5269e-33	yes	down
Solyc03g117950.3	ATP-dependent Clp protease ATP-binding subunit-like protein chloroplastic (AHRD V3.3 *** A0A2P6U503_CHLSO)	0.242	-2.04582	4.32046e-33	yes	down
Solyc02g032850.3	Phytoalexin-deficient 4.1	0.193	-2.37667	4.59369e-33	yes	down
Solyc06g071990.4	P-loop containing nucleoside triphosphate hydrolases superfamily protein (AHRD V3.3 *-* A0A2U1N2C4_ARTAN)	0.065	-3.93684	4.5952e-33	yes	down
Solyc02g079415.1	S-adenosyl-L-methionine-dependent methyltransferases superfamily protein (AHRD V3.3 *** Q8VYM6_ARATH)	3.196	1.67647	4.84839e-33	yes	up
Solyc01g108350.5	Cupredoxin (AHRD V3.11 *** tr|A0A2U1P8C5|A0A2U1P8C5_ARTAN)	0.006	-7.29504	4.84839e-33	yes	down
Solyc10g086690.3	Phosphatidylinositol:ceramide inositolphosphotransferase (AHRD V3.3 *-* A0A2G3BFT1_CAPCH)	0.027	-5.18465	5.48258e-33	yes	down
Solyc08g068690.1	Tyramine n-hydroxycinnamoyl transferase (AHRD V3.3 *** Q5D8C0_CAPAN)	0.146	-2.77507	5.90968e-33	yes	down
Solyc07g008140.3	Umecyanin (AHRD V3.3 *-* A0A2G2WBI2_CAPBA)	0.045	-4.46016	7.80184e-33	yes	down
Solyc03g123860.4	Receptor-like protein kinase INRPK1c	0.076	-3.71303	1.18669e-32	yes	down
Solyc04g015070.3	Calcium-dependent lipid-binding (CaLB domain) family protein (AHRD V3.3 *** A0A2U1LMA8_ARTAN)	0.063	-3.97857	1.95339e-32	yes	down
Solyc11g072470.3	LOB domain-containing protein (AHRD V3.3 *** A0A2K3PP50_TRIPR)	0.031	-5.00271	2.53174e-32	yes	down
Solyc02g082430.4	MLO-like protein (AHRD V3.3 *** K4BAB3_SOLLC)	0.213	-2.23401	2.56873e-32	yes	down
Solyc03g034020.4	RING-type E3 ubiquitin transferase (AHRD V3.3 *** A0A2G3CL67_CAPCH)	0.064	-3.96258	3.05719e-32	yes	down
Solyc12g044230.2	Sulfite exporter TauE/SafE family protein (AHRD V3.3 *** A0A2U1KY14_ARTAN)	0.049	-4.34203	3.18243e-32	yes	down
Solyc01g098520.3	MUTL protein homolog 3 (AHRD V3.3 *-* AT4G35520.6)	0.101	-3.30545	3.58009e-32	yes	down
Solyc04g074440.1	Protein EXORDIUM-like.1	19.617	4.29403	4.02644e-32	yes	up
Solyc03g116730.5	Palmitoyl-monogalactosyldiacylglycerol delta-7 desaturase, chloroplastic (AHRD V3.11 *** tr|A0A2G2WQQ5|A0A2G2WQQ5_CAPBA)	0.082	-3.61584	7.50139e-32	yes	down
Solyc05g009390.3	Alpha/beta-Hydrolases superfamily protein (AHRD V3.3 *** A0A2U1Q5G1_ARTAN)	0.056	-4.15729	1.15241e-31	yes	down
Solyc03g034250.4	peptidase M50B-like protein (AHRD V3.3 *** AT1G67060.1),Pfam:PF13398	0.204	-2.29627	1.25649e-31	yes	down
Solyc09g008000.3	ABC transporter G family member 24 (AHRD V3.3 *** A0A2G3BJ53_CAPCH)	0.051	-4.28654	1.49424e-31	yes	down
Solyc02g077780.3	MACPF domain-containing protein (AHRD V3.3 *** A0A1Q3CFU3_CEPFO)	0.196	-2.35213	1.49424e-31	yes	down
Solyc03g026230.1	Protein DETOXIFICATION (AHRD V3.3 *** A0A1Q3B1C8_CEPFO)	0.059	-4.07684	1.51012e-31	yes	down
Solyc11g017270.2	leucine-rich repeat receptor-like tyrosine-protein kinase PXC3 (AHRD V3.3 *** A0A1U8GF47_CAPAN)	0.157	-2.67036	1.5233e-31	yes	down
Solyc09g008010.3	Protein kinase (AHRD V3.3 *** Q9M7J5_ELYEL)	0.143	-2.80233	1.74133e-31	yes	down
Solyc12g007170.4	Glyoxysomal fatty acid beta-oxidation multifunctional protein MFP-a (AHRD V3.11 *** tr|A0A2G3BNP7|A0A2G3BNP7_CAPCH)	0.145	-2.78608	1.77273e-31	yes	down
Solyc12g005940.2	1-aminocyclopropane-1-carboxylate oxidase 2 (AHRD V3.3 *** Q7Y257_BETPN)	0.038	-4.71485	1.78565e-31	yes	down
Solyc10g084370.3	Homeodomain-like superfamily protein (AHRD V3.3 *** A0A1I9LS15_ARATH)	13.752	3.78155	2.03475e-31	yes	up
Solyc12g009220.2	jasmonate ZIM-domain protein 1	0.099	-3.34304	2.39196e-31	yes	down
Solyc02g078530.3	Protein kinase domain (AHRD V3.3 *** A0A200PQT3_9MAGN)	0.064	-3.97401	2.82598e-31	yes	down
Solyc04g009860.4	2-oxoglutarate (2OG) and Fe(II)-dependent oxygenase superfamily protein (AHRD V3.3 *** A0A2U1QA13_ARTAN)	0.09	-3.47015	3.93665e-31	yes	down
Solyc12g006380.2	2-oxoglutarate-dependent dioxygenase	0.124	-3.01614	5.86327e-31	yes	down
Solyc02g092930.1	R2R3MYB transcription factor 44	12.304	3.62111	6.13524e-31	yes	up
Solyc10g075110.2	Non-specific lipid-transfer protein (AHRD V3.3 *** M1AVB9_SOLTU)	0.018	-5.82729	9.22432e-31	yes	down
Solyc02g071240.3	Pre-mRNA-processing factor 39-like protein (AHRD V3.3 *-* A0A2K3NW85_TRIPR)	0.172	-2.54175	1.42801e-30	yes	down
Solyc01g086870.3	bHLH transcription factor 076	0.107	-3.22169	2.57785e-30	yes	down
Solyc12g045030.2	NAD(P)-binding Rossmann-fold superfamily protein (AHRD V3.3 *** Q94AL3_ARATH)	0.022	-5.52187	2.60664e-30	yes	down
Solyc09g091660.3	Pleiotropic drug resistance protein (AHRD V3.3 *** C8CA13_CUCSA)	0.078	-3.67611	2.98218e-30	yes	down
Solyc01g087590.3	Polyamine oxidase (AHRD V3.3 *** Q4H439_TOBAC)	0.129	-2.9523	3.24557e-30	yes	down
Solyc06g009110.3	Eukaryotic aspartyl protease family protein (AHRD V3.3 *** A0A2U1QF58_ARTAN)	0.216	-2.20937	3.35541e-30	yes	down
Solyc08g006640.3	monogalactosyldiacylglycerol synthase, chloroplastic (AHRD V3.3 *** A0A2I4G6M8_9ROSI)	0.07	-3.83005	3.56847e-30	yes	down
Solyc01g097510.4	annexin 3	0.143	-2.81015	5.5161e-30	yes	down
Solyc12g099870.3	receptor-like protein 12 (AHRD V3.3 *** A0A1U8F785_CAPAN)	0.008	-6.97236	7.30133e-30	yes	down
Solyc03g118970.3	Protein DETOXIFICATION (AHRD V3.3 *** A0A1J7HGK7_LUPAN)	0.1	-3.31891	9.7002e-30	yes	down
Solyc11g008080.3	Enabled-like protein (DUF1635) (AHRD V3.3 *** F4KBD8_ARATH)	0.031	-5.00721	9.82535e-30	yes	down
Solyc02g081030.4	ERD (Early-responsive to dehydration stress) family protein (AHRD V3.3 *-* A0A2U1NFB6_ARTAN)	0.083	-3.5989	1.52699e-29	yes	down
Solyc02g031990.1	VQ motif-containing protein 22 (AHRD V3.3 *** A0A2G2XD74_CAPBA)	0.022	-5.47426	1.86506e-29	yes	down
Solyc09g014720.3	Protein kinase domain (AHRD V3.3 *** A0A200PR58_9MAGN)	0.001	-10.6765	1.96364e-29	yes	down
Solyc10g012080.4	PLAC8 family protein (AHRD V3.3 *** A0A2U1MEC7_ARTAN)	0.122	-3.02943	2.1786e-29	yes	down
Solyc01g109710.3	Adenine nucleotide alpha hydrolases-like superfamily protein (AHRD V3.3 *** Q9SIJ8_ARATH)	0.036	-4.80337	2.52808e-29	yes	down
Solyc08g076630.3	Eukaryotic aspartyl protease family protein (AHRD V3.3 *** A0A2U1ML86_ARTAN)	0.015	-6.03147	2.5729e-29	yes	down
Solyc03g006410.3	PDDEXK-like protein (AHRD V3.3 *** A0A2U1QIN2_ARTAN)	35.694	5.15762	2.66984e-29	yes	up
Solyc12g099340.3	Calmodulin-binding transcription activator (AHRD V3.3 *** A0A1I9LRY7_ARATH)	0.123	-3.02841	2.73072e-29	yes	down
Solyc04g011520.3	Protein kinase APK1B, chloroplastic (AHRD V3.3 *** A0A2G2ZG75_CAPAN)	0.058	-4.10156	2.97065e-29	yes	down
Solyc11g011360.2	Nudix hydrolase 17, mitochondrial (AHRD V3.3 *** A0A1U8GUV5_CAPAN)	0.006	-7.47721	2.97099e-29	yes	down
Solyc02g070940.1	Chlorophyll a-b binding protein, chloroplastic (AHRD V3.3 *** A0A2G3A7J8_CAPAN)	3.353	1.7454	3.41506e-29	yes	up
Solyc03g116700.5	Umecyanin (AHRD V3.11 *** tr|A0A2G3B789|A0A2G3B789_CAPCH)	0.011	-6.5395	3.55251e-29	yes	down
Solyc10g005950.3	Nudix hydrolase 8 (AHRD V3.3 *** A0A2G2VRA0_CAPBA)	0.061	-4.04286	4.67559e-29	yes	down
Solyc03g119370.2	R2R3MYB transcription factor 62	0.002	-9.31072	5.49395e-29	yes	down
Solyc12g089145.1	Unknown protein	0.166	-2.58865	6.38518e-29	yes	down
Solyc04g079880.4	DNA damage-binding protein.1	0.08	-3.65023	6.49726e-29	yes	down
Solyc01g005370.3	Calcium-dependent protein kinase (AHRD V3.3 *-* CDPK_DAUCA)	0.135	-2.89165	7.04316e-29	yes	down
Solyc04g077310.4	G-type lectin S-receptor-like serine/threonine-protein kinase (AHRD V3.11 *-* tr|A0A2G3BAY7|A0A2G3BAY7_CAPCH)	0.129	-2.95719	8.07057e-29	yes	down
Solyc09g064780.3	mediator of RNA polymerase II transcription subunit 33A-like (AHRD V3.3 *** A0A2I4F330_9ROSI)	0.172	-2.54157	9.54329e-29	yes	down
Solyc10g085230.2	ripening-related mRNA 1b	50.451	5.65682	9.59803e-29	yes	up
Solyc01g109460.3	Polyol monosaccharide transporter 4	0.026	-5.28525	1.09649e-28	yes	down
Solyc03g118090.3	Mitochondrial substrate carrier family protein (AHRD V3.3 *** F4KBU1_ARATH)	0.152	-2.71857	1.29373e-28	yes	down
Solyc05g052050.1	DNA-binding protein Pti4	0.044	-4.50906	1.52043e-28	yes	down
Solyc12g096950.2	TLD-domain containing nucleolar protein (AHRD V3.3 *** A0A2U1NM40_ARTAN)	0.048	-4.38198	1.81952e-28	yes	down
Solyc02g094280.4	Yellow stripe-like protein (AHRD V3.3 *** A0A2D1UXE7_ROSHC)	0.252	-1.98752	1.81952e-28	yes	down
Solyc06g009290.4	ABC transporter B family member (AHRD V3.3 *** A0A2K3NLX3_TRIPR)	0.069	-3.86647	1.97803e-28	yes	down
Solyc04g014360.3	bHLH transcription factor 032	0.026	-5.28919	2.0544e-28	yes	down
Solyc11g005840.2	Aminotransferase (AHRD V3.3 *** A0A200PUW3_9MAGN)	0.018	-5.81519	2.5156e-28	yes	down
Solyc12g096960.2	Major allergen Pru ar.1	0.002	-9.31575	2.62875e-28	yes	down
Solyc03g097070.3	TOM1-like protein 2 (AHRD V3.3 *** A0A2I4ECI5_9ROSI)	0.309	-1.69305	4.87795e-28	yes	down
Solyc05g041910.3	Cytochrome b5.1	0.128	-2.96581	5.08929e-28	yes	down
Solyc12g088940.3	MAP kinase kinase kinase 87	0.051	-4.30294	5.40709e-28	yes	down
Solyc03g013160.5	Amino acid transporter (AHRD V3.11 *** tr|A0A200QES2|A0A200QES2_9MAGN)	0.013	-6.28395	5.56858e-28	yes	down
Solyc08g067610.3	Pleiotropic drug resistance protein (AHRD V3.3 *** C8CA13_CUCSA)	0.036	-4.80191	5.86543e-28	yes	down
Solyc02g082920.5	Class II chitinase (AHRD V3.11 *** tr|Q43834|Q43834_SOLTU)	0.032	-4.9631	6.07328e-28	yes	down
Solyc09g075120.3	UDP-glucuronic acid decarboxylase 4 (AHRD V3.3 *** A0A2G2W0G3_CAPBA)	0.132	-2.9174	6.16054e-28	yes	down
Solyc01g096200.4	RING-type E3 ubiquitin transferase (AHRD V3.3 *** A0A2G2W6T8_CAPBA)	0.136	-2.88142	7.35206e-28	yes	down
Solyc05g012890.1	Late blight resistance protein R1-A (AHRD V3.3 *-* A0A2G2VV43_CAPBA)	0.026	-5.26344	9.89103e-28	yes	down
Solyc03g117840.5	elongation factor Chr5:17325076-17325689 FORWARD LENGTH=91 201606 (AHRD V3.11 *** AT5G43150.1)	0.032	-4.98418	1.19316e-27	yes	down
Solyc10g012430.3	Signal peptide peptidase-like 4 (AHRD V3.3 *** A0A1U8EFB2_CAPAN)	0.132	-2.91921	1.38803e-27	yes	down
Solyc03g114600.5	LAG1 longevity assurance-like protein 1 (AHRD V3.11 *** tr|A0A2G3A1X2|A0A2G3A1X2_CAPAN)	0.111	-3.16794	1.48608e-27	yes	down
Solyc07g008620.1	EIX receptor 1	0.044	-4.51591	1.54426e-27	yes	down
Solyc02g083460.3	Eukaryotic aspartyl protease family protein (AHRD V3.3 *** A0A2U1KXY4_ARTAN)	0.183	-2.45397	1.61966e-27	yes	down
Solyc02g071350.3	ABC transporter B family member 9 (AHRD V3.3 *** A0A2G3A7K1_CAPAN)	0.09	-3.46782	1.90104e-27	yes	down
Solyc01g103650.3	Alpha/beta-Hydrolases superfamily protein (AHRD V3.3 *** Q9XID7_ARATH)	0.075	-3.72976	2.24602e-27	yes	down
Solyc06g051970.3	Calcineurin B-like protein (AHRD V3.3 *** C3TRS3_MAIZE)	0.065	-3.93652	2.34179e-27	yes	down
Solyc01g065530.3	COBRA-like protein (AHRD V3.3 *** A0A2G3AIT3_CAPAN)	6.396	2.67725	2.34179e-27	yes	up
Solyc08g067050.3	Protein arginine N-methyltransferase (AHRD V3.3 *** A0A200PQK4_9MAGN)	4.598	2.20115	2.54263e-27	yes	up
Solyc07g043590.3	Polyamine oxidase 3 (AHRD V3.3 *** A0A2G3BYY2_CAPCH)	0.115	-3.12605	2.64887e-27	yes	down
Solyc08g077440.3	Lon protease homolog (AHRD V3.3 *** A0A2U1LET6_ARTAN)	0.15	-2.73504	2.96385e-27	yes	down
Solyc05g025900.3	MT.1	0.213	-2.23139	3.02501e-27	yes	down
Solyc05g008210.4	Plastid movement impaired protein (AHRD V3.3 *** A0A2P5FK82_TREOI)	0.007	-7.08289	3.99935e-27	yes	down
Solyc11g068940.1	RING-type E3 ubiquitin transferase (AHRD V3.3 *** A0A2G2VPS7_CAPBA)	0	-13.8042	4.83138e-27	yes	down
Solyc06g084190.3	Non-specific lipid-transfer protein-like protein (AHRD V3.3 *** A0A1J6J624_NICAT)	0.003	-8.17671	5.34317e-27	yes	down
Solyc09g009840.1	hypothetical protein (AHRD V3.3 *** AT2G36220.1)	0.121	-3.04688	5.89936e-27	yes	down
Solyc12g006850.2	LELKT1GEN L.esculentum potassium channel	0.016	-5.99888	6.1452e-27	yes	down
Solyc07g043500.1	Glycosyltransferase (AHRD V3.3 *** C5NN15_CATRO)	18.775	4.23072	7.48103e-27	yes	up
Solyc07g040690.3	non-inducible immunity 1	0.194	-2.36249	8.95529e-27	yes	down
Solyc06g053710.3	ethylene receptor homolog (ETR4)	0.273	-1.87149	1.59114e-26	yes	down
Solyc05g006550.4	Microtubule-associated protein TORTIFOLI.1	0.141	-2.82113	1.92165e-26	yes	down
Solyc07g044980.3	NIM1-like protein 2	0.092	-3.44788	2.0371e-26	yes	down
Solyc12g010980.3	HXXXD-type acyl-transferase family protein (AHRD V3.3 *** F4JBC7_ARATH)	0.04	-4.65638	2.05884e-26	yes	down
Solyc10g076480.2	Ammonium transporter (AHRD V3.3 *** A0A2G2VSP2_CAPBA)	0.054	-4.21425	2.17436e-26	yes	down
Solyc01g095080.3	1-aminocyclopropane-1-carboxylic acid synthase-2	0.018	-5.83068	2.90879e-26	yes	down
Solyc03g098740.1	Biotic cell death-associated protein (AHRD V3.3 *** Q850R9_NICGU)	0.008	-6.9184	2.90879e-26	yes	down
Solyc04g072930.1	F-box protein (AHRD V3.3 *** A0A2G3CNP7_CAPCH)	0.17	-2.55299	3.11401e-26	yes	down
Solyc11g011330.2	Cinnamyl alcohol dehydrogenase (AHRD V3.3 *** J7IAL0_FRAAN)	0.004	-8.06287	4.1589e-26	yes	down
Solyc02g067840.3	altered inheritance of mitochondria protein 32-like (AHRD V3.3 *** A0A2I4HUQ2_9ROSI)	0.212	-2.2402	4.37581e-26	yes	down
Solyc12g045035.1	Fatty acid desaturase (AHRD V3.3 *** A0A200QRI1_9MAGN)	0.007	-7.09649	4.43782e-26	yes	down
Solyc03g160280.1	Mitogen activated protein kinase kinase (AHRD V3.11 *** tr|H8XXA4|H8XXA4_NICAT)	0.259	-1.94849	4.58904e-26	yes	down
Solyc01g088250.4	SUN domain protein3	4.338	2.117	5.13207e-26	yes	up
Solyc08g076670.3	SNARE associated Golgi protein (AHRD V3.3 *** A0A200PXG4_9MAGN)	0.286	-1.80428	6.57305e-26	yes	down
Solyc02g084090.3	ATP-dependent Clp protease (AHRD V3.11 *-* tr|A0A1R7T3E8|A0A1R7T3E8_ARATH)	0.035	-4.84634	6.57305e-26	yes	down
Solyc06g066630.1	MBOAT (Membrane bound O-acyl transferase) family protein (AHRD V3.3 *** A0A2U1LYZ9_ARTAN)	0.142	-2.81528	6.77984e-26	yes	down
Solyc02g089550.3	protein NSP-INTERACTING KINASE.1	7.126	2.83303	7.1977e-26	yes	up
Solyc05g050130.5	Acidic endochitinase (AHRD V3.11 *** sp|P29060|CHIA_TOBAC)	0.19	-2.39502	7.66552e-26	yes	down
Solyc10g008340.4	DUF14.1	0.201	-2.31203	7.9221e-26	yes	down
Solyc06g072460.1	Cysteine/Histidine-rich .1	0	-13.4547	8.19075e-26	yes	down
Solyc09g014280.1	HXXXD-type acyl-transferase family protein (AHRD V3.3 *** V5PZN5_9CARY)	0.102	-3.30003	8.87339e-26	yes	down
Solyc06g071820.3	BTB/POZ and TAZ domain-containing protein.1	26.074	4.70453	9.07086e-26	yes	up
Solyc06g007190.5	Protein phosphatase 2C (AHRD V3.11 *** tr|O24078|O24078_MEDSA)	7.67	2.93914	9.1088e-26	yes	up
Solyc06g036470.3	G-type lectin S-receptor-like serine/threonine-protein kinase (AHRD V3.3 *** A0A2G2Z943_CAPAN)	0.009	-6.81626	9.5983e-26	yes	down
Solyc07g008280.5	cytochrome P450 family protein Chr3:5337734-5338219 FORWARD LENGTH=135 201606 (AHRD V3.11 -** AT3G15760.1)	0.029	-5.09186	1.30726e-25	yes	down
Solyc06g051320.3	HXXXD-type acyl-transferase family protein (AHRD V3.3 *** A0A2U1NYH9_ARTAN)	39.823	5.31552	1.30917e-25	yes	up
Solyc01g067020.4	Atypical receptor-like kinase.1	0.009	-6.77841	1.96071e-25	yes	down
Solyc02g071110.3	Purine permease (AHRD V3.3 *** A0A2R6Q6Y9_ACTCH),Pfam:PF16913	6.969	2.80086	2.73343e-25	yes	up
Solyc01g095500.3	Sl Cytokinin Response Factor 5	21.558	4.43013	2.94542e-25	yes	up
Solyc02g091080.2	Protein DETOXIFICATION (AHRD V3.3 *** A0A2I4FHE6_9ROSI)	0.046	-4.43419	3.13338e-25	yes	down
Solyc05g014590.3	Basic helix-loop-helix (BHLH) DNA-binding superfamily protein (AHRD V3.3 *** A0A2U1MR86_ARTAN)	0.002	-8.68666	3.77857e-25	yes	down
Solyc09g059470.4	hypothetical protein (AHRD V3.3 *** AT3G07210.1)	7.877	2.97772	5.61141e-25	yes	up
Solyc03g123430.4	LTM interacting AP2	0.06	-4.0566	6.12659e-25	yes	down
Solyc02g089620.3	proline dehydrogenase	5.473	2.45229	6.63335e-25	yes	up
Solyc09g014610.4	S-type anion channel SLAH3 (AHRD V3.3 *** A0A2G3BJK2_CAPCH)	0.103	-3.28563	6.65048e-25	yes	down
Solyc01g067120.4	cullin-1-like (AHRD V3.3 *-* A0A2I4G9U1_9ROSI)	0.056	-4.14802	7.25136e-25	yes	down
Solyc08g061480.3	Chalcone-flavanone isomerase family protein (AHRD V3.3 *** A0A2U1NFT5_ARTAN)	0.063	-3.98052	8.59777e-25	yes	down
Solyc07g062490.1	Epidermis-specific secreted glycoprotein E.1	0.029	-5.08687	9.52733e-25	yes	down
Solyc02g068670.3	Ankyrin repeat (AHRD V3.3 *** A0A200R0Y6_9MAGN)	0.024	-5.39885	1.02562e-24	yes	down
Solyc08g068700.1	Tyramine n-hydroxycinnamoyl transferase (AHRD V3.3 *** Q5D8C0_CAPAN)	0.063	-3.98747	1.14205e-24	yes	down
Solyc04g081690.2	Unknown protein	0.071	-3.81894	1.25856e-24	yes	down
Solyc03g113390.3	Calcium-dependent protein kinase (AHRD V3.3 *** E5GBE9_CUCME)	0.109	-3.19302	1.25856e-24	yes	down
Solyc04g074410.2	Protein EXORDIUM-like.1	22.043	4.46224	1.27651e-24	yes	up
Solyc03g115410.3	Plant intracellular Ras-group-related LRR protein (AHRD V3.3 *** A0A2R6PRR8_ACTCH)	0.229	-2.12447	1.29148e-24	yes	down
Solyc06g073830.1	Calcium-binding protein CML38 (AHRD V3.3 *** A0A2G3BAP9_CAPCH)	0.02	-5.6611	1.32115e-24	yes	down
Solyc05g051800.3	RING/FYVE/PHD zinc finger superfamily protein (AHRD V3.3 *** A0A2U1NLT0_ARTAN)	0.154	-2.69658	1.32826e-24	yes	down
Solyc10g008660.3	HXXXD-type acyl-transferase family protein (AHRD V3.11 *** tr|A0A2U1NMZ6|A0A2U1NMZ6_ARTAN)	9.925	3.31102	1.39239e-24	yes	up
Solyc08g067360.3	WRKY transcription factor 45	0.025	-5.29963	1.48964e-24	yes	down
Solyc12g096610.2	Poly(ADP-ribose) glycohydrolase.1	0.089	-3.48934	1.54859e-24	yes	down
Solyc04g077140.3	DUF1005 domain-containing protein (AHRD V3.3 *** A0A1Q3BZI1_CEPFO)	6.053	2.59754	1.58692e-24	yes	up
Solyc11g005240.1	protein SENSITIVITY TO RED LIGHT REDUCED 1-like (AHRD V3.3 *-* A0A2I4GZX1_9ROSI)	0.025	-5.30914	1.76981e-24	yes	down
Solyc04g074950.3	Dihydrofolate reductase (AHRD V3.3 *** A0A1P8B8P6_ARATH)	0.052	-4.27531	1.82504e-24	yes	down
Solyc06g083900.3	R2R3MYB transcription factor 13	0.009	-6.83979	2.09888e-24	yes	down
Solyc07g005760.3	hydroxycinnamoyl CoA quinate transferase	5.822	2.5415	2.10689e-24	yes	up
Solyc07g055710.3	Heat stress transcription factor A-5 (AHRD V3.3 *** A0A2G2Z4R4_CAPAN)	0.031	-5.00141	2.4937e-24	yes	down
Solyc02g085730.3	allene oxide cyclase	0.067	-3.90341	2.55479e-24	yes	down
Solyc06g072550.3	CASP-like protein (AHRD V3.3 *** A0A2I4FJL7_9ROSI)	0.021	-5.58706	2.65746e-24	yes	down
Solyc02g090500.3	protein SUPPRESSOR OF QUENCHING 1, chloroplastic isoform X4 (AHRD V3.3 --* XP_010313619.1)	5.036	2.33238	2.93831e-24	yes	up
Solyc03g078120.5	NAC domain-containing protein 16 (AHRD V3.11 *** tr|A0A2G2VFL5|A0A2G2VFL5_CAPBA)	0.259	-1.94635	3.37904e-24	yes	down
Solyc01g107670.3	Leucine-rich repeat receptor protein kinase (AHRD V3.11 *** tr|A0A2R6Q5Y1|A0A2R6Q5Y1_ACTCH)	8.26	3.04616	4.09612e-24	yes	up
Solyc08g074682.1	Polyphenol oxidase (AHRD V3.3 *** Q41427_SOLTU)	0.002	-9.12331	4.4992e-24	yes	down
Solyc03g115370.3	Diacylglycerol kinase (AHRD V3.3 *** A0A1U8G5K6_CAPAN)	0.144	-2.79251	4.684e-24	yes	down
Solyc02g069310.3	NIM1-like protein 1	0.256	-1.96782	5.47567e-24	yes	down
Solyc01g109570.4	Glucan endo-1,3-beta-glucosidase (AHRD V3.3 *** J9Z4Z2_ELAGV)	0.229	-2.12413	6.1981e-24	yes	down
Solyc02g065610.4	Protein trichome birefringence-like 21 (AHRD V3.11 *** tr|A0A2G3A5R0|A0A2G3A5R0_CAPAN)	0.136	-2.87963	6.87549e-24	yes	down
Solyc02g069910.2	Unknown protein	4.401	2.13799	8.08308e-24	yes	up
Solyc05g051240.1	aspartic proteinase PC.1	14.993	3.90624	1.04908e-23	yes	up
Solyc12g099400.2	hypothetical protein (AHRD V3.3 *** AT4G16060.1)	0.052	-4.26928	1.13249e-23	yes	down
Solyc10g079990.3	Transcription initiation factor IIB (AHRD V3.3 *** A0A2G3BH71_CAPCH)	0.143	-2.80858	1.25195e-23	yes	down
Solyc08g036660.5	Jasmonate ZIM domain protein f (AHRD V3.11 *** tr|I3WTA4|I3WTA4_NICAT)	0.038	-4.7229	1.32605e-23	yes	down
Solyc04g081960.1	Syringolide-induced protein 14-1.1	0.043	-4.54194	1.45036e-23	yes	down
Solyc02g063250.3	Peptide methionine sulfoxide reductase MsrA (AHRD V3.3 *** A0A1D8JN47_9ENTR)	0.02	-5.66657	1.52264e-23	yes	down
Solyc07g020870.3	RING-type E3 ubiquitin transferase (AHRD V3.3 *** A0A200QDL2_9MAGN)	0.014	-6.11513	1.77044e-23	yes	down
Solyc08g080150.1	TCP transcription factor 20	14.701	3.87785	1.80046e-23	yes	up
Solyc01g079260.5	WRKY transcription factor (AHRD V3.11 *** tr|A0A2I4GEI8|A0A2I4GEI8_9ROSI)	0.058	-4.10846	1.90418e-23	yes	down
Solyc05g050120.3	cytosolic NADP-malic enzyme	0.17	-2.55607	2.27325e-23	yes	down
Solyc05g016310.1	Eukaryotic aspartyl protease family protein (AHRD V3.3 *** G7KD30_MEDTR)	0.142	-2.81474	2.44229e-23	yes	down
Solyc02g062550.3	P-loop containing nucleoside triphosphate hydrolases superfamily protein (AHRD V3.3 *** A0A2U1NGS8_ARTAN)	0.094	-3.41487	2.51178e-23	yes	down
Solyc08g083330.2	Polyketide cyclase/dehydrase and lipid transport superfamily protein (AHRD V3.3 *** Q9XIR9_ARATH)	0.17	-2.55398	2.64322e-23	yes	down
Solyc11g006030.1	RING-type E3 ubiquitin transferase (AHRD V3.3 *** A0A2G2VFH1_CAPBA)	0.002	-8.75695	2.95149e-23	yes	down
Solyc08g083280.3	Alcohol dehydrogenase.1	0.037	-4.76249	3.55634e-23	yes	down
Solyc03g120030.1	Agenet domain-containing protein (AHRD V3.3 *** A0A1Q3CB12_CEPFO)	40.825	5.35139	3.58364e-23	yes	up
Solyc04g074700.4	LES17306 homeodomain protein	0.053	-4.23045	3.73988e-23	yes	down
Solyc07g047780.3	CONSTANS interacting protein 6	0.322	-1.63574	3.94215e-23	yes	down
Solyc12g056250.2	Glutathione S-transferase (AHRD V3.3 *** A0A200QUC6_9MAGN)	0.097	-3.35957	4.06116e-23	yes	down
Solyc11g071470.1	Transferase (AHRD V3.3 *** A0A200R9Q7_9MAGN)	0.062	-4.00554	4.25956e-23	yes	down
Solyc07g008240.3	Non-symbiotic hemoglobin like (AHRD V3.3 *** A0A2R6R1Q2_ACTCH)	0.02	-5.60835	4.7821e-23	yes	down
Solyc02g014030.3	Serine/threonine/dual specificity protein kinase, catalytic domain-containing protein (AHRD V3.3 *** A0A2U1M6E8_ARTAN)	0.005	-7.55775	4.79188e-23	yes	down
Solyc06g070990.3	WRKY transcription factor 74	0.013	-6.31786	5.02938e-23	yes	down
Solyc03g093130.3	xyloglucan endotransglucosylase-hydrolase 3	11.433	3.51517	5.46027e-23	yes	up
Solyc05g008220.5	Plastid movement impaired protein (AHRD V3.11 *** tr|A0A072VEV4|A0A072VEV4_MEDTR)	0.001	-9.9176	5.5947e-23	yes	down
Solyc02g093860.3	Lysine histidine transporter-like.1	0.01	-6.62378	6.59677e-23	yes	down
Solyc02g090110.3	WAK-like kinase	0.132	-2.91911	6.67803e-23	yes	down
Solyc05g009610.1	Alpha/beta-Hydrolases superfamily protein (AHRD V3.3 *** A0A2U1PVQ0_ARTAN)	0.034	-4.89677	7.64499e-23	yes	down
Solyc09g097960.3	NAD(P)-linked oxidoreductase, aldo/keto reductase family protein (AHRD V3.3 *** A0A1Y1HY98_KLENI)	0.003	-8.44374	9.04878e-23	yes	down
Solyc06g009390.3	Protein phosphatase-2C (AHRD V3.3 *** O82469_MESCR)	0.144	-2.79741	9.6617e-23	yes	down
Solyc08g076620.1	Eukaryotic aspartyl protease family protein (AHRD V3.3 *** A0A2U1KXX4_ARTAN)	0.021	-5.57531	1.08481e-22	yes	down
Solyc01g104770.4	Actin-related protein (AHRD V3.3 *** A0A200RCC6_9MAGN)	0.332	-1.58889	1.08838e-22	yes	down
Solyc08g078300.4	Homeobox-leucine zipper protein HAT4 (AHRD V3.3 *** A0A2G2XL32_CAPBA)	0.206	-2.27995	1.15035e-22	yes	down
Solyc08g080520.4	DUF810 domain-containing protein (AHRD V3.3 *** A0A1Q3BM37_CEPFO),Pfam:PF05664	0.231	-2.11488	1.16217e-22	yes	down
Solyc06g051790.4	Nucleotidyltransferase family protein (AHRD V3.3 *-* AT2G39740.3)	0.172	-2.54001	1.40594e-22	yes	down
Solyc10g081910.2	Receptor-like kinase (AHRD V3.3 *** A0A2R6Q427_ACTCH)	12.379	3.62987	1.51703e-22	yes	up
Solyc02g091520.3	Calcium-dependent lipid-binding (CaLB domain) family protein (AHRD V3.3 *** A0A2U1LMA8_ARTAN)	0.245	-2.02973	1.93258e-22	yes	down
Solyc05g051900.3	Major facilitator superfamily (AHRD V3.3 *** A0A200QUR2_9MAGN)	0.136	-2.87881	1.93308e-22	yes	down
Solyc08g083060.3	Metal-nicotianamine transporter YS.1	5.554	2.47356	2.10332e-22	yes	up
Solyc07g008590.1	receptor-like protein 12 (AHRD V3.3 *** A0A1U8F5D2_CAPAN)	0.03	-5.03663	2.31296e-22	yes	down
Solyc01g098690.2	Receptor-like protein 12 (AHRD V3.3 *** A0A1J6JWI2_NICAT)	0.14	-2.83634	2.59277e-22	yes	down
Solyc08g080130.3	phospholipase PLDb1	0.286	-1.80518	2.68732e-22	yes	down
Solyc01g081440.3	DUF1005 domain-containing protein (AHRD V3.3 *** A0A1Q3BB96_CEPFO)	5.519	2.46448	2.97507e-22	yes	up
Solyc04g050140.3	Vacuolar sorting-associated protein (DUF946) (AHRD V3.3 *** A0A1I9LTD2_ARATH)	0.178	-2.48722	3.4042e-22	yes	down
Solyc03g122350.3	Cytochrome P450 (AHRD V3.3 *** Q43795_TOBAC)	0.086	-3.54031	3.64202e-22	yes	down
Solyc06g069650.4	LRR receptor-like kinase family protein (AHRD V3.3 *** A0A072USD7_MEDTR)	0.014	-6.18966	3.78585e-22	yes	down
Solyc08g041860.1	serine/arginine repetitive matrix-like protein (AHRD V3.3 *-* AT4G32020.1)	4.359	2.12411	3.89518e-22	yes	up
Solyc07g052390.3	glutamate receptor-like 3.1	0.247	-2.01989	3.91217e-22	yes	down
Solyc12g040800.2	Calcium-dependent lipid-binding (CaLB domain) family protein (AHRD V3.3 *** A0A2U1LMA8_ARTAN)	0.077	-3.7006	4.0286e-22	yes	down
Solyc03g114100.1	hypothetical protein (AHRD V3.3 *** AT1G52720.1)	0.093	-3.42013	4.0286e-22	yes	down
Solyc06g054630.3	Ethylene-responsive transcription factor (AHRD V3.3 *** A0A2G2WJA8_CAPBA)	0.053	-4.22522	4.0286e-22	yes	down
Solyc11g072480.2	Tetraspanin-3 (AHRD V3.3 *** A0A2G3BA66_CAPCH)	0.131	-2.93422	4.07148e-22	yes	down
Solyc12g057080.2	Glycosyltransferase (AHRD V3.3 *** A0A2G3CNS7_CAPCH)	0.002	-9.34968	4.62614e-22	yes	down
Solyc06g034370.1	Plant invertase/pectin methylesterase inhibitor superfamily protein (AHRD V3.3 *** A0A061G797_THECC)	0.068	-3.87663	4.66921e-22	yes	down
Solyc01g095140.5	Desiccation protectant protein Lea14-like protein (AHRD V3.11 *** tr|A0A2G3BT76|A0A2G3BT76_CAPCH)	0.07	-3.82774	5.29398e-22	yes	down
Solyc07g006510.3	Cyclic nucleotide-gated ion channel-like protein (AHRD V3.3 *** A0A2K3MW13_TRIPR)	0.238	-2.07375	5.59393e-22	yes	down
Solyc11g072600.3	APETALA2d	0.053	-4.2268	6.30414e-22	yes	down
Solyc03g116340.3	bHLH transcription factor 025	7.004	2.80823	6.31226e-22	yes	up
Solyc01g009860.3	NAC domain-containing protein (AHRD V3.3 *** A0A2K3LZ45_TRIPR)	0.124	-3.01064	6.47513e-22	yes	down
Solyc10g006010.3	Two pore potassium channel a (AHRD V3.3 *** A0A2G2VRA3_CAPBA)	0.364	-1.45846	6.59907e-22	yes	down
Solyc09g083060.4	RING-type E3 ubiquitin transferase (AHRD V3.3 *-* A0A2G2W155_CAPBA)	0.091	-3.46238	6.93883e-22	yes	down
Solyc03g112030.3	Cytochrome P450 71A6 (AHRD V3.3 *** A0A2G3CY66_CAPCH)	0.002	-8.99528	7.25213e-22	yes	down
Solyc05g005000.4	Alpha/beta-Hydrolases superfamily protein (AHRD V3.3 *-* F4I5X3_ARATH)	6.454	2.69024	8.74377e-22	yes	up
Solyc06g008270.2	Cladosporium fulvum resistance 2.2	0.002	-9.27327	8.79329e-22	yes	down
Solyc07g052790.3	Disease resistance protein (TIR-NBS-LRR class) (AHRD V3.3 *** F4KIC7_ARATH)	0.002	-8.93297	9.12403e-22	yes	down
Solyc06g065920.4	Protein phosphatase 2C (AHRD V3.3 *** A0A2U1PJM7_ARTAN)	3.167	1.66314	9.30442e-22	yes	up
Solyc03g113270.3	LEVAHOX1G L.esculentum homeobox	6.748	2.75451	1.03984e-21	yes	up
Solyc03g006620.3	Cotton fiber (DUF761) (AHRD V3.3 *** F4HTI9_ARATH)	0.176	-2.50819	1.226e-21	yes	down
Solyc04g071480.1	Plant/F1M20-13 protein (AHRD V3.3 *** G7IBZ7_MEDTR)	10.948	3.45256	1.35741e-21	yes	up
Solyc02g093580.5	Pectate lyase (AHRD V3.11 *** tr|A0A2G2XIT4|A0A2G2XIT4_CAPBA)	0.153	-2.70537	1.37087e-21	yes	down
Solyc10g008880.3	Zinc finger transcription factor 56	3.718	1.89452	1.49949e-21	yes	up
Solyc05g007230.4	Receptor-like kinase (AHRD V3.3 *-* A0A0K9NLV5_ZOSMR)	0.065	-3.94575	1.77181e-21	yes	down
Solyc02g063355.1	Calcium-dependent lipid-binding (CaLB domain) family protein (AHRD V3.3 *** A0A2U1LMA8_ARTAN)	0.152	-2.7223	1.77621e-21	yes	down
Solyc12g044310.2	Protein NRT1/ PTR FAMILY 1.1	8.792	3.13621	1.99476e-21	yes	up
Solyc06g051400.3	omega-3 fatty acid desaturase	0.111	-3.17226	2.30207e-21	yes	down
Solyc01g105630.5	Calmodulin (AHRD V3.11 *** tr|A0A1U8DW89|A0A1U8DW89_CAPAN)	0.006	-7.32791	2.50522e-21	yes	down
Solyc09g075330.5	Pectinesterase (AHRD V3.11 *** tr|A0A2G3CT93|A0A2G3CT93_CAPCH)	0.01	-6.58283	2.55118e-21	yes	down
Solyc03g117600.3	Transferase (AHRD V3.3 *** A0A200QII6_9MAGN)	0.043	-4.53212	3.0564e-21	yes	down
Solyc12g049400.2	Tify (AHRD V3.3 *** A0A200Q172_9MAGN)	0.033	-4.93434	3.14256e-21	yes	down
Solyc03g117680.4	ATP-dependent DNA helicase (AHRD V3.3 *** Q9ZUI1_ARATH)	0.194	-2.36882	3.78e-21	yes	down
Solyc01g097120.3	Protein WVD2-like.1	0.246	-2.02372	4.29809e-21	yes	down
Solyc05g050560.1	Transcription factor bHLH13 (AHRD V3.3 *** A0A2G3B2W8_CAPCH)	0.156	-2.67673	5.09637e-21	yes	down
Solyc12g055930.3	UDP-glucose 4-epimerase 4 (AHRD V3.3 *** A0A2G3B3I8_CAPCH)	0.125	-3.00528	5.12605e-21	yes	down
Solyc12g094650.3	Transmembrane protein, putative (DUF594) (AHRD V3.3 *-* Q9FHI2_ARATH)	0.073	-3.78315	5.33377e-21	yes	down
Solyc06g062660.4	Beta-galactosidase (AHRD V3.3 *** A0A2G2WL43_CAPBA)	0.19	-2.39463	5.36042e-21	yes	down
Solyc03g033835.2	AAA-ATPase At3g50940-like (AHRD V3.11 *-* tr|A0A2I4EX93|A0A2I4EX93_9ROSI)	0.055	-4.18604	5.47153e-21	yes	down
Solyc01g005470.3	protein PLANT CADMIUM RESISTANCE 2-like (AHRD V3.3 *** A0A1U8ETE7_CAPAN)	0.014	-6.11018	5.54418e-21	yes	down
Solyc04g079420.3	Disease resistance protein (CC-NBS-LRR class) family (AHRD V3.3 *** A0A1P8BE24_ARATH)	0.134	-2.90372	6.39329e-21	yes	down
Solyc04g016000.3	Heat shock transcription factor protein 8 (AHRD V3.3 *** A0A1W6LWG5_FRAAN)	0.001	-10.2009	6.59968e-21	yes	down
Solyc07g007430.3	S-acyltransferase (AHRD V3.3 *** A0A2G2WB21_CAPBA)	0.363	-1.46394	6.63036e-21	yes	down
Solyc10g008240.3	Disease resistance protein (AHRD V3.3 *** A0A2U1M2V8_ARTAN)	0.192	-2.38266	6.69363e-21	yes	down
Solyc02g079280.3	MYB transcription factor (AHRD V3.3 *** A0A0U3IU11_MESCR)	0.001	-10.4275	7.38578e-21	yes	down
Solyc06g065100.3	R2R3MYB transcription factor 3	0.142	-2.81534	8.42127e-21	yes	down
Solyc03g115220.5	Flavonoid 3'-monooxygenase (AHRD V3.11 *** tr|A0A2G2WR53|A0A2G2WR53_CAPBA)	41.132	5.3622	8.9619e-21	yes	up
Solyc07g063940.2	SCARECROW	0.104	-3.26914	9.19076e-21	yes	down
Solyc02g089890.5	PQ-loop repeat family protein / transmembrane family protein (AHRD V3.11 *** tr|Q94AH7|Q94AH7_ARATH)	0.132	-2.92542	9.84975e-21	yes	down
Solyc04g054690.3	ascorbate oxidase	0.218	-2.19915	1.04467e-20	yes	down
Solyc02g082440.2	Unknown protein	0.157	-2.67018	1.20669e-20	yes	down
Solyc02g078670.3	COP1-interacting protein 7 (AHRD V3.3 *** CIP7_ARATH)	5.369	2.42475	1.20669e-20	yes	up
Solyc02g071820.5	LRR_1 domain-containing protein/Pkinase_Tyr domain-containing protein/Malectin domain-containing protein (AHRD V3.11 *** tr|A0A1Q3CJY9|A0A1Q3CJY9_CEPFO)	0.068	-3.88596	1.20685e-20	yes	down
Solyc04g074450.1	Protein EXORDIUM-like.1	31.131	4.96028	1.279e-20	yes	up
Solyc02g093050.3	WRKY transcription factor 8	0.094	-3.41468	1.35398e-20	yes	down
Solyc02g090490.3	Patatin (AHRD V3.3 *** A0A059P1E3_CAPAN)	0.132	-2.9262	1.46923e-20	yes	down
Solyc06g050930.3	Cytosolic endo-beta-N-acetylglucosaminidase-like protein (AHRD V3.3 *** A0A2K3NXL7_TRIPR)	0.184	-2.4457	1.54598e-20	yes	down
Solyc12g017240.2	xyloglucan endo-transglycosylase B1	30.314	4.92191	1.63945e-20	yes	up
Solyc10g006690.4	G-type lectin S-receptor-like serine/threonine-protein kinase (AHRD V3.3 *** A0A2G2XZF1_CAPAN)	0.095	-3.39797	1.85126e-20	yes	down
Solyc11g013190.2	Oxysterol-binding protein (AHRD V3.3 *** A0A200QNE7_9MAGN)	0.289	-1.79098	2.05019e-20	yes	down
Solyc08g078960.4	Oxysterol-binding protein (AHRD V3.3 *** A0A200Q8D8_9MAGN)	0.253	-1.98032	2.28011e-20	yes	down
Solyc08g028780.1	DUF868 domain-containing protein (AHRD V3.3 *** A0A1Q3AW51_CEPFO)	0.158	-2.6603	2.28337e-20	yes	down
Solyc01g005920.3	Amino acid/polyamine transporter I (AHRD V3.3 *** A0A200RCI7_9MAGN)	0.126	-2.98904	2.31305e-20	yes	down
Solyc03g121400.1	Dof zinc finger protein14	6.768	2.75871	2.5612e-20	yes	up
Solyc03g113040.4	ABC transporter A family member 7 (AHRD V3.3 *** A0A2G3CYH9_CAPCH)	0.139	-2.85103	2.7144e-20	yes	down
Solyc08g008070.1	BTB/POZ domain-containing protein (AHRD V3.3 *** A0A2G2W3D6_CAPBA)	0.16	-2.64565	2.7144e-20	yes	down
Solyc03g116740.3	Phosphatidylcholine:diacylglycerol cholinephosphotransferase.1	0.189	-2.40643	2.78796e-20	yes	down
Solyc01g108360.5	Cupredoxin (AHRD V3.11 *** tr|A0A2U1P8C5|A0A2U1P8C5_ARTAN)	0.005	-7.563	2.86055e-20	yes	down
Solyc09g007520.3	Peroxidase (AHRD V3.3 *** K4CQE1_SOLLC)	0.037	-4.74642	3.1481e-20	yes	down
Solyc12g008930.3	Basic helix-loop-helix (BHLH) DNA-binding family protein (AHRD V3.3 *-* A0A2U1P678_ARTAN)	0	-11.6857	3.48779e-20	yes	down
Solyc10g050105.1	Rhomboid-like protein (AHRD V3.3 *-* A0A1U8GP08_CAPAN)	12.415	3.63401	3.55477e-20	yes	up
Solyc02g085580.4	Protein indeterminate-domain.1	0.08	-3.64842	3.95005e-20	yes	down
Solyc02g080890.3	WRKY transcription factor 6	0.15	-2.73736	3.96125e-20	yes	down
Solyc05g051050.3	Shaggy-related protein kinase theta (AHRD V3.3 *** A0A1U8GW94_CAPAN)	0.139	-2.84422	4.06145e-20	yes	down
Solyc09g011470.3	Plant/T7H20-70 protein (AHRD V3.3 *-* G7L5L0_MEDTR)	0.125	-2.99456	4.56811e-20	yes	down
Solyc05g055910.4	Vacuolar protein sorting-associated protein (DUF946) (AHRD V3.3 *** Q9FND1_ARATH)	0.149	-2.74536	4.91279e-20	yes	down
Solyc07g049645.1	Benzyl alcohol O-benzoyltransferase (AHRD V3.3 *** BEBT_TOBAC)	0.103	-3.28373	5.12001e-20	yes	down
Solyc04g064870.3	Pathogen-related protein (AHRD V3.3 *** A0A1U8GE43_CAPAN)	0.012	-6.37153	5.22673e-20	yes	down
Solyc11g068430.3	Ferredoxin (AHRD V3.3 *** K4DA01_SOLLC)	0.147	-2.76409	5.34185e-20	yes	down
Solyc07g048060.4	Cytochrome b561 and DOMON domain-containing protein (AHRD V3.11 *-* tr|A0A2G3BZZ3|A0A2G3BZZ3_CAPCH)	0.079	-3.66176	5.34185e-20	yes	down
Solyc03g031870.3	AMP-dependent synthetase/ligase (AHRD V3.3 *** A0A200PYF6_9MAGN)	0.006	-7.37142	5.34185e-20	yes	down
Solyc07g005090.5	Glycosyl hydrolase family protein with chitinase insertion domain-containing protein (AHRD V3.11 *** tr|A0A2U1N1A8|A0A2U1N1A8_ARTAN)	0.02	-5.62261	5.58493e-20	yes	down
Solyc02g022850.1	FAD-binding Berberine family protein (AHRD V3.3 *** A0A1P8ATP1_ARATH)	0.05	-4.32923	6.07088e-20	yes	down
Solyc05g052950.5	Regulator of chromosome condensation (RCC1) family protein (AHRD V3.11 *** tr|Q9M2S1|Q9M2S1_ARATH)	16.366	4.0326	6.65884e-20	yes	up
Solyc11g012980.1	Ethylene-responsive transcription factor (AHRD V3.3 *** A0A2G3CLK5_CAPCH)	33.061	5.04705	6.81997e-20	yes	up
Solyc08g007920.2	SUN-like protein 19	0.001	-10.4109	6.96217e-20	yes	down
Solyc01g066520.3	Dihydrolipoamide acetyltransferase component of pyruvate dehydrogenase complex (AHRD V3.3 *** A0A024B875_SOLTU)	0.335	-1.5772	9.37674e-20	yes	down
Solyc04g082510.3	Protein kinase (AHRD V3.3 *** S8D6E4_9LAMI)	0.272	-1.87958	9.54571e-20	yes	down
Solyc02g091030.4	Nuclear transcription factor Y subunit C-2 (AHRD V3.3 *-* A0A2G3D858_CAPCH)	0.28	-1.83878	9.54571e-20	yes	down
Solyc12g005520.1	Disease resistance protein (CC-NBS-LRR class) family (AHRD V3.3 --* AT1G12290.4)	0.017	-5.8426	9.56685e-20	yes	down
Solyc07g007950.1	Calmodulin-like protein 5 (AHRD V3.3 *** A0A1U8FML3_CAPAN)	11.549	3.52972	9.74092e-20	yes	up
Solyc06g071160.3	Galactosyltransferase family protein (AHRD V3.3 *** A0A2U1KC25_ARTAN)	0.196	-2.3546	1.00955e-19	yes	down
Solyc10g078510.3	Glucan endo-1,3-beta-glucosidase 5 (AHRD V3.3 *** A0A1U8E9Q3_CAPAN)	0.022	-5.53055	1.08769e-19	yes	down
Solyc05g052240.3	Chalcone-flavonone isomerase family protein (AHRD V3.3 *** A0A2G2ZJB2_CAPAN)	12.142	3.60188	1.25275e-19	yes	up
Solyc09g074630.3	BTB domain-containing protein/NPH3 domain-containing protein (AHRD V3.3 *** A0A1Q3CT76_CEPFO)	4.347	2.11988	1.25275e-19	yes	up
Solyc06g072610.3	S-acyltransferase (AHRD V3.3 *** A0A2G3CA91_CAPCH)	0.307	-1.70425	1.33589e-19	yes	down
Solyc10g054030.2	RING/U-box superfamily protein (AHRD V3.3 *** Q8L7K7_ARATH)	0.175	-2.51419	1.47596e-19	yes	down
Solyc12g100260.1	Fatty acid desaturase (AHRD V3.3 *-* A0A200QRI1_9MAGN)	0.003	-8.32713	1.49817e-19	yes	down
Solyc01g094860.4	Transmembrane protein-related protein (AHRD V3.3 *** A0A2U1LWU9_ARTAN)	0.271	-1.88488	1.51449e-19	yes	down
Solyc12g088040.2	Wall-associated receptor kinase-like 20 (AHRD V3.3 *** A0A2G2Y9C2_CAPAN)	0.126	-2.99204	1.52481e-19	yes	down
Solyc08g080470.3	SUN-like protein 23	0.358	-1.48342	1.62118e-19	yes	down
Solyc12g005300.2	Chlorophyllase 2 (AHRD V3.3 *** C1JZ62_9ROSI),Pfam:PF12740	11.729	3.552	1.72127e-19	yes	up
Solyc10g047140.2	Receptor-like kinase (AHRD V3.3 *** A0A0K9PIY0_ZOSMR)	0.319	-1.64909	1.76631e-19	yes	down
Solyc03g026160.4	F-box protein PP2-A13 (AHRD V3.3 *** A0A2G3CW98_CAPCH)	0.035	-4.82917	1.89898e-19	yes	down
Solyc01g080570.5	Inosine-uridine preferring nucleoside hydrolase family protein (AHRD V3.11 *** tr|A0A2U1LEG5|A0A2U1LEG5_ARTAN)	0.003	-8.34134	1.99464e-19	yes	down
Solyc06g035490.3	bHLH transcription factor 042	0.035	-4.82368	2.15335e-19	yes	down
Solyc06g066470.4	Poly(A) polymerase (AHRD V3.3 *** A0A2U1LQ18_ARTAN)	0.243	-2.04061	2.9894e-19	yes	down
Solyc04g011640.4	Transcription factor GRAS (AHRD V3.11 *** tr|A0A200R547|A0A200R547_9MAGN)	4.872	2.28453	3.08864e-19	yes	up
Solyc10g055200.1	Dirigent protein (AHRD V3.3 *** K4D1B3_SOLLC)	0.043	-4.54167	3.26323e-19	yes	down
Solyc10g049970.2	Kynurenine formamidase (AHRD V3.3 *** A0A1J3JDK4_NOCCA)	0.075	-3.73908	3.38964e-19	yes	down
Solyc01g106390.3	Glutamyl-tRNA reductase (AHRD V3.3 *** A0A2G2Y3E1_CAPAN)	3.227	1.69039	3.51204e-19	yes	up
Solyc09g075900.3	Spermidine synthase (AHRD V3.3 *** F8WLB6_CITUN),Pfam:PF01564	26.937	4.75151	3.9428e-19	yes	up
Solyc10g086570.3	transmembrane protein (AHRD V3.3 *** AT5G02160.1)	0.143	-2.8014	5.36153e-19	yes	down
Solyc04g054820.3	2,3-bisphosphoglycerate-dependent phosphoglycerate mutase (AHRD V3.3 *** A0A2G3B2N3_CAPCH)	0.162	-2.62977	5.67588e-19	yes	down
Solyc05g015510.3	Squamosa promoter-binding protein 10	4.905	2.29429	6.66053e-19	yes	up
Solyc10g049640.2	Amino acid/polyamine transporter I (AHRD V3.3 *** A0A200R342_9MAGN)	0.078	-3.67866	8.15874e-19	yes	down
Solyc06g073080.4	2-oxoglutarate (2OG) and Fe(II)-dependent oxygenase superfamily protein (AHRD V3.3 *** A0A2U1QGX7_ARTAN)	0.033	-4.92354	8.18823e-19	yes	down
Solyc06g071060.1	NAD(P)-binding Rossmann-fold superfamily protein (AHRD V3.3 *** A0A2U1Q367_ARTAN),Pfam:PF13561	0.069	-3.85669	9.31564e-19	yes	down
Solyc12g019480.3	Formin-like protein (AHRD V3.3 *-* A0A2G2X5C4_CAPBA)	4.167	2.05912	9.61323e-19	yes	up
Solyc04g071870.1	Pkinase_Tyr domain-containing protein (AHRD V3.3 *** A0A1Q3BUR9_CEPFO)	0.226	-2.14569	1.13316e-18	yes	down
Solyc02g150146.1	Receptor-like protein kinase (AHRD V3.3 *-* A0A2K3LZH3_TRIPR)	0.12	-3.05744	1.1899e-18	yes	down
Solyc02g093130.3	Ethylene-responsive transcription factor RAP2-10 (AHRD V3.3 *** A0A2G2XHS4_CAPBA)	0.144	-2.79724	1.20113e-18	yes	down
Solyc10g083700.5	Cytochrome P450 (AHRD V3.11 *** tr|Q8H0I8|Q8H0I8_PETHY)	0.099	-3.33077	1.24307e-18	yes	down
Solyc09g005090.1	verticillium wilt disease resistance	0.072	-3.78913	1.25709e-18	yes	down
Solyc02g080010.3	Cysteine-rich receptor-like protein kinase 10 (AHRD V3.11 *** tr|A0A2G2XFS8|A0A2G2XFS8_CAPBA)	0.036	-4.77644	1.32552e-18	yes	down
Solyc04g074380.4	Glycosyltransferase (AHRD V3.3 *** A0A2G3CNS7_CAPCH)	0	-11.4123	1.33267e-18	yes	down
Solyc08g065480.3	Ferrochelatase (AHRD V3.3 *** A0A2G3BRU7_CAPCH)	0.159	-2.65653	1.34148e-18	yes	down
Solyc12g089010.3	ATP-dependent RNA helicase (AHRD V3.3 *** A0A1Y1IA80_KLENI)	0.181	-2.46482	1.38118e-18	yes	down
Solyc04g081920.4	Pseudouridine synthase (AHRD V3.11 *** tr|A0A2G2V5B2|A0A2G2V5B2_CAPBA)	0.321	-1.64022	1.41716e-18	yes	down
Solyc09g076000.3	MAP kinase kinase kinase 71	5.415	2.43701	1.5752e-18	yes	up
Solyc04g005860.3	Protein ENHANCED DISEASE RESISTANCE 2 (AHRD V3.3 *** A0A1J3E5Z2_NOCCA)	0.233	-2.09914	1.62799e-18	yes	down
Solyc01g059870.4	phytochrome B1	6.307	2.65686	1.66016e-18	yes	up
Solyc12g049550.2	GDSL esterase/lipase 5-like (AHRD V3.3 *** A0A1U8ER27_CAPAN)	0.063	-3.9851	1.77006e-18	yes	down
Solyc01g090430.3	NRC1	0.206	-2.28049	1.82637e-18	yes	down
Solyc12g042480.3	Cytochrome (AHRD V3.3 *** A0A2G2Y725_CAPAN)	0	-11.1799	1.82637e-18	yes	down
Solyc05g047530.3	trans-cinnamate 4-monooxygenase	0.001	-10.4136	2.06352e-18	yes	down
Solyc02g092110.3	Phytosulfokines 3 (AHRD V3.3 *** A0A2I0WHI7_9ASPA)	0.019	-5.71441	2.11807e-18	yes	down
Solyc02g032950.3	WRKY transcription factor 16	0.009	-6.74038	2.12042e-18	yes	down
Solyc12g006840.2	Lectin protein kinase family protein (AHRD V3.3 *** A0A1I9LPL5_ARATH)	0.023	-5.42808	2.49415e-18	yes	down
Solyc11g010380.2	Protein DETOXIFICATION (AHRD V3.3 *** A0A328DDG5_9ASTE)	0.25	-1.99867	2.75022e-18	yes	down
Solyc02g078620.1	Dof zinc finger protein DOF5.3 (AHRD V3.3 *** A0A2G3D6D4_CAPCH)	0.209	-2.25832	2.90831e-18	yes	down
Solyc08g005640.4	Terpene synthase (AHRD V3.3 *** G5CV51_SOLLC)	6.115	2.6124	2.98117e-18	yes	up
Solyc07g065500.2	Nuclear transcription factor Y subunit B-3 (AHRD V3.3 *** A0A2G2WFH7_CAPBA)	0.214	-2.22508	3.0781e-18	yes	down
Solyc01g079200.5	Gibberellin 2-oxidase (AHRD V3.11 *** tr|A4GVL7|A4GVL7_SOLLC)	0.028	-5.14751	3.08358e-18	yes	down
Solyc11g005770.2	Pectinesterase (AHRD V3.3 *** A0A2I4GT13_9ROSI)	0.212	-2.23814	3.37028e-18	yes	down
Solyc01g088550.3	Purine permease (AHRD V3.3 *** A0A2P5FPT3_TREOI),Pfam:PF16913	0.292	-1.77616	3.48322e-18	yes	down
Solyc10g078700.3	Squamosa promoter binding protein 15	7.428	2.89307	3.87368e-18	yes	up
Solyc01g087820.2	Subtilisin-like protease (AHRD V3.3 *** O82777_SOLLC)	0.064	-3.96877	4.07009e-18	yes	down
Solyc03g025640.2	Cytochrome P450 (AHRD V3.3 *** I6YHZ8_LINUS)	0.001	-9.69131	4.95841e-18	yes	down
Solyc02g092260.3	Amino-acid acetyltransferase-like protein (AHRD V3.3 *** A0A2K3MR62_TRIPR)	0.18	-2.47471	4.96202e-18	yes	down
Solyc07g061720.3	gibberellin 2-oxidase 4	0.035	-4.8406	5.15399e-18	yes	down
Solyc06g007620.3	DUF538 domain-containing protein (AHRD V3.3 *** A0A1Q3BSI7_CEPFO)	4.583	2.19623	5.40934e-18	yes	up
Solyc05g015500.4	RanBP2-type zinc finger protein (AHRD V3.3 *** A0A2G2YF90_CAPAN)	0.355	-1.49521	6.39427e-18	yes	down
Solyc01g096460.2	RING-type E3 ubiquitin transferase (AHRD V3.3 *-* T1R384_DATGL)	0.088	-3.50513	6.39484e-18	yes	down
Solyc01g098840.3	Mevalonate kinase (AHRD V3.3 *** A0A2G3BUF3_CAPCH)	0.243	-2.0392	7.05406e-18	yes	down
Solyc09g011400.1	Protein NRT1/ PTR FAMILY 5.7 (AHRD V3.3 *-* A0A1U8FEF1_CAPAN)	0.042	-4.56952	7.37421e-18	yes	down
Solyc09g065890.4	Phospholipase A1-Igamma2, chloroplastic (AHRD V3.3 *-* A0A2G2VP55_CAPBA)	0.03	-5.072	8.54832e-18	yes	down
Solyc02g069800.1	Alpha/beta-Hydrolases superfamily protein (AHRD V3.3 *** A0A2U1PVQ0_ARTAN)	0.05	-4.32123	9.17908e-18	yes	down
Solyc08g007240.4	Nudix hydrolase 8 (AHRD V3.3 *** A0A1U8EVF7_CAPAN)	0.351	-1.50908	9.20979e-18	yes	down
Solyc05g007950.5	Extracellular ribonuclease LE (AHRD V3.11 *** sp|P80022|RNLE_SOLLC)	0.011	-6.48867	9.32874e-18	yes	down
Solyc03g119110.5	GPI-anchored protein Chr3:6180931-6182593 FORWARD LENGTH=335 201606 (AHRD V3.11 *** AT3G18050.1)	4.431	2.14778	9.46027e-18	yes	up
Solyc07g056470.3	Glutathione S-transferase-like protein (AHRD V3.3 *** A0A2K3N2T5_TRIPR)	0.044	-4.52063	9.90794e-18	yes	down
Solyc08g014150.5	C2 domain-containing protein/GRAM domain-containing protein (AHRD V3.11 *** tr|A0A1Q3BEV5|A0A1Q3BEV5_CEPFO)	0.18	-2.47073	1.08734e-17	yes	down
Solyc04g080310.1	Unknown protein	0.11	-3.18618	1.09937e-17	yes	down
Solyc08g078210.3	Nudix hydrolase 8 (AHRD V3.3 *** A0A2G2XL67_CAPBA)	10.352	3.37184	1.28437e-17	yes	up
Solyc11g012260.3	MBOAT (Membrane bound O-acyl transferase) family protein (AHRD V3.3 *-* A0A2U1LYZ9_ARTAN)	0.07	-3.83964	1.4866e-17	yes	down
Solyc06g051800.3	expansin 1	0.103	-3.28032	1.51065e-17	yes	down
Solyc02g076640.1	Transcription factor TGA like domain (AHRD V3.3 *-* A0A200Q9W5_9MAGN)	8.23	3.04082	1.55157e-17	yes	up
Solyc10g086420.1	FYD (AHRD V3.3 *** AT3G12570.4)	0.315	-1.66726	1.68345e-17	yes	down
Solyc12g009160.2	Inter-alpha-trypsin inhibitor heavy chain-like protein (AHRD V3.3 *** Q8L798_ARATH)	0.204	-2.2964	1.68345e-17	yes	down
Solyc05g012180.3	Methyl esterase .1	0	-11.1701	1.95239e-17	yes	down
Solyc01g103030.3	Major facilitator superfamily protein (AHRD V3.3 *** A0A2U1PWN6_ARTAN)	0.075	-3.74147	1.95749e-17	yes	down
Solyc05g054890.4	ABC transporter G family member (AHRD V3.3 *** A0A2K3PJ14_TRIPR)	0.001	-10.1494	2.33376e-17	yes	down
Solyc08g079670.3	SNARE associated Golgi protein (AHRD V3.3 *** A0A2U1NGK9_ARTAN)	3.367	1.75133	2.42236e-17	yes	up
Solyc01g107170.2	Zinc finger protein (AHRD V3.3 *** A0T3Q5_SOLTU)	4.614	2.20602	2.59679e-17	yes	up
Solyc04g078630.3	SPRY domain, Concanavalin A-like lectin/glucanase domain protein (AHRD V3.3 *** A0A2U1NV09_ARTAN)	0.043	-4.52594	2.62915e-17	yes	down
Solyc01g100810.3	Neutral/alkaline invertase (AHRD V3.3 *** V5N4X0_MANES)	0.301	-1.72997	2.69478e-17	yes	down
Solyc12g049540.3	Phosphoinositide phosphatase SAC2 (AHRD V3.3 *-* A0A2G2V918_CAPBA)	0.234	-2.09235	2.70209e-17	yes	down
Solyc08g063090.2	Fatty acid desaturase (AHRD V3.3 *** A0A2U1LPJ3_ARTAN)	6.716	2.74751	2.73365e-17	yes	up
Solyc05g005140.4	Protein NSP-INTERACTING KINASE 3 (AHRD V3.3 *-* A0A2G3B8R8_CAPCH)	10.051	3.32926	2.76953e-17	yes	up
Solyc12g013900.3	Early nodulin-like protein.1	0.125	-2.99736	2.80554e-17	yes	down
Solyc12g055750.3	Vacuolar cation/proton exchanger (AHRD V3.3 *** K4DFQ6_SOLLC)	0.368	-1.44409	2.845e-17	yes	down
Solyc08g007160.3	Calcineurin B-like protein (AHRD V3.3 *** A1XCM9_POPEU)	0.064	-3.96523	2.99855e-17	yes	down
Solyc01g007950.5	Peroxidase (AHRD V3.11 *** tr|K4ASZ3|K4ASZ3_SOLLC)	0.073	-3.77219	3.05256e-17	yes	down
Solyc09g009220.5	histone-lysine N-methyltransferase SETD1B-like protein Chr5:947311-949898 FORWARD LENGTH=516 201606 (AHRD V3.11 *** AT5G03670.1)	0.081	-3.61925	3.31959e-17	yes	down
Solyc02g068430.4	Choline-phosphate cytidylyltransferase (AHRD V3.3 *** A0A2I0V8H3_9ASPA)	0.285	-1.81231	3.66842e-17	yes	down
Solyc04g079840.4	Protein D.1	0.232	-2.10484	3.73319e-17	yes	down
Solyc04g081510.4	DUF668 domain-containing protein/DUF3475 domain-containing protein (AHRD V3.3 *** A0A1Q3AMJ7_CEPFO)	0.196	-2.3496	3.8315e-17	yes	down
Solyc02g063510.1	hypothetical protein (AHRD V3.3 *-* AT5G67020.1)	13.91	3.79808	3.88533e-17	yes	up
Solyc02g062370.4	Zinc finger CCCH domain-containing protein 19 (AHRD V3.3 *** A0A2G2XGC4_CAPBA)	0.205	-2.28293	4.4011e-17	yes	down
Solyc09g014480.3	Polygalacturonase inhibiting protein (AHRD V3.3 *** D7RJV7_CAPAN)	0.012	-6.32474	4.84221e-17	yes	down
Solyc01g106790.3	Tubulin alpha-6 chain, putative (AHRD V3.3 *** Q8LED1_ARATH)	5.678	2.50526	5.42027e-17	yes	up
Solyc11g006470.2	Core-2 i-branching beta-n-acetylglucosaminyltransferase family protein (AHRD V3.3 *** A0A2K3MQ33_TRIPR)	0.341	-1.55211	5.42215e-17	yes	down
Solyc02g067530.5	Oxoglutarate/iron-dependent oxygenase (AHRD V3.11 *** tr|A0A2U1MYZ7|A0A2U1MYZ7_ARTAN)	0.364	-1.45826	5.47114e-17	yes	down
Solyc03g007920.4	Glutaminyl-peptide cyclotransferase (AHRD V3.3 *** A0A1U8FZB4_CAPAN)	0.229	-2.12667	5.88665e-17	yes	down
Solyc01g057080.1	Ethylene-responsive transcription factor (AHRD V3.3 *-* A0A2G2X462_CAPBA)	0.007	-7.1149	6.32255e-17	yes	down
Solyc11g050820.1	Unknown protein	0.011	-6.56476	6.54766e-17	yes	down
Solyc04g074480.3	DAHP synthase 2 precursor	0.159	-2.65689	6.57799e-17	yes	down
Solyc03g025290.3	Hydroxyproline-rich glycoprotein family protein (AHRD V3.3 *** B6SWF0_MAIZE)	4.069	2.02481	6.57799e-17	yes	up
Solyc11g012220.1	MBOAT (Membrane bound O-acyl transferase) family protein (AHRD V3.3 *** A0A2U1LYZ9_ARTAN)	0.022	-5.52513	6.87724e-17	yes	down
Solyc02g085230.3	U3 small nucleolar RNA-associated protein 22 (AHRD V3.3 *** A0A1Y1I3P1_KLENI)	3.335	1.73761	7.35511e-17	yes	up
Solyc02g065050.1	aspartic proteinase PCS1-like (AHRD V3.3 *** A0A2G3A5E0_CAPAN)	0.033	-4.92172	7.63061e-17	yes	down
Solyc06g073180.3	CONSTANS interacting protein 1	3.611	1.8526	8.28224e-17	yes	up
Solyc02g077370.1	Ethylene Response Factor C.5	0.058	-4.10139	8.52326e-17	yes	down
Solyc07g008600.1	receptor-like protein 12 (AHRD V3.3 *** A0A1U8F5D2_CAPAN)	0.001	-10.912	8.61235e-17	yes	down
Solyc07g064500.3	Purple acid phosphatase (AHRD V3.3 *** A0A2G2WF94_CAPBA)	0.329	-1.60197	8.93965e-17	yes	down
Solyc01g096360.3	Rho GTPase-activating protein 3 (AHRD V3.3 *** A0A2G2YYE8_CAPAN)	9.973	3.31807	9.68923e-17	yes	up
Solyc06g066460.3	Nuclear poly(A) polymerase 4 (AHRD V3.3 *-* A0A2G2ZBI7_CAPAN)	0.159	-2.65192	9.73448e-17	yes	down
Solyc02g062890.3	polyol monosaccharide transporter 5	0	-11.6049	1.04259e-16	yes	down
Solyc01g073840.1	Cysteine/Histidine-rich .1	0.001	-10.7858	1.0444e-16	yes	down
Solyc06g009020.2	Glutathione S-transferase (AHRD V3.3 *** A0A2G3C3Q3_CAPCH)	0.206	-2.27793	1.06117e-16	yes	down
Solyc04g072800.4	2,3-bisphosphoglycerate-dependent phosphoglycerate mutase (AHRD V3.3 *** A0A2G3CNK4_CAPCH)	0.058	-4.11417	1.17514e-16	yes	down
Solyc05g006640.4	Phospholipid-transporting ATPase (AHRD V3.3 *** A0A1U8EVI0_CAPAN)	0.246	-2.02084	1.17643e-16	yes	down
Solyc01g109320.5	Protein DETOXIFICATION (AHRD V3.11 *** tr|A0A200R7E8|A0A200R7E8_9MAGN)	0.013	-6.22396	1.20799e-16	yes	down
Solyc01g006830.3	Protein WVD2-like.1	4.826	2.27085	1.2218e-16	yes	up
Solyc03g031920.3	Metal-nicotianamine transporter YSL (AHRD V3.3 *** A0A1S6YG52_PHAEQ)	0.112	-3.16302	1.26416e-16	yes	down
Solyc08g079980.1	Subtilisin-like protease (AHRD V3.3 *** Q9LWA3_SOLLC)	0.031	-5.00451	1.26606e-16	yes	down
Solyc02g081330.4	phytoene synthase 2,Pfam:PF00494	4.05	2.01784	1.31631e-16	yes	up
Solyc01g094260.4	NAD(P)-binding Rossmann-fold superfamily protein (AHRD V3.3 *** F4JE70_ARATH)	0.072	-3.80374	1.54695e-16	yes	down
Solyc12g094550.2	At1g76250 (AHRD V3.3 *** Q8GX25_ARATH)	0.258	-1.95405	1.64972e-16	yes	down
Solyc06g005100.3	Phosphatidylinositol transfer protein (AHRD V3.3 *** A0A200QHH4_9MAGN)	0.215	-2.21826	1.67962e-16	yes	down
Solyc05g050320.4	Glycosyl hydrolase superfamily protein (AHRD V3.3 *** A0A2U1QD96_ARTAN)	0.353	-1.50265	1.68157e-16	yes	down
Solyc11g064950.3	BZIP transcription factor (AHRD V3.3 *** B8A1K4_MAIZE)	0.384	-1.38244	1.68636e-16	yes	down
Solyc03g120600.4	Plant cadmium resistance protein (AHRD V3.3 *** Q2HU50_MEDTR)	0	-11.793	1.69536e-16	yes	down
Solyc08g077200.4	Ribose-phosphate pyrophosphokinase (AHRD V3.3 *** A0A0U9HNH5_KLENI)	2.818	1.49454	1.71007e-16	yes	up
Solyc02g087840.3	Leucine zipper, homeobox-associated, Homeodomain-like protein (AHRD V3.3 *** A0A2U1PPL6_ARTAN)	4.736	2.24382	1.71943e-16	yes	up
Solyc03g006400.3	MAP kinase kinase kinase 25	0.153	-2.70629	1.78673e-16	yes	down
Solyc06g075400.3	V-type proton ATPase subunit a (AHRD V3.3 *** A0A1U8H960_CAPAN)	0.279	-1.84071	1.81194e-16	yes	down
Solyc01g095510.3	Mitochondrial carrier protein MT.1	6.86	2.77811	1.81194e-16	yes	up
Solyc02g093250.3	Caffeoyl-CoA O-methyltransferase (AHRD V3.3 *** A0A1U8FPA5_CAPAN)	0.032	-4.97931	1.81194e-16	yes	down
Solyc12g010540.1	UDP-glucuronate 4-epimerase 4 (AHRD V3.3 *** A0A1U8F5Z6_CAPAN)	11.215	3.48734	1.81194e-16	yes	up
Solyc12g057070.2	Glycosyltransferase (AHRD V3.3 *** A0A2G3CNS7_CAPCH)	0	-11.2583	1.87676e-16	yes	down
Solyc01g095530.2	hypothetical protein (AHRD V3.3 *-* AT5G41761.1)	16.691	4.06104	1.94513e-16	yes	up
Solyc10g008280.3	Protein kinase domain (AHRD V3.3 *** A0A200QBC6_9MAGN)	0.371	-1.42875	2.0258e-16	yes	down
Solyc12g057160.1	Unknown protein	4.187	2.06607	2.5239e-16	yes	up
Solyc10g052880.1	Inactive leucine-rich repeat receptor-like protein kinase (AHRD V3.3 *** A0A314LDB3_NICAT)	0.083	-3.58857	2.54336e-16	yes	down
Solyc04g054950.3	NAD(P)-binding Rossmann-fold superfamily protein (AHRD V3.3 *** F4IKL5_ARATH),Pfam:PF13561	0.001	-10.625	2.5569e-16	yes	down
Solyc07g053120.4	G-type lectin S-receptor-like serine/threonine-protein kinase (AHRD V3.3 *** A0A2G2Z3H8_CAPAN)	0.193	-2.37543	2.5569e-16	yes	down
Solyc04g007140.1	protein NIM1-INTERACTING 2-like (AHRD V3.3 *** XP_011071259.1)	0.001	-10.5053	2.62642e-16	yes	down
Solyc02g069250.5	Alcohol dehydrogenase superfamily (AHRD V3.11 *-* tr|A0A200Q008|A0A200Q008_9MAGN)	0.138	-2.86104	2.67451e-16	yes	down
Solyc04g080230.3	DUF1195 domain-containing protein (AHRD V3.3 *** A0A1Q3BNM7_CEPFO)	0.118	-3.08314	2.73179e-16	yes	down
Solyc12g010960.2	2-alkenal reductase (NADP(+)-dependent) (AHRD V3.3 *** A0A2G2WX40_CAPBA)	0.029	-5.12103	2.75747e-16	yes	down
Solyc05g054380.2	major allergen Pru ar 1-like (AHRD V3.3 *** A0A2I4DZK6_9ROSI)	0	-11.5653	2.88778e-16	yes	down
Solyc02g091620.4	DNA mismatch repair protein MLH3 (AHRD V3.11 *-* tr|A0A2G2XFY3|A0A2G2XFY3_CAPBA)	0.067	-3.89673	2.89295e-16	yes	down
Solyc08g007970.3	Myosin heavy chain-related protein (AHRD V3.3 *** A0A2U1QEA0_ARTAN)	0.321	-1.63901	3.35118e-16	yes	down
Solyc08g068730.1	Tyramine n-hydroxycinnamoyl transferase (AHRD V3.3 *** Q5D8C0_CAPAN)	0.002	-9.28208	3.35118e-16	yes	down
Solyc04g074000.3	Receptor protein kinase, putative (AHRD V3.3 *** A0A061FG24_THECC)	0.017	-5.89806	3.48832e-16	yes	down
Solyc07g049655.1	Benzyl alcohol O-benzoyltransferase (AHRD V3.3 *** BEBT_TOBAC)	0.114	-3.13582	3.833e-16	yes	down
Solyc07g006020.3	Heptahelical transmembrane protein 2 (AHRD V3.3 *** A0A2G2XYZ3_CAPAN)	9.868	3.30276	3.94662e-16	yes	up
Solyc04g081490.3	beta-tubulin	4.317	2.11019	4.08198e-16	yes	up
Solyc10g080930.2	Transcription elongation factor (AHRD V3.3 *** A0A200Q6X7_9MAGN)	0.185	-2.43284	4.11817e-16	yes	down
Solyc03g120260.4	Coatomer subunit beta' (AHRD V3.3 *-* A0A1Q3BXD5_CEPFO)	0.054	-4.205	4.39591e-16	yes	down
Solyc02g091430.4	U-box domain-containing protein 4-like (AHRD V3.3 *** A0A2I4HV32_9ROSI)	0.269	-1.89688	4.62438e-16	yes	down
Solyc01g103640.5	Plant organelle RNA recognition domain containing protein (AHRD V3.11 *** tr|A0A2P5BJ13|A0A2P5BJ13_PARAD)	0.191	-2.38663	4.64432e-16	yes	down
Solyc04g007070.3	Disease resistance protein (AHRD V3.3 *** A0A2U1N8H9_ARTAN)	0.147	-2.76352	4.69072e-16	yes	down
Solyc04g079470.3	Serpin-ZX (AHRD V3.3 *** A0A2G2ZRV1_CAPAN)	0.121	-3.04716	5.56772e-16	yes	down
Solyc12g098520.2	Heat stress transcription factor A-5 (AHRD V3.3 *** A0A2G3AV96_CAPCH)	0.235	-2.08843	5.60114e-16	yes	down
Solyc07g007980.3	Protein kinase 2B (AHRD V3.3 *** A0A2K3PCK5_TRIPR)	5.673	2.50418	5.74122e-16	yes	up
Solyc07g032480.3	cyclinT1_2	0.247	-2.01708	5.75723e-16	yes	down
Solyc11g008390.2	RING-type E3 ubiquitin transferase (AHRD V3.3 *** A0A1U8EX65_CAPAN)	0.359	-1.47908	5.8218e-16	yes	down
Solyc09g007410.3	SUN-like protein 25	4.031	2.01117	5.85645e-16	yes	up
Solyc01g056850.3	CTP synthase (AHRD V3.3 *** A0A2G2XFG8_CAPBA)	0.351	-1.50964	5.95564e-16	yes	down
Solyc01g109720.3	Alpha/beta-Hydrolases superfamily protein (AHRD V3.3 *** Q9ASW5_ARATH)	0.091	-3.45244	6.01302e-16	yes	down
Solyc09g092320.3	RNA binding protein (AHRD V3.3 *** O23793_NICSY)	3.338	1.73907	6.80401e-16	yes	up
Solyc08g081550.4	1-aminocyclopropane-1-carboxylate synthase (AHRD V3.3 *** B2NIX1_CAPCH)	0.124	-3.00829	6.94283e-16	yes	down
Solyc02g090580.3	ternary complex factor MI.1	7.681	2.94138	6.96307e-16	yes	up
Solyc08g062860.3	Mitochondrial carrier protein (AHRD V3.3 *** A0A200Q1U5_9MAGN)	0.307	-1.70416	7.42468e-16	yes	down
Solyc08g006330.3	UDP-xylose phenolic glycosyltransferase	0.189	-2.40092	9.15218e-16	yes	down
Solyc01g097350.5	Calcium-binding EF hand family protein (AHRD V3.11 *** tr|F4KA19|F4KA19_ARATH)	0.352	-1.50605	9.47008e-16	yes	down
Solyc03g078100.3	Pectinesterase (AHRD V3.3 *** A0A200PXC9_9MAGN)	4.561	2.18949	9.49205e-16	yes	up
Solyc10g007830.1	Leucine-rich repeat family protein (AHRD V3.3 *** D7LJD1_ARALL)	11.903	3.57319	1.01094e-15	yes	up
Solyc08g075710.3	Polyamine transporter PU.1	0.072	-3.78649	1.014e-15	yes	down
Solyc02g093410.4	MAP kinase kinase kinase 24	0.243	-2.04041	1.06242e-15	yes	down
Solyc06g008580.3	auxin-regulated IAA22	6.518	2.70448	1.0683e-15	yes	up
Solyc03g098320.5	Protein REVEILLE 1 (AHRD V3.11 *** tr|A0A2G2XWA2|A0A2G2XWA2_CAPAN)	11.591	3.53492	1.10007e-15	yes	up
Solyc07g064290.3	Ras-related small GTP-binding family protein (AHRD V3.3 *** A0A2U1P8S6_ARTAN)	0.224	-2.16067	1.14475e-15	yes	down
Solyc11g051160.2	Patellin.1	4.696	2.23131	1.18639e-15	yes	up
Solyc11g008440.3	Amino acid transporter (AHRD V3.3 *** A0A200R5Q3_9MAGN)	4.095	2.03378	1.23506e-15	yes	up
Solyc02g071970.1	N66 matrix protein (AHRD V3.3 *** XP_004233072.1)	0.026	-5.24852	1.252e-15	yes	down
Solyc06g076300.3	Haloacid dehalogenase-like hydrolase (HAD) superfamily protein (AHRD V3.3 *** A0A2U1Q3B7_ARTAN)	0.134	-2.89615	1.26325e-15	yes	down
Solyc02g079390.4	Protein PLANT CADMIUM RESISTANCE like (AHRD V3.3 *** A0A2R6QA13_ACTCH)	0.21	-2.24973	1.40058e-15	yes	down
Solyc02g091500.1	Calcium-dependent protein kinase (AHRD V3.3 *-* CDPK_DAUCA)	8.101	3.01805	1.42372e-15	yes	up
Solyc01g105380.2	Phospho-2-dehydro-3-deoxyheptonate aldolase (AHRD V3.11 *** tr|A0A2G3AV10|A0A2G3AV10_CAPCH)	0.005	-7.60457	1.42374e-15	yes	down
Solyc06g066240.5	Cytochrome (AHRD V3.11 *** tr|A0A1U8F0H8|A0A1U8F0H8_CAPAN)	0.008	-6.98963	1.45796e-15	yes	down
Solyc08g080500.3	Rhomboid-like protein (AHRD V3.3 *** A0A1U8G8L0_CAPAN)	0.344	-1.53763	1.6244e-15	yes	down
Solyc12g087895.1	Myc-type, basic helix-loop-helix (BHLH) domain-containing protein (AHRD V3.3 *-* A0A2U1NNA1_ARTAN)	3.729	1.89887	1.66462e-15	yes	up
Solyc07g045350.4	Acetyl-CoA C-acetyltransferase (AHRD V3.3 *** D9U856_BACMN)	0.229	-2.12565	1.67108e-15	yes	down
Solyc02g093180.3	HXXXD-type acyl-transferase family protein (AHRD V3.3 *** A0A2K3L8P7_TRIPR)	0.051	-4.28038	1.71754e-15	yes	down
Solyc09g074350.1	phosphopantothenoylcysteine decarboxylase subunit VHS3 (AHRD V3.3 -** XP_020426366.1)	0.044	-4.49177	1.73714e-15	yes	down
Solyc12g098910.2	Non-specific serine/threonine protein kinase (AHRD V3.3 *** A0A2G2VIL4_CAPBA)	0.064	-3.96287	1.74479e-15	yes	down
Solyc02g087350.3	Hexosyltransferase (AHRD V3.3 *** A0A2G2XIE5_CAPBA)	7.13	2.83383	1.74714e-15	yes	up
Solyc06g036640.4	alpha-(1%2C6)-fucosyltransferase (AHRD V3.3 *** AT5G28910.2)	4.871	2.28412	1.80115e-15	yes	up
Solyc08g066740.3	Early nodulin-like protein.1	5.238	2.38911	1.80283e-15	yes	up
Solyc04g026110.4	Disease resistance protein (AHRD V3.3 *** A0A200PUC6_9MAGN)	10.081	3.33354	1.82288e-15	yes	up
Solyc05g005460.3	D.1	0.143	-2.80885	1.83409e-15	yes	down
Solyc08g016310.3	LOW QUALITY PROTEIN: LRR receptor-like serine/threonine-protein kinase GS.1	0.091	-3.45335	1.85263e-15	yes	down
Solyc04g064530.1	polyadenylate-binding protein 1-B-binding protein (AHRD V3.3 *** AT4G19950.1)	0.043	-4.52395	1.87942e-15	yes	down
Solyc03g094020.3	Alpha-glucosidase-like protein (AHRD V3.3 *** A0A2K3NWB8_TRIPR)	0.058	-4.11502	2.00186e-15	yes	down
Solyc10g083360.2	Calmodulin-binding family protein, putative, expressed (AHRD V3.3 *** Q2QXN6_ORYSJ)	0.141	-2.83047	2.0075e-15	yes	down
Solyc01g011350.3	DUF3755 domain-containing protein (AHRD V3.3 *** A0A1Q3D9X4_CEPFO)	9.519	3.25083	2.0075e-15	yes	up
Solyc03g083730.1	Plant invertase/pectin methylesterase inhibitor superfamily protein, putative (AHRD V3.3 *** A0A061G4U8_THECC)	0.013	-6.26892	2.18601e-15	yes	down
Solyc02g068300.3	Lectin-receptor kinase (AHRD V3.3 *** A0A2U1KV35_ARTAN)	0.36	-1.4759	2.52745e-15	yes	down
Solyc10g086150.2	RNA-binding protein (AHRD V3.3 *** A0A2U1PI86_ARTAN)	5.783	2.53173	2.6015e-15	yes	up
Solyc01g014840.3	Disease resistance protein (TIR-NBS-LRR class) (AHRD V3.3 *** A0A2U1PW75_ARTAN)	0.084	-3.57264	2.74289e-15	yes	down
Solyc02g088230.3	Phosphate transporter PHO1-like protein 9 (AHRD V3.3 *** A0A2G2V9D0_CAPBA)	4.606	2.20356	2.88451e-15	yes	up
Solyc12g100240.1	Fatty acid desaturase (AHRD V3.3 *-* A0A200QRI1_9MAGN)	0	-11.2479	2.93265e-15	yes	down
Solyc07g005870.3	FAD dependent oxidoreductase (AHRD V3.3 *** L7VQJ3_CLOSH)	9.614	3.26513	2.95549e-15	yes	up
Solyc01g108300.3	Two-component response regulator ARR18 (AHRD V3.3 *** A0A2G2W9W9_CAPBA)	2.836	1.50368	2.99061e-15	yes	up
Solyc04g082950.5	galactan beta-1,4-galactosyltransferase GALS1 (AHRD V3.11 *** tr|A0A2I4GGQ8|A0A2I4GGQ8_9ROSI)	2.907	1.53945	3.28448e-15	yes	up
Solyc08g068710.1	Tyramine n-hydroxycinnamoyl transferase (AHRD V3.3 *** Q5D8C0_CAPAN)	0	-11.0758	3.31081e-15	yes	down
Solyc03g098210.4	Cyclic nucleotide gated channel (AHRD V3.3 *** A0A1Y1HP60_KLENI)	0.331	-1.5953	3.32421e-15	yes	down
Solyc01g005830.4	Glucan endo-1,3-beta-glucosidase 4 (AHRD V3.3 *-* A0A2G2XNZ6_CAPBA)	3.849	1.94446	3.33573e-15	yes	up
Solyc11g012240.1	MBOAT (Membrane bound O-acyl transferase) family protein (AHRD V3.3 *** A0A2U1LYZ9_ARTAN)	0.059	-4.08759	3.34503e-15	yes	down
Solyc03g007460.3	Solanum lycopersicum Cytokinin Response Factor 4	0.108	-3.20637	3.34677e-15	yes	down
Solyc02g021600.1	F-box/kelch-repeat protein (AHRD V3.3 *** A0A2G2VW95_CAPBA)	0.198	-2.33573	3.48433e-15	yes	down
Solyc02g084570.5	Cytochrome P450 (AHRD V3.11 *** tr|A0A2U1M5X8|A0A2U1M5X8_ARTAN)	0.04	-4.65934	3.5995e-15	yes	down
Solyc08g061220.3	Tomato G protein alpha-subunit	0.399	-1.32409	3.74604e-15	yes	down
Solyc04g081260.3	filament-like plant protein 4 (AHRD V3.3 *** A0A1U7XPP3_NICSY)	4.7	2.23267	3.94634e-15	yes	up
Solyc10g005440.3	G-type lectin S-receptor-like serine/threonine-protein kinase (AHRD V3.3 *** A0A2G2VAE7_CAPBA)	0.001	-10.3458	3.98702e-15	yes	down
Solyc01g111310.3	SlLAX2	7.769	2.95764	4.01757e-15	yes	up
Solyc09g031940.1	protein RETICULATA-RELATED 3, chloroplastic-like (AHRD V3.3 *** A0A2I4E4T7_9ROSI)	3.451	1.78692	4.58015e-15	yes	up
Solyc10g049425.1	Unknown protein	0.001	-10.6622	4.99291e-15	yes	down
Solyc02g078820.3	Lysine ketoglutarate reductase trans-splicing-like protein (DUF707) (AHRD V3.3 *** A0A1P8AQF5_ARATH)	0.182	-2.4574	4.99392e-15	yes	down
Solyc04g078640.3	Ethylene-responsive transcription factor RAP2.1	0.018	-5.83251	5.17931e-15	yes	down
Solyc10g079320.3	Glycosyltransferase (AHRD V3.3 *** A0A0A1WDL3_NICAT)	0.022	-5.47477	5.17931e-15	yes	down
Solyc01g073860.3	Cysteine/Histidine-rich .1	0.001	-10.7796	5.20198e-15	yes	down
Solyc12g056550.1	Plant/F1M20-13 protein (AHRD V3.3 *** G7IBZ7_MEDTR)	7.284	2.86483	5.20535e-15	yes	up
Solyc09g082890.3	Calcium-transporting ATPase (AHRD V3.11 *** tr|A0A2G2W173|A0A2G2W173_CAPBA)	0.118	-3.0885	5.20535e-15	yes	down
Solyc01g068460.4	Plant calmodulin-binding-like protein (AHRD V3.3 *** G7IW85_MEDTR)	0.226	-2.14608	5.63477e-15	yes	down
Solyc11g007030.3	Alpha/beta-Hydrolases superfamily protein (AHRD V3.3 *** A0A2U1MAY4_ARTAN)	0.089	-3.48744	5.73597e-15	yes	down
Solyc03g025170.1	gras10	5.169	2.37	6.39626e-15	yes	up
Solyc05g050360.3	Cyclic nucleotide-gated ion channel.1	0.012	-6.32254	6.72215e-15	yes	down
Solyc01g091350.4	ATP-dependent DNA helicase 2 subunit KU80 (AHRD V3.3 *** A0A2G3AH96_CAPAN)	0.235	-2.08975	6.83282e-15	yes	down
Solyc12g013960.3	DUF688 domain-containing protein (AHRD V3.3 *** A0A1Q3CVC4_CEPFO)	0.068	-3.87628	6.8876e-15	yes	down
Solyc03g121190.4	Unknown protein	0.001	-9.88594	6.92361e-15	yes	down
Solyc01g107820.2	TOMATO WOUND-INDUCED 1	0.043	-4.52537	7.06297e-15	yes	down
Solyc06g068830.2	Ethylene-responsive transcription factor (AHRD V3.3 *** A0A1U8HB76_CAPAN)	0.006	-7.42722	7.29203e-15	yes	down
Solyc06g060760.3	tonoplast intrinsic protein 2.3	0.033	-4.91001	7.76011e-15	yes	down
Solyc09g098440.4	V-type proton ATPase subunit .1	0.348	-1.52174	7.76011e-15	yes	down
Solyc05g011960.4	DnaJ domain-containing protein (AHRD V3.3 *-* A0A1Q3CHH1_CEPFO)	0.055	-4.18961	7.85227e-15	yes	down
Solyc02g093310.3	PI-PLC X domain-containing protein (AHRD V3.3 *** A0A2G2XHF5_CAPBA)	0.16	-2.64009	8.11433e-15	yes	down
Solyc10g005480.3	F-box family protein (AHRD V3.3 *** A0A2U1N101_ARTAN)	0.301	-1.73057	8.14145e-15	yes	down
Solyc02g079530.4	G-type lectin S-receptor-like serine/threonine-protein kinase (AHRD V3.3 *** A0A2G2VAF6_CAPBA)	0.002	-9.22809	8.22123e-15	yes	down
Solyc12g100270.2	Fatty acid hydroxylase superfamily (AHRD V3.3 *** A0A2U1L8N4_ARTAN)	0.001	-10.6468	8.22123e-15	yes	down
Solyc11g007430.3	Receptor-like protein kinase (AHRD V3.3 *** A0A2K3L8M9_TRIPR)	0.004	-8.13912	8.4041e-15	yes	down
Solyc09g056450.4	RING-type E3 ubiquitin transferase (AHRD V3.3 *** A0A2G3BL85_CAPCH)	4.91	2.29568	8.41407e-15	yes	up
Solyc06g005090.3	LOB domain-containing protein (AHRD V3.3 *** A0A2K3PP50_TRIPR)	0	-11.0061	8.60945e-15	yes	down
Solyc03g083460.3	RING/U-box superfamily protein (AHRD V3.3 *** F4KJ04_ARATH)	0.04	-4.62703	8.60945e-15	yes	down
Solyc11g012860.3	coiled-coil protein	3.452	1.78755	8.83137e-15	yes	up
Solyc03g123370.3	GTP pyrophosphokinase, (P)ppGpp synthetase II Guanosine-3',5'-bis(Diphosphate) 3'-pyrophosphohydrolase (AHRD V3.3 *-* A0A2D1JZR2_9GAMM)	0.467	-1.09784	9.065e-15	yes	down
Solyc08g014570.3	Ankyrin repeat-containing protein (AHRD V3.3 *** A0A1U8F3K5_CAPAN)	0.154	-2.69782	9.30147e-15	yes	down
Solyc01g103760.3	magnesium transporter NIPA (DUF803) (AHRD V3.3 *** AT4G13800.8)	2.504	1.32419	9.47733e-15	yes	up
Solyc06g068620.3	elongation factor (AHRD V3.3 *-* AT5G43150.1)	0.131	-2.93284	9.57191e-15	yes	down
Solyc02g031790.4	Receptor-like protein kinase (AHRD V3.11 *** tr|A0A2R6Q6W2|A0A2R6Q6W2_ACTCH)	0.005	-7.77428	9.67157e-15	yes	down
Solyc02g090930.3	Lipase (AHRD V3.3 *** A0A200QYW4_9MAGN)	0.027	-5.23486	9.70977e-15	yes	down
Solyc08g083370.4	Soluble inorganic pyrophosphatase (AHRD V3.3 *** A0A2G2VH82_CAPBA)	0.001	-10.1341	9.84547e-15	yes	down
Solyc01g094550.3	Acyl-CoA thioesterase family protein (AHRD V3.3 *** A0A2U1Q5B6_ARTAN),Pfam:PF13622	0.374	-1.4174	9.84547e-15	yes	down
Solyc05g008440.3	histidine-rich glycoprotein (AHRD V3.3 *** XP_004238870.1)	0.443	-1.17625	1.02457e-14	yes	down
Solyc12g099465.1	senescence-associated gene .1	0.117	-3.09964	1.06451e-14	yes	down
Solyc02g093020.3	Transmembrane protein, putative (DUF247) (AHRD V3.3 *** Q9SN06_ARATH)	0.253	-1.98563	1.08451e-14	yes	down
Solyc12g019710.1	Unknown protein	5.625	2.49186	1.101e-14	yes	up
Solyc06g053620.5	Phosphoenolpyruvate carboxylase kinase 2 (AHRD V3.11 *** tr|Q84JP7|Q84JP7_SOLLC)	3.637	1.86273	1.15887e-14	yes	up
Solyc02g086120.2	Unknown protein	0.025	-5.34075	1.24315e-14	yes	down
Solyc04g074310.4	RNA-binding protein 38-like (AHRD V3.3 *** A0A2I4HAQ4_9ROSI)	12.33	3.62411	1.24894e-14	yes	up
Solyc09g091580.3	Protein kinase domain (AHRD V3.3 *** A0A200QUN4_9MAGN)	12.11	3.59814	1.3057e-14	yes	up
Solyc07g017520.4	conserved oligomeric Golgi complex subunit 3 (AHRD V3.3 *-* A0A2I4FHP6_9ROSI)	0.372	-1.42715	1.32137e-14	yes	down
Solyc05g050090.4	Delta(8)-fatty-acid desaturase (AHRD V3.3 *** A0A2G2WSR6_CAPBA)	17.939	4.16504	1.34295e-14	yes	up
Solyc07g008540.3	Zinc finger protein CONSTANS-LIKE 2 (AHRD V3.3 *-* COL2_ARATH)	10.96	3.45412	1.36256e-14	yes	up
Solyc02g067830.3	Protein kinase G11A (AHRD V3.3 *** A0A2G3A680_CAPAN)	1004.82	9.97272	1.37739e-14	yes	up
Solyc12g044410.2	Homeobox leucine-zipper protein (AHRD V3.3 *** Q76CL1_ZINVI)	4.394	2.13544	1.39478e-14	yes	up
Solyc02g069490.4	Delta(24)-sterol reductase (AHRD V3.3 *** A0A2G2XDD5_CAPBA)	14.066	3.81414	1.40035e-14	yes	up
Solyc04g006940.5	Phospholipid-transporting ATPase (AHRD V3.11 *** tr|A0A2G2ZHI8|A0A2G2ZHI8_CAPAN)	0.062	-4.01042	1.4425e-14	yes	down
Solyc10g012170.3	Calmodulin-binding receptor-like cytoplasmic kinase 2 (AHRD V3.3 *** A0A2G3BDH9_CAPCH)	0.227	-2.13746	1.46476e-14	yes	down
Solyc03g043950.4	Amino-acid acetyltransferase-like protein (AHRD V3.3 *** A0A2K3MR62_TRIPR)	0.139	-2.84958	1.46476e-14	yes	down
Solyc02g094220.2	Transmembrane protein, putative (DUF 3339) (AHRD V3.3 *** Q9SMN3_ARATH)	2.616	1.38748	1.48384e-14	yes	up
Solyc12g100060.1	Zinc finger A20 and A.1	0.395	-1.3397	1.56115e-14	yes	down
Solyc12g006340.3	Auxin Response Factor 6	0.258	-1.95611	1.65019e-14	yes	down
Solyc07g052400.3	glutamate receptor-like 3.2	0.177	-2.49613	1.7565e-14	yes	down
Solyc02g037500.1	Unknown protein	0.13	-2.94885	1.7858e-14	yes	down
Solyc08g076000.4	Disease resistance protein RGA2 (AHRD V3.3 *** A0A2G2XMC9_CAPBA)	0.206	-2.28205	1.80735e-14	yes	down
Solyc02g092120.3	phytosulfokines-like (AHRD V3.3 *** A0A2I4HMI7_9ROSI)	0.02	-5.66778	1.85773e-14	yes	down
Solyc11g019910.2	Plant invertase/pectin methylesterase inhibitor superfamily protein (AHRD V3.11 *** tr|A0A2U1KPL8|A0A2U1KPL8_ARTAN)	0.137	-2.86972	1.92021e-14	yes	down
Solyc02g093100.3	Leucine-rich repeat protein kinase family protein (AHRD V3.3 *** A0A2U1N4I0_ARTAN)	4.89	2.2897	2.09012e-14	yes	up
Solyc11g011610.2	UPF0678 fatty acid-binding protein-like protein (AHRD V3.3 *** A0A2G2VDJ8_CAPBA)	0.123	-3.02842	2.20056e-14	yes	down
Solyc02g090970.1	MAP kinase kinase kinase 21	0.107	-3.22213	2.21105e-14	yes	down
Solyc09g007130.3	3-methyl-2-oxobutanoate hydroxymethyltransferase (AHRD V3.3 *** A0A1U8EKI6_CAPAN)	0.151	-2.72437	2.246e-14	yes	down
Solyc06g083930.2	LOB domain-containing protein (AHRD V3.3 *** A0A2U1NMH9_ARTAN)	0.001	-10.2836	2.32878e-14	yes	down
Solyc05g054830.3	Ankyrin repeat-containing protein (AHRD V3.3 *** A0A2G3CIN6_CAPCH)	0.362	-1.46733	2.34016e-14	yes	down
Solyc05g005060.3	Cysteine-rich receptor-like protein kinase 3 (AHRD V3.3 *** A0A2G2YEZ6_CAPAN)	0.021	-5.57021	2.35887e-14	yes	down
Solyc06g083660.4	Methyl-coenzyme M reductase II subunit gamma, putative (DUF3741) (AHRD V3.3 *** Q949M4_ARATH)	3.445	1.78457	2.67188e-14	yes	up
Solyc01g079810.4	E3 ubiquitin-protein ligase RHF1A (AHRD V3.3 *** A0A1J3FVF9_NOCCA)	0.367	-1.44423	2.72157e-14	yes	down
Solyc03g097710.4	meiosis chromosome segregation family protein (AHRD V3.3 *-* AT3G26890.8)	0.272	-1.87934	2.86063e-14	yes	down
Solyc10g038190.2	Protein kinase G11A (AHRD V3.3 *** A0A2G2XSC6_CAPBA)	0.263	-1.92622	3.09671e-14	yes	down
Solyc08g006750.4	Serine decarboxylase (AHRD V3.3 *** A0A1U8F8Y3_CAPAN)	0.008	-6.93405	3.22568e-14	yes	down
Solyc03g083620.1	Unknown protein	0.146	-2.77264	3.29002e-14	yes	down
Solyc05g008100.1	extensin (AHRD V3.3 *** XP_010320709.1)	4.31	2.10768	3.29002e-14	yes	up
Solyc09g009390.3	Monodehydroascorbate reductase (AHRD V3.3 *** A0A2G2VWV8_CAPBA)	0.298	-1.74865	3.45639e-14	yes	down
Solyc02g086880.4	formate dehydrogenase	0.196	-2.3475	4.19261e-14	yes	down
Solyc04g080940.4	WAT1-related protein (AHRD V3.3 *** K4BVH3_SOLLC)	8.409	3.07191	4.27127e-14	yes	up
Solyc12g056410.2	F-box protein PP2-A15 (AHRD V3.3 *** A0A2G2Y8Y0_CAPAN)	2.62	1.38941	4.72947e-14	yes	up
Solyc01g095700.3	Abscisic acid receptor PYL10 (AHRD V3.3 *** A0A2G3BTC1_CAPCH)	0.204	-2.2932	4.86099e-14	yes	down
Solyc04g079940.3	NAC domain-containing protein (AHRD V3.3 *** A0A2U1N781_ARTAN)	0.227	-2.13676	4.86099e-14	yes	down
Solyc01g005220.3	MACPF domain-containing protein (AHRD V3.3 *** A0A2G3AYJ5_CAPCH)	0.105	-3.25164	5.02485e-14	yes	down
Solyc06g008870.2	Gibberellin receptor (AHRD V3.3 *** E3VJP7_9FABA)	0.115	-3.12083	5.04038e-14	yes	down
Solyc08g076520.3	ribosome maturation factor (AHRD V3.3 *** AT2G35470.1)	12.369	3.62869	5.05627e-14	yes	up
Solyc07g043330.3	Transcription factor GRAS (AHRD V3.3 *** A0A200QPL1_9MAGN)	6.102	2.60917	5.26158e-14	yes	up
Solyc06g054580.5	RING/U-box superfamily protein (AHRD V3.11 *** tr|A0A2U1M9Z7|A0A2U1M9Z7_ARTAN)	0.184	-2.43897	5.31035e-14	yes	down
Solyc11g008910.2	ubiquitin carboxyl-terminal hydrolase (AHRD V3.3 *** AT1G65295.1)	0.259	-1.94738	5.60249e-14	yes	down
Solyc04g005160.3	6-phosphogluconate dehydrogenase, decarboxylating (AHRD V3.3 *** A0A1U8F1N4_CAPAN)	0.323	-1.63004	5.62755e-14	yes	down
Solyc05g009820.5	Hexosyltransferase (AHRD V3.11 *** tr|A0A2G2YCM5|A0A2G2YCM5_CAPAN)	4.134	2.04758	6.13851e-14	yes	up
Solyc11g069890.4	BEL1-like homeodomain protein 8 (AHRD V3.11 *** tr|A0A2G2YHP0|A0A2G2YHP0_CAPAN)	4.316	2.10971	6.17457e-14	yes	up
Solyc07g062080.4	mitogen-activated protein kinase 11	0.307	-1.70573	6.17457e-14	yes	down
Solyc12g019700.1	Unknown protein	4.374	2.12895	6.51254e-14	yes	up
Solyc01g150159.1	nuclear pore complex protein NUP98A-like isoform .1	0.262	-1.93302	6.5575e-14	yes	down
Solyc02g064720.3	BTB/POZ domain-containing protein (AHRD V3.3 *** A0A2G2XBD2_CAPBA)	5.314	2.40977	6.58873e-14	yes	up
Solyc02g089640.3	Cellulose-synthase-like C4 (AHRD V3.3 *** A0A2U1LSH2_ARTAN)	5.469	2.45123	6.63128e-14	yes	up
Solyc07g150104.1	early nodulin-like protein.1	0.082	-3.61158	6.64417e-14	yes	down
Solyc02g089510.3	Unknown protein	0.121	-3.04311	6.94211e-14	yes	down
Solyc03g082380.4	Serine/arginine-rich-splicing factor SR34A (AHRD V3.3 *** A0A0M8KRL2_NICAT)	0.368	-1.44401	6.96971e-14	yes	down
Solyc04g024780.1	DNA ligase 1-like (AHRD V3.3 *** A0A1U7VHC8_NICSY)	0.064	-3.96858	6.9983e-14	yes	down
Solyc09g090130.3	R2R3MYB transcription factor 15	0.075	-3.74427	7.00465e-14	yes	down
Solyc05g018760.3	RING/U-box superfamily protein (AHRD V3.3 *-* Q3EAE6_ARATH)	0.247	-2.01742	7.2827e-14	yes	down
Solyc03g118200.4	Calcium-dependent phospholipid-binding Copine family protein (AHRD V3.3 *** A0A2U1NDK1_ARTAN)	0.269	-1.89529	7.29256e-14	yes	down
Solyc07g055270.1	DUF1685 family protein (AHRD V3.3 *** AT2G42760.1)	0.087	-3.51814	7.39855e-14	yes	down
Solyc01g009160.2	Late embryogenesis abundant (LEA) hydroxyproline-rich glycoprotein family (AHRD V3.3 *** Q84VP8_ARATH)	6.115	2.6123	7.41943e-14	yes	up
Solyc06g005490.3	Triosephosphate isomerase (AHRD V3.3 *** A0A200R1E9_9MAGN)	0.264	-1.92369	7.53676e-14	yes	down
Solyc03g096450.3	protein PIR isoform .1	0.21	-2.24873	7.56044e-14	yes	down
Solyc08g080900.3	Glutathione S-transferase (AHRD V3.3 *** A0A200QUC6_9MAGN)	0.295	-1.75945	7.98035e-14	yes	down
Solyc01g105230.4	Calmodulin-binding transcription activator 2 (AHRD V3.3 *** A0A2G3AUZ8_CAPCH)	0.355	-1.49522	8.13337e-14	yes	down
Solyc05g015150.3	Receptor protein kinase-like protein (AHRD V3.3 *** A0A2R6QRC2_ACTCH)	7.054	2.81844	8.84989e-14	yes	up
Solyc05g006340.3	Transducin/WD40 repeat-like superfamily protein (AHRD V3.3 *** A0A2U1QGB4_ARTAN)	0.267	-1.9029	9.34357e-14	yes	down
Solyc06g059800.3	ACT domain-containing protein ACR3 (AHRD V3.3 *** A0A2G2Z9T5_CAPAN)	3.442	1.78311	9.5925e-14	yes	up
Solyc09g090640.3	DUF3527 domain-containing protein (AHRD V3.3 *** A0A1Q3DBN1_CEPFO)	3.034	1.60145	9.93877e-14	yes	up
Solyc03g115930.3	Calcium-binding EF-hand family protein (AHRD V3.3 *-* A0A2U1NCV0_ARTAN)	0.048	-4.39117	1.00378e-13	yes	down
Solyc07g042890.3	MAP kinase kinase kinase 47	0.465	-1.10345	1.00602e-13	yes	down
Solyc02g092790.4	Arabinogalactan (AHRD V3.11 *-* tr|Q43719|Q43719_SOLLC)	4.311	2.10815	1.02509e-13	yes	up
Solyc05g054210.3	Heavy metal transport/detoxification superfamily protein (AHRD V3.3 *-* B3H4A8_ARATH)	3.348	1.74347	1.08674e-13	yes	up
Solyc03g097180.3	plasma protein (AHRD V3.3 *** AT1G65020.1)	0.363	-1.46081	1.08719e-13	yes	down
Solyc04g007990.1	hypothetical protein (AHRD V3.3 *** AT1G67920.1)	0.023	-5.46853	1.09733e-13	yes	down
Solyc06g060870.1	Phospholipase A1-Ibeta2, chloroplastic (AHRD V3.3 *** A0A2G2ZA78_CAPAN)	0.18	-2.47584	1.10963e-13	yes	down
Solyc05g010685.1	Glycosyltransferase (AHRD V3.3 *** A0A077ERE3_ACTDE)	2.673	1.41835	1.16924e-13	yes	up
Solyc02g083820.1	Armadillo repeat only 2 (AHRD V3.3 *** Q9FKW5_ARATH)	3.359	1.74788	1.17501e-13	yes	up
Solyc06g035960.3	Oxalate--CoA ligase (AHRD V3.3 *** A0A1U8FIW0_CAPAN)	0.195	-2.35858	1.19511e-13	yes	down
Solyc10g080770.3	NPR1-interactor protein 1	0.383	-1.38607	1.21687e-13	yes	down
Solyc12g056210.3	PLAC8 family protein (AHRD V3.3 *** A0A2U1LM31_ARTAN)	0.437	-1.19558	1.23207e-13	yes	down
Solyc03g111310.3	Snf1-related protein kinase regulatory subunit gamma.1	0.236	-2.08388	1.23293e-13	yes	down
Solyc08g082090.1	Avr9/Cf-9 rapidly elicited protein 194 (AHRD V3.3 *** Q9FQZ4_TOBAC)	6.26	2.64628	1.28414e-13	yes	up
Solyc10g085020.3	Tubulin beta chain (AHRD V3.3 *** A0A1U8EHY4_CAPAN)	3.307	1.7255	1.34486e-13	yes	up
Solyc05g053600.3	Pleiotropic drug resistance protein (AHRD V3.3 *** C8CA13_CUCSA)	0.075	-3.74318	1.37084e-13	yes	down
Solyc04g071070.2	Unknown protein	0.018	-5.8298	1.40461e-13	yes	down
Solyc06g071280.4	Enhanced disease susceptibility.1	0.18	-2.47495	1.40765e-13	yes	down
Solyc10g049420.2	Unknown protein	0.049	-4.35004	1.43134e-13	yes	down
Solyc01g102390.4	Germin-like protein (AHRD V3.3 *** O65358_SOLTU)	0.2	-2.32045	1.44778e-13	yes	down
Solyc05g056280.2	Luc7-related protein (AHRD V3.3 *** A0A2U1NKW5_ARTAN)	2.217	1.14884	1.45512e-13	yes	up
Solyc09g098340.3	aspartic proteinase-like protein 2 (AHRD V3.3 *** A0A2G2ZT59_CAPAN)	0.358	-1.48165	1.45879e-13	yes	down
Solyc11g005730.3	Histone-lysine N-methyltransferase ATXR5 (AHRD V3.3 *** A0A2G2VFH7_CAPBA)	0.261	-1.93881	1.50588e-13	yes	down
Solyc04g016260.3	Calcium-transporting ATPase (AHRD V3.3 *** A0A1U8GKV2_CAPAN)	0.234	-2.0925	1.51218e-13	yes	down
Solyc10g085620.2	Myb family transcription factor APL (AHRD V3.3 *** A0A1U8E9S3_CAPAN)	12.458	3.63903	1.52569e-13	yes	up
Solyc03g007210.3	Receptor-like protein kinase (AHRD V3.3 *** A0A2K3PPP5_TRIPR)	0.255	-1.97032	1.69038e-13	yes	down
Solyc03g122190.3	Protein TIFY 10A (AHRD V3.3 *** A0A2G2WQ40_CAPBA)	0.235	-2.08647	1.73063e-13	yes	down
Solyc02g079330.3	Equilibrative nucleotide transporter like (AHRD V3.3 *** A0A2R6QTM2_ACTCH)	0.034	-4.88262	1.77183e-13	yes	down
Solyc03g007960.3	beta-carotene hydroxylase-2	0.157	-2.66707	1.91321e-13	yes	down
Solyc01g081570.3	DUF239 domain-containing protein/DUF4409 domain-containing protein (AHRD V3.3 *** A0A1Q3BKR6_CEPFO)	2.292	1.19641	1.93116e-13	yes	up
Solyc04g015750.3	CobN/magnesium chelatase (AHRD V3.3 *** A0A200PZ28_9MAGN)	5.227	2.38603	1.96443e-13	yes	up
Solyc04g077240.4	SlBCAT6	0.004	-8.04471	1.96485e-13	yes	down
Solyc11g010630.4	Kinase-interacting protein.1	0.097	-3.36525	1.98053e-13	yes	down
Solyc11g072080.1	F-box/kelch-repeat protein (AHRD V3.3 *-* A0A2G3BAF6_CAPCH)	7.47	2.90119	2.02454e-13	yes	up
Solyc06g036110.1	Calcium-dependent lipid-binding (CaLB domain) family protein (AHRD V3.3 *** A0A2U1LCI8_ARTAN)	0.256	-1.96424	2.07025e-13	yes	down
Solyc04g079250.3	Patatin (AHRD V3.3 *** A0A2G2ZRS1_CAPAN)	0.018	-5.81865	2.07129e-13	yes	down
Solyc06g150137.1	Cytochrome P450 (AHRD V3.3 *** A0A2U1MXM4_ARTAN)	0.134	-2.89709	2.10126e-13	yes	down
Solyc09g008040.3	RNA polymerase sigma factor (AHRD V3.3 *** A0A2G2VXR1_CAPBA)	7.377	2.88298	2.13593e-13	yes	up
Solyc08g006590.3	protein ENHANCED DISEASE RESISTANCE 2-like (AHRD V3.11 *** tr|A0A2I4G6J8|A0A2I4G6J8_9ROSI)	4.33	2.11426	2.33287e-13	yes	up
Solyc07g041640.4	Growth-regulating factor 5 (AHRD V3.11 *** tr|A0A2G3BVB3|A0A2G3BVB3_CAPCH)	12.698	3.66654	2.37674e-13	yes	up
Solyc01g066720.3	Hypoxia-responsive family protein (AHRD V3.3 *** S8D7L7_9LAMI)	0.14	-2.84028	2.53667e-13	yes	down
Solyc07g062480.2	Epidermis-specific secreted glycoprotein E.1	0.067	-3.90529	2.64994e-13	yes	down
Solyc03g113070.4	ABC transporter A family member 2 (AHRD V3.3 *** A0A2G3CYK0_CAPCH)	0.207	-2.27025	2.81631e-13	yes	down
Solyc04g072020.3	Choline/Ethanolamine kinase (AHRD V3.3 *** A0A200QCA0_9MAGN),Pfam:PF01633	0.071	-3.80925	2.87713e-13	yes	down
Solyc03g033540.3	calcium-dependent protein kinase2	0.21	-2.25334	2.94407e-13	yes	down
Solyc02g091070.3	Protein DETOXIFICATION (AHRD V3.3 *** A0A2I4EBU3_9ROSI)	0.001	-9.93594	2.95135e-13	yes	down
Solyc07g044960.1	Xyloglucan galactosyltransferase KATAMAR.1	0.194	-2.36368	3.11411e-13	yes	down
Solyc10g076550.1	Wall-associated receptor kinase.1	0.056	-4.16618	3.24033e-13	yes	down
Solyc12g009990.2	Signal recognition particle receptor subunit alpha (AHRD V3.3 *** A0A2G2YVH0_CAPAN)	0.435	-1.20153	3.25243e-13	yes	down
Solyc03g114720.3	bHLH transcription factor 023	6.516	2.70391	3.27322e-13	yes	up
Solyc01g097060.3	Jasmonate ZIM domain protein m (AHRD V3.3 *** I3WTB1_NICAT)	0.001	-10.8059	3.39291e-13	yes	down
Solyc01g103440.3	Phosphoribosylamine--glycine ligase (AHRD V3.3 *** A0A2G2Y1L3_CAPAN)	3.035	1.60188	3.58888e-13	yes	up
Solyc08g081680.2	protein LURP-one-related 17 (AHRD V3.3 *** A0A2I4FCH8_9ROSI)	0.018	-5.80113	3.70898e-13	yes	down
Solyc08g081610.4	WRKY family transcription factor (AHRD V3.3 *** A0A178V2E9_ARATH)	0.001	-9.38404	3.73113e-13	yes	down
Solyc01g088200.4	aldehyde oxidase 4 pseudogene	0.14	-2.83345	3.77413e-13	yes	down
Solyc12g056590.2	Ethylene Response Factor D.2	0.036	-4.77852	3.79739e-13	yes	down
Solyc03g007220.3	Membrane receptor-like protein.1	0.054	-4.21993	4.0521e-13	yes	down
Solyc03g032130.5	High mobility group family (AHRD V3.11 *** tr|S8EDU2|S8EDU2_9LAMI)	2.345	1.22944	4.11178e-13	yes	up
Solyc02g092580.3	Peroxidase (AHRD V3.3 *** K4BD54_SOLLC)	0.037	-4.75475	4.25901e-13	yes	down
Solyc09g063010.5	Basic helix-loop-helix (BHLH) DNA-binding superfamily protein (AHRD V3.11 *-* tr|A0A2H1ZEQ1|A0A2H1ZEQ1_ARATH)	5.454	2.44741	4.37103e-13	yes	up
Solyc03g006490.3	Stem-specific protein TSJ.1	0.071	-3.82168	4.37119e-13	yes	down
Solyc12g044930.3	F-box protein (AHRD V3.3 *** A0A2G3B4N2_CAPCH)	0.23	-2.1193	4.48606e-13	yes	down
Solyc06g073840.3	Outer envelope protein .1	0.319	-1.647	4.57543e-13	yes	down
Solyc03g097370.4	P-loop containing nucleoside triphosphate hydrolases superfamily protein (AHRD V3.3 *** A0A2U1LV77_ARTAN)	4.217	2.07628	4.65791e-13	yes	up
Solyc03g078630.3	Polyubiquitin (AHRD V3.3 *-* A0A2G3B1S8_CAPCH)	0.273	-1.87433	4.65846e-13	yes	down
Solyc04g007690.3	SlPIN3	0.14	-2.83692	5.12636e-13	yes	down
Solyc08g007830.1	Dehydration-responsive element-binding protein 1E (AHRD V3.3 *** A0A1U8FGE9_CAPAN)	0.152	-2.71874	5.1416e-13	yes	down
Solyc01g067510.3	receptor-like protein kinase FERONIA (AHRD V3.3 *** A0A2I4F2T3_9ROSI)	7.105	2.82889	5.15928e-13	yes	up
Solyc05g050380.4	Cyclic nucleotide-gated ion channel.1	0.075	-3.73692	5.24687e-13	yes	down
Solyc06g007120.3	PI-phospholipase C4	0.264	-1.92084	5.33034e-13	yes	down
Solyc07g055130.4	MAP kinase kinase kinase 57	0.444	-1.17277	5.40501e-13	yes	down
Solyc02g070020.1	UDP-Glycosyltransferase superfamily protein (AHRD V3.3 *** A0A2U1N3R1_ARTAN)	0.04	-4.65789	5.51352e-13	yes	down
Solyc06g005500.4	tomato protein kinase 1b	0.129	-2.9558	5.62231e-13	yes	down
Solyc06g053640.1	RING/U-box superfamily protein (AHRD V3.3 *** A0A2U1Q188_ARTAN)	0.288	-1.79717	5.69089e-13	yes	down
Solyc01g098750.4	RING/U-box superfamily protein (AHRD V3.11 *** tr|A0A2U1KJJ9|A0A2U1KJJ9_ARTAN)	0.38	-1.39696	5.76947e-13	yes	down
Solyc08g069140.4	Cyclic nucleotide-gated ion channel-like protein (AHRD V3.3 *** A0A2K3MW13_TRIPR)	0.183	-2.45289	5.85637e-13	yes	down
Solyc09g083070.3	sporulation-specific protein (AHRD V3.3 *** AT1G52825.2)	0.001	-9.99038	5.95412e-13	yes	down
Solyc01g058260.4	Nuclear poly(A) polymerase 3 (AHRD V3.3 *** A0A2G3B5G8_CAPCH)	0.274	-1.86616	5.98503e-13	yes	down
Solyc12g042590.2	WRKY transcription factor 43	0.02	-5.67194	6.07695e-13	yes	down
Solyc06g072017.1	P-loop containing nucleoside triphosphate hydrolases superfamily protein (AHRD V3.3 *-* A0A2U1N2C4_ARTAN)	0.196	-2.35243	6.13083e-13	yes	down
Solyc01g087810.2	Subtilisin-like protease (AHRD V3.3 *** O82777_SOLLC)	0.021	-5.54189	6.25537e-13	yes	down
Solyc03g006430.3	DUF616 domain-containing protein (AHRD V3.3 *** A0A1Q3BIE2_CEPFO)	4.092	2.03287	6.32047e-13	yes	up
Solyc12g098490.2	Serine hydroxymethyltransferase (AHRD V3.3 *** A0A2G3CI35_CAPCH)	17.104	4.09626	6.33353e-13	yes	up
Solyc04g009790.4	Protein DETOXIFICATION (AHRD V3.3 *-* A0A0K9R7X2_SPIOL)	0.2	-2.32483	6.51224e-13	yes	down
Solyc11g013110.2	2-oxoglutarate (2OG) and Fe(II)-dependent oxygenase superfamily protein (AHRD V3.3 *** AT1G49390.1)	16.769	4.06774	6.85664e-13	yes	up
Solyc01g109790.3	ADP-glucose pyrophosphorylase large subunit 1	6.608	2.72418	7.28871e-13	yes	up
Solyc10g084000.4	heavy metal-associated isoprenylated plant protein 3-like (AHRD V3.11 *** tr|A0A1U8EC89|A0A1U8EC89_CAPAN)	6.009	2.58713	7.46975e-13	yes	up
Solyc02g080370.3	obamovirus multiplication 1	0.36	-1.47426	7.56753e-13	yes	down
Solyc09g089850.3	CASP-like protein (AHRD V3.3 *** A0A2I4GE76_9ROSI)	0.245	-2.02668	7.60582e-13	yes	down
Solyc12g010890.2	trihelix transcription factor ASIL1-like (AHRD V3.3 *** A0A2I4FFS5_9ROSI)	0.256	-1.96407	7.60582e-13	yes	down
Solyc03g083000.3	Transmembrane protein (AHRD V3.3 *-* F4IJ67_ARATH)	0.36	-1.47532	7.76415e-13	yes	down
Solyc08g074550.3	Threonine--tRNA ligase, cytoplasmic (AHRD V3.3 *** A0A2G2XML6_CAPBA)	0.202	-2.30442	7.78421e-13	yes	down
Solyc07g066240.3	F-box protein (AHRD V3.3 *** A0A2I0VKR1_9ASPA)	0.307	-1.70357	7.78626e-13	yes	down
Solyc11g017470.2	NAC domain-containing protein (AHRD V3.3 *** A0A2K3N804_TRIPR)	0.162	-2.62555	7.79584e-13	yes	down
Solyc11g065090.2	magnesium transporter NIPA (DUF803) (AHRD V3.3 *** AT4G13800.8)	2.427	1.27926	8.38174e-13	yes	up
Solyc01g104970.3	Receptor-like kinase (AHRD V3.3 *** A0A0K9PIY0_ZOSMR)	0.19	-2.39221	8.64781e-13	yes	down
Solyc01g108150.3	Zinc-binding alcohol dehydrogenase domain-containing protein 2 (AHRD V3.3 *** A0A1J3FLM3_NOCCA)	0.456	-1.13419	9.06307e-13	yes	down
Solyc08g079180.3	Elongation factor G (AHRD V3.3 *** A0A2G3AEH8_CAPAN)	8.56	3.09768	9.10673e-13	yes	up
Solyc03g031860.3	Phytoene synthase 1,Pfam:PF00494	7.543	2.91516	9.40873e-13	yes	up
Solyc09g011080.3	Ribulose bisphosphate carboxylase/oxygenase activase, chloroplastic (AHRD V3.3 *** A0A2G2VP29_CAPBA)	9.646	3.26992	9.41833e-13	yes	up
Solyc02g065550.4	ACI19	2.563	1.35778	9.6196e-13	yes	up
Solyc11g066670.1	Glycosyltransferase (AHRD V3.3 *** A0A288W8G2_GARJA)	9.456	3.24125	9.66006e-13	yes	up
Solyc04g016190.1	Glycosyltransferase (AHRD V3.3 *** A0A0A1WDL3_NICAT)	0.001	-9.77957	1.01811e-12	yes	down
Solyc10g083670.3	Glucomannan 4-beta-mannosyltransferase 2 (AHRD V3.3 *** A0A2G3BGF1_CAPCH)	9.799	3.29261	1.01842e-12	yes	up
Solyc06g073990.2	hypothetical protein (AHRD V3.3 *** AT5G06270.2)	0.06	-4.05774	1.0449e-12	yes	down
Solyc09g008780.4	Sulfite exporter TauE/SafE family protein (AHRD V3.3 *** A0A2U1KFX4_ARTAN)	0.337	-1.56895	1.06822e-12	yes	down
Solyc08g077790.3	Peptidyl-prolyl cis-trans isomerase (AHRD V3.3 *** A0A2U1QI01_ARTAN)	0.301	-1.73421	1.08391e-12	yes	down
Solyc02g078900.3	Alternative NAD(P)H dehydrogenase mitochondrial-like (AHRD V3.3 *** A0A2K3P845_TRIPR)	0.351	-1.50913	1.08437e-12	yes	down
Solyc06g036170.1	gras9	5.141	2.36215	1.11198e-12	yes	up
Solyc10g083440.3	Glycosyltransferase (AHRD V3.11 *** tr|A0A2G3BGM7|A0A2G3BGM7_CAPCH)	24.108	4.59141	1.15433e-12	yes	up
Solyc12g015640.2	Mitochondrial transcription termination factor family protein (AHRD V3.3 *** A0A1P8B9X1_ARATH)	5.37	2.42484	1.19207e-12	yes	up
Solyc02g092250.3	Cytochrome (AHRD V3.3 *** A0A2G3ABE0_CAPAN)	0.066	-3.92127	1.1979e-12	yes	down
Solyc08g082460.4	Protein kinase domain (AHRD V3.3 *-* A0A200QL53_9MAGN)	0.003	-8.4724	1.20231e-12	yes	down
Solyc03g093110.3	Xyloglucan endotransglucosylase/hydrolase (AHRD V3.3 *** Q6RHY0_SOLLC)	8.776	3.13357	1.21195e-12	yes	up
Solyc12g056360.1	Pathogenesis-related thaumatin family protein (AHRD V3.3 *** A0A2K3LJG6_TRIPR)	0.016	-5.93897	1.21832e-12	yes	down
Solyc07g006500.3	trehalose-6-phosphate synthase 1	0.074	-3.76007	1.23099e-12	yes	down
Solyc01g066440.3	hypothetical protein (AHRD V3.3 *** AT3G06840.1)	4.297	2.10325	1.28913e-12	yes	up
Solyc03g082500.4	serine/threonine protein kinase pk23	0.333	-1.58726	1.28918e-12	yes	down
Solyc06g084320.1	EID1-like F-box protein 3 (AHRD V3.3 *** A0A2G2ZF18_CAPAN)	2.962	1.56645	1.3204e-12	yes	up
Solyc05g005200.3	Pyrrolidone-carboxylate peptidase-like protein (AHRD V3.3 *** A0A2K3PIQ3_TRIPR)	0.097	-3.37023	1.39231e-12	yes	down
Solyc03g098720.3	Kunitz trypsin inhibitor (AHRD V3.3 *** Q39869_SOYBN)	0.006	-7.27665	1.39732e-12	yes	down
Solyc12g005620.1	receptor-like protein kinase (AHRD V3.3 *** A0A1U7YIF9_NICSY)	0.071	-3.82454	1.39875e-12	yes	down
Solyc03g118260.3	Adp-ribosylation factor gtpase-activating protein agd3 (AHRD V3.3 *** A0A1J6J465_NICAT)	2.971	1.57108	1.42633e-12	yes	up
Solyc04g076980.4	Receptor-like protein kinase (AHRD V3.11 *** tr|A0A2R6R357|A0A2R6R357_ACTCH)	0.281	-1.83045	1.42963e-12	yes	down
Solyc08g083340.1	Hexosyltransferase (AHRD V3.3 *-* A0A2G3DAE4_CAPCH)	0.001	-9.47266	1.43163e-12	yes	down
Solyc01g091910.4	phospholipase PLDb2	0.191	-2.39088	1.44632e-12	yes	down
Solyc06g082280.3	Calcineurin-like metallo-phosphoesterase superfamily protein (AHRD V3.3 *** A0A2U1MM52_ARTAN)	2.897	1.53435	1.44935e-12	yes	up
Solyc04g082030.1	ornithine decarboxylase	0.099	-3.33059	1.50232e-12	yes	down
Solyc04g072036.2	30S ribosomal protein s1-like (AHRD V3.11 *** tr|A0A2K3PQP5|A0A2K3PQP5_TRIPR)	3.99	1.99655	1.51145e-12	yes	up
Solyc03g020010.1	Lemir (AHRD V3.3 *** O48625_SOLLC)	0.001	-9.7795	1.52717e-12	yes	down
Solyc08g076490.2	MAP kinase kinase kinase 64	0.307	-1.70496	1.55875e-12	yes	down
Solyc11g072930.4	Leucine-rich repeat protein kinase family protein (AHRD V3.11 *** tr|A0A178WLG7|A0A178WLG7_ARATH)	0.001	-9.98154	1.64376e-12	yes	down
Solyc09g005550.3	Calcium-dependent protein kinase (AHRD V3.3 *** E5GBE9_CUCME)	0.491	-1.02715	1.67551e-12	yes	down
Solyc12g056560.2	HSP20-like chaperones superfamily protein (AHRD V3.3 *-* Q9SRD6_ARATH)	3.603	1.84925	1.71753e-12	yes	up
Solyc09g010780.3	Protein phosphatase 2C (AHRD V3.3 *-* A0A2U1P5P3_ARTAN)	0.134	-2.9028	1.72792e-12	yes	down
Solyc01g098580.3	Phosphoglycerate mutase-like protein AT74H (AHRD V3.3 *** A0A2G3BUB5_CAPCH)	0.269	-1.8955	1.74637e-12	yes	down
Solyc01g111830.3	Methyltransferase (AHRD V3.3 *** O24154_TOBAC)	6.493	2.69895	1.75175e-12	yes	up
Solyc08g082590.3	Glutaredoxin (AHRD V3.3 *** A0A2U1KGP9_ARTAN)	14.011	3.80844	1.76402e-12	yes	up
Solyc12g008600.2	DUF1005 family protein (DUF1005) (AHRD V3.3 *** Q9M0F0_ARATH)	3.827	1.93629	1.7843e-12	yes	up
Solyc10g086710.3	PA.1	0.147	-2.76681	1.86881e-12	yes	down
Solyc12g087790.1	Unknown protein	4.814	2.26736	1.9307e-12	yes	up
Solyc04g078800.3	Lipase (AHRD V3.3 *** A0A200QYW4_9MAGN)	0.034	-4.86658	2.0066e-12	yes	down
Solyc04g076990.3	Receptor-like protein kinase (AHRD V3.3 *** A0A2R6RNH0_ACTCH)	0.282	-1.82566	2.02023e-12	yes	down
Solyc10g085590.1	Protein ELC (AHRD V3.3 *** A0A2G3BFL9_CAPCH)	3.816	1.93221	2.02043e-12	yes	up
Solyc02g067800.5	LOB domain-containing protein (AHRD V3.11 *** tr|A0A2U1M8Q7|A0A2U1M8Q7_ARTAN)	0.023	-5.4693	2.05656e-12	yes	down
Solyc09g098160.3	pirin	0.027	-5.19216	2.06702e-12	yes	down
Solyc02g063480.2	Eukaryotic aspartyl protease family protein (AHRD V3.3 *** A0A2U1ML86_ARTAN)	0.02	-5.62808	2.15922e-12	yes	down
Solyc02g092480.4	BTB domain-containing protein/NPH3 domain-containing protein (AHRD V3.3 *** A0A1Q3ASI0_CEPFO)	0.176	-2.50563	2.17741e-12	yes	down
Solyc10g085950.2	ABC transporter protein (AHRD V3.3 *** A0A1L4BHU2_ORYSI)	3.377	1.75571	2.3193e-12	yes	up
Solyc05g054770.3	Phosphatidylinositol N-acetyglucosaminlytransferase subunit P-like protein (AHRD V3.3 *-* AT2G39435.6)	0.127	-2.97609	2.33909e-12	yes	down
Solyc01g021600.5	Dirigent protein (AHRD V3.11 *** tr|K4AV41|K4AV41_SOLLC)	0.025	-5.31698	2.34563e-12	yes	down
Solyc03g083440.4	Glutamate synthase (AHRD V3.3 *** A0A2U1PKW7_ARTAN)	0.201	-2.31712	2.37377e-12	yes	down
Solyc03g116890.3	WRKY transcription factor 39	0.128	-2.9615	2.50967e-12	yes	down
Solyc01g079660.2	Cotton fiber protein (AHRD V3.3 *** Q570M0_ARATH)	4.989	2.31862	2.61523e-12	yes	up
Solyc11g011260.1	GAI	3.694	1.8853	2.74072e-12	yes	up
Solyc06g069690.4	Two-component response regulator-like APRR5 (AHRD V3.3 *** A0A2G3CZB4_CAPCH)	0.451	-1.14917	2.74072e-12	yes	down
Solyc05g006220.3	IAA-amino acid hydrolase ILR1-like.1	0.167	-2.5856	2.75775e-12	yes	down
Solyc01g086730.4	magnesium transporter%2C putative (DUF803) (AHRD V3.3 *** AT3G26670.4)	0.117	-3.0957	2.79896e-12	yes	down
Solyc09g074280.1	Ankyrin repeat-containing protein (AHRD V3.3 *** A0A2U1QG31_ARTAN)	0.132	-2.92372	2.87838e-12	yes	down
Solyc07g026650.3	1-aminocyclopropane-1-carboxylate oxidase 5	0.001	-10.0323	3.01831e-12	yes	down
Solyc12g014110.2	Sodium/calcium exchanger family protein / calcium-binding EF hand family protein (AHRD V3.3 *** A0A2U1MZE4_ARTAN)	0.241	-2.0557	3.04355e-12	yes	down
Solyc08g061130.3	Transcription factor HY5 (AHRD V3.3 *** A0A1U8E2N7_CAPAN)	8.507	3.08866	3.10502e-12	yes	up
Solyc04g008400.1	G-type lectin S-receptor-like serine/threonine-protein kinase (AHRD V3.3 *** A0A2G3CF44_CAPCH)	0.179	-2.48494	3.11693e-12	yes	down
Solyc03g025730.3	Tubulin beta chain (AHRD V3.3 *** A0A1U8FRZ9_CAPAN)	4.097	2.03465	3.2277e-12	yes	up
Solyc02g073580.1	transcription factor TGA6-like (AHRD V3.3 *** A0A2I4DJ54_9ROSI)	8.605	3.10524	3.29119e-12	yes	up
Solyc01g097800.3	Ribose-5-phosphate isomerase B (AHRD V3.3 *-* A0A1Y6GMG3_RAOOR)	2.486	1.31381	3.30318e-12	yes	up
Solyc06g065570.3	N-alpha-acetyltransferase 50 (AHRD V3.3 *** A0A1U8GUI6_CAPAN)	0.432	-1.21087	3.32675e-12	yes	down
Solyc11g012670.1	Pentatricopeptide repeat-containing protein (AHRD V3.3 *** A0A2U1LWS3_ARTAN)	3.995	1.99814	3.38019e-12	yes	up
Solyc07g042550.3	sucrose synthase	0.088	-3.51377	3.59802e-12	yes	down
Solyc08g067390.4	EG45-like domain containing protein (AHRD V3.3 *** A0A2I4GVG0_9ROSI)	0.203	-2.30194	3.6478e-12	yes	down
Solyc01g008560.3	NAD kinase (AHRD V3.3 *** F2Z9R4_NICBE)	0.283	-1.8236	3.83838e-12	yes	down
Solyc05g053550.3	chalcone synthase 2	75.877	6.24559	3.8824e-12	yes	up
Solyc05g050340.4	WRKY transcription factor 58	0.012	-6.39681	4.02457e-12	yes	down
Solyc11g071850.1	Core-2 i-branching beta-n-acetylglucosaminyltransferase family protein (AHRD V3.3 *** A0A2K3MQ33_TRIPR)	0.251	-1.99148	4.10161e-12	yes	down
Solyc06g051460.5	Double Clp-N motif-containing P-loop nucleoside triphosphate hydrolases superfamily protein (AHRD V3.11 *** tr|A0A2U1M3E7|A0A2U1M3E7_ARTAN)	4.666	2.22221	4.30073e-12	yes	up
Solyc01g005783.1	Unknown protein	0.026	-5.25088	4.35798e-12	yes	down
Solyc03g115660.3	Protein kinase superfamily protein (AHRD V3.3 *** A0A1P8AQ94_ARATH)	0.313	-1.67564	4.41648e-12	yes	down
Solyc08g007060.4	Protein NRT1/ PTR FAMILY 7.3 (AHRD V3.3 *** A0A2G3BPK6_CAPCH)	15.234	3.9292	4.42117e-12	yes	up
Solyc01g081310.3	glutathione S-transferase T3	0.253	-1.98167	4.50652e-12	yes	down
Solyc06g009790.4	Pectin lyase-like superfamily protein (AHRD V3.3 *** A0A2U1PV10_ARTAN)	3.317	1.72994	4.56686e-12	yes	up
Solyc01g090950.4	Transcription factor GRAS (AHRD V3.3 *-* A0A2U1PW81_ARTAN)	2.797	1.48374	4.56686e-12	yes	up
Solyc03g120580.3	Unknown protein	0.264	-1.92363	4.79604e-12	yes	down
Solyc06g083650.3	GDSL esterase/lipase (AHRD V3.3 *** A0A2G3CC50_CAPCH)	5.402	2.4334	4.92035e-12	yes	up
Solyc06g071180.3	Dynein light chain (AHRD V3.3 *** Q4W5W8_VICFA)	0.397	-1.33146	4.97974e-12	yes	down
Solyc07g041830.5	MTD1 (AHRD V3.11 *-* tr|Q9LLM3|Q9LLM3_MEDTR)	0.244	-2.03692	5.01508e-12	yes	down
Solyc01g007220.5	Late embryogenesis abundant (LEA) hydroxyproline-rich glycoprotein family (AHRD V3.11 *** tr|Q9SVC8|Q9SVC8_ARATH)	0.189	-2.40294	5.08251e-12	yes	down
Solyc05g052750.3	Alpha/beta hydrolase related protein (AHRD V3.3 *** Q8GZ10_ARATH)	0.257	-1.95916	5.14816e-12	yes	down
Solyc06g064940.3	Patellin-5 (AHRD V3.3 *** A0A2G2WKZ3_CAPBA)	3.789	1.92193	5.16904e-12	yes	up
Solyc03g044880.4	Exostosin-like protein (AHRD V3.3 *** A0A2U1PVZ1_ARTAN)	0.191	-2.38529	5.30796e-12	yes	down
Solyc09g074450.1	Classical arabinogalactan protein 26 (AHRD V3.3 *-* A0A2G3CCP4_CAPCH)	4.3	2.1045	5.30796e-12	yes	up
Solyc09g007700.3	RING/U-box superfamily protein (AHRD V3.3 *** A0A2U1PM96_ARTAN)	2.417	1.27312	5.31362e-12	yes	up
Solyc01g086920.3	Leucine-rich repeat receptor-like protein (AHRD V3.3 *** H6V789_MALDO)	6.522	2.70538	5.36023e-12	yes	up
Solyc06g063060.3	Dormancy/auxin associated protein (AHRD V3.3 *-* A0A2K3JP12_TRIPR)	0.017	-5.87357	5.39458e-12	yes	down
Solyc08g075360.3	ABC transporter E family member 2 (AHRD V3.3 *** A0A1J3F317_NOCCA)	0.341	-1.55032	5.40354e-12	yes	down
Solyc10g084510.1	hypothetical protein (AHRD V3.3 *** AT5G02640.1)	0.048	-4.3735	5.48843e-12	yes	down
Solyc02g078890.1	BnaA08g25420D protein (AHRD V3.3 *** A0A078G8I6_BRANA)	0.158	-2.66173	5.52242e-12	yes	down
Solyc12g096020.3	Protein phosphatase 2c (AHRD V3.3 *** F8WL78_CITUN)	2.816	1.49345	5.56449e-12	yes	up
Solyc06g051920.4	Cyclic nucleotide gated channel.1	0.374	-1.41722	5.66818e-12	yes	down
Solyc01g088530.2	hypothetical protein (AHRD V3.3 *** AT2G44600.1)	0.228	-2.13588	5.66818e-12	yes	down
Solyc02g067580.3	B12D protein (AHRD V3.3 *** Q9XHD5_IPOBA)	0.311	-1.68319	5.66818e-12	yes	down
Solyc08g045780.4	Pentatricopeptide repeat-containing protein (AHRD V3.3 *** A0A2G3BRB1_CAPCH)	4.719	2.23834	5.77936e-12	yes	up
Solyc02g091660.3	transcription factor GTE2-like (AHRD V3.3 *** A0A1S4DMM5_TOBAC)	2.741	1.45474	5.86458e-12	yes	up
Solyc01g090210.4	U-box domain-containing protein 35 (AHRD V3.3 *** A0A2I4F8Y4_9ROSI)	0.222	-2.16981	5.92305e-12	yes	down
Solyc11g069590.2	Receptor-like serine/threonine-protein kinase NCRK (AHRD V3.3 *** A0A2G3BBL7_CAPCH)	3.479	1.7988	5.96108e-12	yes	up
Solyc06g068040.3	Pectin lyase-like superfamily protein (AHRD V3.3 *** A0A2U1NJW4_ARTAN)	24.219	4.59805	5.96311e-12	yes	up
Solyc04g074390.3	Glycosyltransferase (AHRD V3.3 *** A0A2G3CNS7_CAPCH)	0.001	-9.72649	6.55628e-12	yes	down
Solyc04g079860.1	Hexosyltransferase (AHRD V3.3 *** A0A2G2ZRY0_CAPAN)	0.102	-3.28923	6.69832e-12	yes	down
Solyc11g062400.2	Protein kinase APK1B, chloroplastic (AHRD V3.3 *** A0A2G3B9K0_CAPCH)	0.044	-4.51257	6.82778e-12	yes	down
Solyc09g057630.3	Glucan endo-1,3-beta-glucosidase 3-like protein (AHRD V3.3 *** A0A2K3MT62_TRIPR)	0.237	-2.07481	7.0617e-12	yes	down
Solyc07g005380.5	Bet v I domain (AHRD V3.11 *** tr|A0A200PXK2|A0A200PXK2_9MAGN)	0.001	-10.1362	7.15983e-12	yes	down
Solyc11g007160.2	RNA-binding (RRM/RBD/RNP motifs) family protein (AHRD V3.3 *** A0A1I9LPX6_ARATH)	5.744	2.52206	7.15983e-12	yes	up
Solyc02g067750.4	Carbonic anhydrase (AHRD V3.3 *** A0A2G3D3J4_CAPCH)	0.001	-9.82664	7.3209e-12	yes	down
Solyc02g070090.1	FAD-binding Berberine family protein (AHRD V3.3 *** A0A2U1KT07_ARTAN)	0.001	-10.0492	7.46032e-12	yes	down
Solyc04g014883.2	LRR receptor-like serine/threonine-protein kinase EFR (AHRD V3.11 *-* tr|A0A1U8GVB4|A0A1U8GVB4_CAPAN)	0.168	-2.57713	7.52259e-12	yes	down
Solyc07g065160.4	Pirin-like protein (AHRD V3.3 *** A0A2G3C2M5_CAPCH)	0.133	-2.9074	7.52259e-12	yes	down
Solyc02g081680.4	Nucleolar complex protein 2-like protein (AHRD V3.3 *** A0A2G2V4X2_CAPBA)	2.333	1.22239	7.60665e-12	yes	up
Solyc05g050930.2	DUF6.1	0.381	-1.3908	7.74334e-12	yes	down
Solyc10g008120.5	O-methyltransferase (AHRD V3.11 *** tr|A0A1B4Z3W3|A0A1B4Z3W3_9ROSA)	0.106	-3.23709	7.94957e-12	yes	down
Solyc11g008250.2	P-loop containing nucleoside triphosphate hydrolases superfamily protein (AHRD V3.3 *** A0A2U1LNZ5_ARTAN)	4.38	2.13089	8.00372e-12	yes	up
Solyc11g006590.2	Cytochrome (AHRD V3.3 *** A0A1U8G4E5_CAPAN)	32.955	5.04243	8.09346e-12	yes	up
Solyc06g066060.3	CGI-144	2.004	1.00264	8.25496e-12	yes	up
Solyc08g074390.3	Glucan endo-1,3-beta-glucosidase 5 (AHRD V3.3 *** A0A1U8GSD0_CAPAN)	4.865	2.28248	8.57948e-12	yes	up
Solyc12g049360.2	Protein kinase superfamily protein (AHRD V3.3 *** A0A2U1QC97_ARTAN)	0.068	-3.88513	8.60649e-12	yes	down
Solyc06g084430.4	Histone H2A (AHRD V3.3 *-* A0A2G2WMP9_CAPBA)	3.137	1.64961	8.89686e-12	yes	up
Solyc12g100000.3	RING-type E3 ubiquitin transferase (AHRD V3.3 *** A0A2G3CB55_CAPCH)	0.362	-1.46565	8.90651e-12	yes	down
Solyc01g087530.3	Zinc transporter (AHRD V3.3 *** A0A2K3NPL0_TRIPR)	0.233	-2.10064	8.94225e-12	yes	down
Solyc05g006070.4	RNA-binding (RRM/RBD/RNP motifs) family protein (AHRD V3.3 *-* Q84JK1_ARATH)	3.285	1.71601	9.12202e-12	yes	up
Solyc01g105180.3	Protein D.1	0.087	-3.52737	9.16593e-12	yes	down
Solyc02g079780.1	hypothetical protein (AHRD V3.3 *** AT1G11440.1)	4.71	2.23558	9.30646e-12	yes	up
Solyc08g078070.5	Ras-related small GTP-binding protein (AHRD V3.11 *** tr|A0A1Y0K2B8|A0A1Y0K2B8_9ROSI)	0.305	-1.71272	9.57703e-12	yes	down
Solyc01g028870.3	Antitermination NusB domain-containing protein (AHRD V3.3 *** Q93XY7_ARATH)	2.976	1.57335	9.62708e-12	yes	up
Solyc11g010790.1	UDP-glycosyltransferase 91.1	12.98	3.69827	9.63137e-12	yes	up
Solyc06g068880.3	Carboxypeptidase (AHRD V3.3 *** A0A2G2ZBY4_CAPAN)	0.326	-1.61887	9.65612e-12	yes	down
Solyc04g064940.3	Receptor-like protein kinase 2 (AHRD V3.3 *** A0A314KW93_NICAT)	10.297	3.36417	1.03255e-11	yes	up
Solyc11g068680.2	NF-kappa-B inhibitor-like protein (AHRD V3.3 *** AT5G22340.1)	3.543	1.82514	1.06453e-11	yes	up
Solyc08g078310.3	Chromogranin (DUF1639) (AHRD V3.3 *-* O23587_ARATH)	0.335	-1.57592	1.06453e-11	yes	down
Solyc07g007560.3	Phosphate transporter 45 (AHRD V3.3 *** A0A1P8BAK7_ARATH)	9.167	3.19647	1.06909e-11	yes	up
Solyc06g048740.4	LRR receptor-like serine/threonine-protein kinase FLS2 isoform X2 (AHRD V3.11 *** tr|A0A1U8FS01|A0A1U8FS01_CAPAN)	0.018	-5.80176	1.07099e-11	yes	down
Solyc07g054490.3	Secretory carrier-associated membrane protein (AHRD V3.3 *** A0A2G2Z3L9_CAPAN)	2.034	1.02405	1.07249e-11	yes	up
Solyc03g112530.3	WD40 repeat-containing protein (AHRD V3.3 *** A0A2U1N904_ARTAN)	2.146	1.10178	1.13195e-11	yes	up
Solyc08g007460.3	Bifunctional inhibitor/lipid-transfer protein/seed storage 2S albumin superfamily protein (AHRD V3.3 *** A0A2U1L4X0_ARTAN)	0.012	-6.44108	1.14941e-11	yes	down
Solyc07g054840.4	R2R3MYB transcription factor 41	0.002	-8.99334	1.16211e-11	yes	down
Solyc02g093280.2	bHLH transcription factor 017	0.036	-4.80506	1.16917e-11	yes	down
Solyc12g005450.1	Protein kinase domain (AHRD V3.3 *** A0A200QFW1_9MAGN)	0.044	-4.50944	1.19848e-11	yes	down
Solyc07g063000.4	Phytosulfokine receptor 2 (AHRD V3.3 *** A0A2G3C1N9_CAPCH)	0.159	-2.65354	1.2005e-11	yes	down
Solyc01g006720.4	ABC transporter G family member 27 (AHRD V3.3 *** A0A2G2VCM9_CAPBA)	15.411	3.94591	1.2005e-11	yes	up
Solyc01g091470.3	AT-hook motif nuclear-localized protein (AHRD V3.3 *** A0A2G3DDW3_CAPCH)	0.021	-5.56768	1.30297e-11	yes	down
Solyc02g078780.3	Protein STRUBBELIG-RECEPTOR FAMILY 3 (AHRD V3.3 *** A0A2G3D5W2_CAPCH)	2.643	1.40193	1.33738e-11	yes	up
Solyc04g007620.1	Mediator of RNA polymerase II transcription subunit (AHRD V3.3 *** Q9ZU37_ARATH)	8.031	3.00551	1.40132e-11	yes	up
Solyc10g078360.3	NAD(P)-binding Rossmann-fold superfamily protein (AHRD V3.3 *** Q94AL3_ARATH)	0.001	-10.2477	1.41583e-11	yes	down
Solyc03g006840.5	LOW protein: M-phase inducer phosphatase-like protein (AHRD V3.11 *** tr|Q9FIS0|Q9FIS0_ARATH)	7.366	2.88097	1.42618e-11	yes	up
Solyc01g111110.4	transmembrane protein Chr2:9074956-9075351 REVERSE LENGTH=131 201606 (AHRD V3.11 *** AT2G21180.1)	8.268	3.0476	1.5037e-11	yes	up
Solyc06g068550.5	Eukaryotic aspartyl protease family protein (AHRD V3.11 *** tr|A0A2U1P524|A0A2U1P524_ARTAN)	3.248	1.6997	1.57208e-11	yes	up
Solyc11g068920.1	RING-type E3 ubiquitin transferase (AHRD V3.3 *** A0A2G2VPU6_CAPBA)	0.001	-9.48099	1.58049e-11	yes	down
Solyc12g087950.1	AT-hook motif nuclear-localized protein (AHRD V3.3 *** A0A1U8GD78_CAPAN)	0.09	-3.47204	1.67383e-11	yes	down
Solyc11g072500.2	Dof zinc finger protein (AHRD V3.3 *** A0A2K3LIE4_TRIPR)	0.225	-2.15012	1.68172e-11	yes	down
Solyc03g097270.3	cystatin 9	0.261	-1.93903	1.71132e-11	yes	down
Solyc05g055030.2	R2R3MYB transcription factor 10	0.001	-10.2917	1.71132e-11	yes	down
Solyc09g008460.3	RAB GTPase (AHRD V3.3 *** A0A2U1PC99_ARTAN)	4.507	2.17225	1.74468e-11	yes	up
Solyc02g071810.4	Protein kinase domain (AHRD V3.3 *** A0A200QV78_9MAGN)	0.164	-2.6055	1.88403e-11	yes	down
Solyc07g052470.3	Syntaxin-132 (AHRD V3.3 *** A0A2U1NHB7_ARTAN)	3.962	1.98618	1.88403e-11	yes	up
Solyc12g013710.2	light dependent NADH:protochlorophyllide oxidoreductase 1	0.154	-2.69532	1.88403e-11	yes	down
Solyc01g005160.5	RING-type E3 ubiquitin transferase (AHRD V3.11 *** tr|Q1WM08|Q1WM08_SOLLC)	0.159	-2.65135	1.91883e-11	yes	down
Solyc09g008520.4	Acyl-CoA N-acyltransferase with RING/FYVE/PHD-type zinc finger domain-containing protein (AHRD V3.3 *** Q8RWG0_ARATH)	0.338	-1.56438	1.92267e-11	yes	down
Solyc01g010520.3	Helicase with zinc finger protein (AHRD V3.3 *** B3H5Y3_ARATH)	5.198	2.37793	2.044e-11	yes	up
Solyc07g056200.3	Heavy metal-associated isoprenylated plant protein (AHRD V3.3 *** A0A2R6QEC1_ACTCH)	0.108	-3.21314	2.05498e-11	yes	down
Solyc05g050920.3	Flavin-containing monooxygenase (AHRD V3.3 *** A0A2G3CEB6_CAPCH)	0.116	-3.11348	2.06692e-11	yes	down
Solyc01g005410.5	Caleosin (AHRD V3.11 *** tr|A0A200QL80|A0A200QL80_9MAGN)	0.098	-3.35717	2.09468e-11	yes	down
Solyc05g010650.3	RING-type E3 ubiquitin transferase (AHRD V3.3 *** A0A2G3BYD9_CAPCH)	10.393	3.37757	2.1207e-11	yes	up
Solyc03g093120.5.1	Xyloglucan endotransglucosylase/hydrolase (AHRD V3.3 *** Q6RHY0_SOLLC)	5.717	2.51526	2.1207e-11	yes	up
Solyc07g054860.1	Tyrosine/DOPA decarboxylase 3 (AHRD V3.3 *** A0A2G2Z3G9_CAPAN)	35.981	5.16916	2.20354e-11	yes	up
Solyc04g010250.3	Alpha/beta-Hydrolases superfamily protein (AHRD V3.3 *** Q8RXN7_ARATH)	0.312	-1.68068	2.21616e-11	yes	down
Solyc01g099680.3	Rubber elongation factor (AHRD V3.3 *** A0A2U1LDB4_ARTAN)	0.37	-1.43595	2.23205e-11	yes	down
Solyc03g118660.3	Down syndrome critical region protein 3-like protein (AHRD V3.3 *** A0A1J3H0S9_NOCCA)	0.265	-1.91347	2.24109e-11	yes	down
Solyc10g086760.2	Tubulin beta chain (AHRD V3.3 *** A0A1U8EHY4_CAPAN)	2.769	1.46962	2.25091e-11	yes	up
Solyc07g006880.1	Zinc finger protein 7 (AHRD V3.3 *** A0A2G2YZK1_CAPAN)	5.06	2.33905	2.2697e-11	yes	up
Solyc02g079590.3	Receptor protein kinase (AHRD V3.3 *** Q40096_IPOTF)	0.208	-2.26382	2.27288e-11	yes	down
Solyc01g081480.3	GPI inositol-deacylase PGAP1-like protein (AHRD V3.3 *** A0A2U1LZR3_ARTAN)	12.25	3.61471	2.31629e-11	yes	up
Solyc04g076450.1	LRR receptor-like serine/threonine-protein kinase GS.1	0.002	-9.05317	2.33478e-11	yes	down
Solyc04g080877.2	2-oxoglutarate (2OG) and Fe(II)-dependent oxygenase superfamily protein (AHRD V3.11 *-* tr|Q9LV19|Q9LV19_ARATH)	0.001	-9.94283	2.36941e-11	yes	down
Solyc02g077430.5	Phospholipase A1-II 1 (AHRD V3.11 *** tr|A0A2G3D5J3|A0A2G3D5J3_CAPCH)	0.003	-8.56951	2.4003e-11	yes	down
Solyc10g005960.1	Fasciclin-like arabinogalactan protein (AHRD V3.3 *** A0A2R6P548_ACTCH)	4.889	2.28948	2.40665e-11	yes	up
Solyc01g106890.2	hypothetical protein (AHRD V3.3 *** AT3G19660.1)	0.133	-2.91124	2.43692e-11	yes	down
Solyc05g056040.3	Auxin Response Factor 24	0.235	-2.08739	2.46959e-11	yes	down
Solyc10g054440.3	arginine decarboxylase 1	0.258	-1.95182	2.56281e-11	yes	down
Solyc06g066110.1	DUF1677 family protein (DUF1677) (AHRD V3.3 *** Q9SK23_ARATH)	0.014	-6.20337	2.59344e-11	yes	down
Solyc11g007510.2	transmembrane protein (AHRD V3.3 --* AT2G37300.6)	0.195	-2.36024	2.67313e-11	yes	down
Solyc02g071610.3	GDSL esterase/lipase (AHRD V3.3 *** A0A2G2XF69_CAPBA)	0.164	-2.61085	2.69381e-11	yes	down
Solyc10g081170.2	Calmodulin 2	0.227	-2.13758	2.7093e-11	yes	down
Solyc03g093890.3	R2R3MYB transcription factor 52	0.053	-4.2426	2.86095e-11	yes	down
Solyc01g008690.3	GDP-mannose transporter (AHRD V3.3 *** A0A1B0VP09_ARATH)	0.003	-8.333	2.877e-11	yes	down
Solyc11g068550.1	Late embryogenesis abundant (LEA) hydroxyproline-rich glycoprotein family (AHRD V3.3 *** Q9M287_ARATH)	0.249	-2.00299	2.87821e-11	yes	down
Solyc04g063210.3	Caffeoyl-CoA O-methyltransferase (AHRD V3.3 *** A0A2G2WYM3_CAPBA)	0.242	-2.0478	2.92935e-11	yes	down
Solyc06g009190.5	Pectinesterase (AHRD V3.11 *** tr|A0A2G3C3P4|A0A2G3C3P4_CAPCH)	7.917	2.98491	3.05187e-11	yes	up
Solyc02g071250.3	CTD small phosphatase-like protein 2 (AHRD V3.3 *** A0A2I4EJV3_9ROSI)	0.36	-1.47532	3.06594e-11	yes	down
Solyc05g013580.4	Beta-1,4-N-acetylglucosaminyltransferase family protein (AHRD V3.3 *** A0A2U1NH94_ARTAN)	5.234	2.38803	3.22747e-11	yes	up
Solyc03g097050.3	Cellulose synthase (AHRD V3.3 *** A0A2U1M9E5_ARTAN)	8.823	3.14131	3.30843e-11	yes	up
Solyc04g007490.3	Disease resistance protein (AHRD V3.3 *** A0A2U1N8H9_ARTAN)	0.454	-1.13841	3.3459e-11	yes	down
Solyc03g026220.3	BAG family molecular chaperone regulator.1	0.341	-1.553	3.48315e-11	yes	down
Solyc11g044840.2	LL-diaminopimelate aminotransferase (AHRD V3.3 *** A0A2P5FUP3_TREOI)	0.025	-5.34183	3.50011e-11	yes	down
Solyc09g013150.4	Phosphate transporter (AHRD V3.3 *** A0A2H4H6T2_MALDO)	0.1	-3.31997	3.57398e-11	yes	down
Solyc11g066680.1	Glycosyltransferase (AHRD V3.3 *** A0A288W8G2_GARJA)	3.574	1.83764	3.58027e-11	yes	up
Solyc06g076130.3	GTP-binding Obg/CgtA protein (AHRD V3.3 *-* A0A2K3MSE1_TRIPR)	0.075	-3.74538	3.58579e-11	yes	down
Solyc07g054140.3	Syntaxin (AHRD V3.3 *** A0A2G3C0S2_CAPCH)	2.4	1.26273	3.59212e-11	yes	up
Solyc01g049810.4	Pentatricopeptide repeat (AHRD V3.3 *** A0A200RCJ8_9MAGN)	0.174	-2.52131	3.6027e-11	yes	down
Solyc07g043460.3	Cytochrome P450 (AHRD V3.3 *** A0A200PQ40_9MAGN)	14.52	3.85995	3.73587e-11	yes	up
Solyc09g009530.4	Alpha/beta-Hydrolases superfamily protein (AHRD V3.3 *** Q9SJM9_ARATH)	7.611	2.92808	3.77668e-11	yes	up
Solyc05g008510.3	Protein DETOXIFICATION (AHRD V3.3 *** A0A328D6Y5_9ASTE)	0.161	-2.63116	3.80958e-11	yes	down
Solyc02g014460.5	DNA damage-binding protein CMR1 (AHRD V3.11 *** tr|U9T3R7|U9T3R7_RHIID)	4.566	2.19091	3.92754e-11	yes	up
Solyc07g039570.3	bHLH transcription factor 051	0.002	-8.96585	3.96914e-11	yes	down
Solyc11g008630.3	HXXXD-type acyl-transferase family protein (AHRD V3.3 *** A0A2U1LG13_ARTAN)	10.354	3.37214	4.14347e-11	yes	up
Solyc11g018772.1	Peroxidase (AHRD V3.3 *** M1CN26_SOLTU)	0.001	-10.4692	4.20086e-11	yes	down
Solyc05g054390.4	Two-component response regulator (AHRD V3.3 *** A0A2G2WV84_CAPBA)	0.272	-1.87597	4.49873e-11	yes	down
Solyc12g010710.1	Unknown protein	0.011	-6.51502	4.52102e-11	yes	down
Solyc05g053930.4	Protein kinase APK1B, chloroplastic (AHRD V3.3 *** A0A1U8E7T5_CAPAN)	0.244	-2.03308	4.54814e-11	yes	down
Solyc12g010800.2	Basic-leucine zipper (BZIP) transcription factor family protein (AHRD V3.3 *** A0A1I9LST2_ARATH)	7.22	2.85195	4.56615e-11	yes	up
Solyc02g090545.1	Calcium-transporting ATPase (AHRD V3.3 *** A0A1Q3AP80_CEPFO)	0.18	-2.47565	4.61798e-11	yes	down
Solyc02g093230.4	Caffeoyl-CoA O-methyltransferase (AHRD V3.3 *** A0A1U8FPA5_CAPAN)	0.065	-3.93803	4.88329e-11	yes	down
Solyc01g058670.3	Transcription factor (AHRD V3.3 *** A0A2G3DG53_CAPCH)	4.239	2.08368	5.03247e-11	yes	up
Solyc07g065250.3	MAP kinase kinase kinase 60	0.124	-3.00877	5.81416e-11	yes	down
Solyc01g091530.5	Fasciclin-like arabinogalactan protein (AHRD V3.11 *** tr|E3WHD6|E3WHD6_9ROSI)	3.302	1.72353	5.83615e-11	yes	up
Solyc03g112060.3	Quinolinate synthase, chloroplastic (AHRD V3.3 *** A0A2G3CY80_CAPCH)	0.423	-1.24185	5.91718e-11	yes	down
Solyc02g084870.3	mitogen-activated protein kinase 8	0.173	-2.53273	6.05489e-11	yes	down
Solyc06g050980.3	Ferritin (AHRD V3.3 *** A0A2G2WIC5_CAPBA)	2.199	1.13657	6.09506e-11	yes	up
Solyc05g007120.4	Leucine-rich repeat protein kinase family protein (AHRD V3.3 *** A0A2U1LJE3_ARTAN)	5.369	2.42461	6.17187e-11	yes	up
Solyc07g150103.1	early nodulin-like protein.1	0.095	-3.39887	6.19117e-11	yes	down
Solyc10g083690.3	Cytochrome P450 (AHRD V3.3 *** Q8H0I8_PETHY)	0.01	-6.65777	6.32738e-11	yes	down
Solyc04g016010.5	Thioredoxin reductase (AHRD V3.11 *** tr|A0A2G3BH62|A0A2G3BH62_CAPCH)	0.189	-2.40457	6.34699e-11	yes	down
Solyc01g098730.2	Unknown protein	0.324	-1.62518	6.3924e-11	yes	down
Solyc12g005140.2	Major facilitator superfamily protein (AHRD V3.3 *** A0A2U1MIY7_ARTAN)	0.33	-1.5973	6.65659e-11	yes	down
Solyc10g085810.2	Vacuolar protein-sorting-associated protein 37-like protein 2 (AHRD V3.3 *** A0A2G2VU17_CAPBA)	0.337	-1.56788	6.70135e-11	yes	down
Solyc01g099840.3	Dormancy/auxin associated protein (AHRD V3.3 *** A0A2K3MXX9_TRIPR)	2.403	1.26513	6.79206e-11	yes	up
Solyc09g010230.2	B3 domain-containing protein (AHRD V3.3 *** A0A2G2VWZ0_CAPBA)	0.022	-5.48969	6.81712e-11	yes	down
Solyc04g040130.1	Fatty acid desaturase (AHRD V3.3 *** E7CCD0_CAMMC)	0.002	-8.92186	6.84097e-11	yes	down
Solyc03g078800.2	Glycosyltransferase (AHRD V3.3 *** U5NH37_CATRO)	0.168	-2.57327	6.8539e-11	yes	down
Solyc12g005720.1	Cysteine-rich receptor-like protein kinase (AHRD V3.3 *** A0A2K3JS14_TRIPR)	0.002	-9.09209	6.86311e-11	yes	down
Solyc04g077470.3	Cellulose synthase-like C4, glycosyltransferase family 2 (AHRD V3.3 *** A9TYJ5_PHYPA)	4.013	2.00471	6.91284e-11	yes	up
Solyc02g089780.3	dihydroflavonol 4-reductase/flavanone protein (AHRD V3.3 *-* AT3G02420.2)	12.745	3.67184	6.92972e-11	yes	up
Solyc07g014670.3	Cytochrome P450 (AHRD V3.3 *-* A0A200QZM5_9MAGN)	0.151	-2.72748	7.10771e-11	yes	down
Solyc02g092520.3	DNA mismatch repair protein MLH3 isoform .1	0.451	-1.14828	7.15409e-11	yes	down
Solyc01g098190.3	(Sodium/potassium)/proton exchanger 4	3.416	1.77234	7.19249e-11	yes	up
Solyc06g071500.3	Boron transporter.1	3.426	1.77657	7.28121e-11	yes	up
Solyc03g111570.4	callose synthase 10 (AHRD V3.3 *** A0A2I4E5T8_9ROSI)	0.375	-1.41324	7.28304e-11	yes	down
Solyc03g025380.3	Peroxidase (AHRD V3.3 *** K4BF11_SOLLC)	0.13	-2.94015	7.33094e-11	yes	down
Solyc07g043130.3	Phototropic-responsive NPH3 family protein (AHRD V3.3 *** A0A2U1NE60_ARTAN)	21.705	4.43999	7.34004e-11	yes	up
Solyc02g085790.3	T-complex protein.1	2.067	1.04724	7.45511e-11	yes	up
Solyc01g094690.5	Aquaporin (AHRD V3.11 *** tr|A0A0C7AUI9|A0A0C7AUI9_COFAR)	2.498	1.32098	7.57889e-11	yes	up
Solyc03g116800.5	homoserine O-acetyltransferase Chr3:5376356-5376972 REVERSE LENGTH=141 201606 (AHRD V3.11 *-* AT3G15900.1)	2.406	1.26689	7.9383e-11	yes	up
Solyc05g054740.3	Sulfate transporter (AHRD V3.3 *** Q93YK5_BRANA)	3.21	1.68273	8.01495e-11	yes	up
Solyc03g113990.4	Thiol-disulfide oxidoreductase DCC (AHRD V3.11 *** tr|A0A2U1Q887|A0A2U1Q887_ARTAN)	6.267	2.64768	8.3755e-11	yes	up
Solyc06g073860.2	RING/U-box superfamily protein (AHRD V3.3 *-* A0A2U1PQ21_ARTAN)	0.324	-1.62553	8.56415e-11	yes	down
Solyc03g111870.3	E3 ubiquitin-protein ligase RGLG2-like (AHRD V3.3 *** A0A2I4E6G4_9ROSI)	0.495	-1.01307	8.6281e-11	yes	down
Solyc11g073110.2	Protein UPSTREAM OF FLC (AHRD V3.3 *** A0A2G2VN71_CAPBA)	8.651	3.11292	8.62967e-11	yes	up
Solyc08g068300.3	Coiled-coil domain-containing protein 25 (AHRD V3.3 *** A0A1U8DSI6_CAPAN)	0.493	-1.02177	8.69581e-11	yes	down
Solyc02g079170.3	External alternative NAD(P)H-ubiquinone oxidoreductase B1, mitochondrial (AHRD V3.3 *** A0A2G3A937_CAPAN)	0.119	-3.07373	8.81196e-11	yes	down
Solyc12g044880.2	ss-galactosidase, clone tEG1B	4.114	2.04059	8.90092e-11	yes	up
Solyc01g097390.4	NAD(P)-linked oxidoreductase, aldo/keto reductase family protein (AHRD V3.3 *** A0A1Y1HY98_KLENI)	0.227	-2.14009	9.08911e-11	yes	down
Solyc03g120990.3	Malic enzyme (AHRD V3.3 *** A0A2G3D1G2_CAPCH)	0.272	-1.87759	9.27451e-11	yes	down
Solyc04g008820.4	High mobility group B protein 7 (AHRD V3.11 *** tr|A0A2G2X9D0|A0A2G2X9D0_CAPBA)	2.414	1.27148	9.32785e-11	yes	up
Solyc03g007530.3	ABC transporter C family member 10 (AHRD V3.3 *** A0A2G2ZZN1_CAPAN)	0.272	-1.88055	9.50553e-11	yes	down
Solyc03g112540.4	NAD(P)-binding Rossmann-fold superfamily protein (AHRD V3.3 *** A0A2U1Q346_ARTAN)	0.104	-3.2664	9.65866e-11	yes	down
Solyc06g068960.1	Calcium-binding allergen Ole e 8 (AHRD V3.3 *** A0A2G2WLM3_CAPBA)	0.111	-3.16701	9.66011e-11	yes	down
Solyc01g095580.3	Auxin-responsive GH3 family protein (AHRD V3.3 *** A0A2U1NZC8_ARTAN)	0.291	-1.77876	9.73951e-11	yes	down
Solyc10g046970.2	Tubby-like F-box protein (AHRD V3.3 *** A0A2G2VCE1_CAPBA)	0.402	-1.31602	9.98985e-11	yes	down
Solyc03g117250.4	Flotillin-like protein 2 (AHRD V3.3 *** A0A2G3CZJ6_CAPCH)	10.682	3.41712	1.01117e-10	yes	up
Solyc02g067440.3	meloidogyne-induced giant cell protein DB114	0.031	-5.01595	1.01551e-10	yes	down
Solyc10g074570.2	Calcium dependent protein kinase (AHRD V3.3 *** Q43676_VIGRR)	0.351	-1.51031	1.06631e-10	yes	down
Solyc02g079790.3	DUF538 domain-containing protein (AHRD V3.3 *** A0A1Q3D5N1_CEPFO)	4.297	2.10328	1.07104e-10	yes	up
Solyc04g077120.4	Inositol-tetrakisphosphate 1-kinase (AHRD V3.3 *** A0A1U8GD06_CAPAN)	3.146	1.65346	1.0974e-10	yes	up
Solyc01g096930.3	Phospholipid-transporting ATPase (AHRD V3.3 *** A0A2G2YYQ8_CAPAN)	0.182	-2.4578	1.15332e-10	yes	down
Solyc05g006530.4	DEAD-box ATP-dependent RNA helicase ISE2, chloroplastic (AHRD V3.3 *** A0A2G2VM82_CAPBA)	5.983	2.58082	1.17563e-10	yes	up
Solyc11g020230.1	Serine/threonine-protein kinase-like protein CCR4 (AHRD V3.3 *** A0A2G2WXQ5_CAPBA)	11.816	3.56269	1.18735e-10	yes	up
Solyc05g050350.2	Cyclic nucleotide-gated ion channel.1	0.002	-8.71852	1.23131e-10	yes	down
Solyc08g076420.3	Poly [ADP-ribose] polymerase (AHRD V3.3 *** A0A2U1QD66_ARTAN)	0.425	-1.23296	1.27279e-10	yes	down
Solyc02g088940.3	CTP synthase (AHRD V3.3 *-* A0A2G3A9D9_CAPAN)	0.315	-1.66738	1.28174e-10	yes	down
Solyc01g111980.3	Lysine histidine transporter-like 8 (AHRD V3.3 *** A0A2G2XYM3_CAPAN)	0.161	-2.63537	1.29318e-10	yes	down
Solyc05g005280.4	Poly [ADP-ribose] polymerase (AHRD V3.3 *** A0A2G2WJW6_CAPBA)	14.836	3.89099	1.33412e-10	yes	up
Solyc09g083050.3	3-ketoacyl-CoA synthase (AHRD V3.3 *** A0A2G3CSP6_CAPCH)	0.021	-5.59509	1.3436e-10	yes	down
Solyc09g072690.1	Cation/calcium exchanger.1	14.631	3.87095	1.35458e-10	yes	up
Solyc12g098500.2	Adenosylhomocysteinase (AHRD V3.3 *** I3QHX5_NICBE)	11.126	3.47584	1.37377e-10	yes	up
Solyc03g111510.3	RING/U-box superfamily protein (AHRD V3.3 *** A0A2U1NQ36_ARTAN)	0.015	-6.07292	1.43578e-10	yes	down
Solyc06g075510.4	APETALA2e	3.651	1.86814	1.45977e-10	yes	up
Solyc02g038817.1	Protein kinase domain (AHRD V3.3 *-* A0A200PQX9_9MAGN)	0.238	-2.0719	1.49201e-10	yes	down
Solyc01g102950.3	Lycopene beta/epsilon cyclase protein (AHRD V3.3 *** A0A2U1QDC2_ARTAN)	13.223	3.72495	1.53309e-10	yes	up
Solyc04g008230.3	Pectin lyase-like superfamily protein (AHRD V3.3 *** A0A2U1PE89_ARTAN)	7.733	2.95098	1.59958e-10	yes	up
Solyc09g098090.4	NAD(P)-linked oxidoreductase, aldo/keto reductase family protein (AHRD V3.3 *** A0A1Y1HY98_KLENI)	0.156	-2.68433	1.60638e-10	yes	down
Solyc05g024010.3	Zinc finger protein CONSTANS-LIKE 15 (AHRD V3.3 *** A0A2G2VMU9_CAPBA)	3.22	1.6871	1.69443e-10	yes	up
Solyc01g097040.4	Myosin-binding protein.1	0.255	-1.97182	1.71438e-10	yes	down
Solyc06g068740.4	NAD(P)-binding Rossmann-fold superfamily protein (AHRD V3.3 *** A0A2U1MGW3_ARTAN)	0.001	-9.51658	1.72758e-10	yes	down
Solyc03g033790.4	P-loop containing nucleoside triphosphate hydrolases superfamily protein (AHRD V3.3 *** A0A2U1NGS8_ARTAN)	0.025	-5.2943	1.76445e-10	yes	down
Solyc07g053020.3	Disease resistance protein (AHRD V3.3 *** A0A200QY03_9MAGN)	6.042	2.59494	1.83773e-10	yes	up
Solyc01g007990.4	Cysteine-rich receptor-like protein kinase 2 (AHRD V3.3 *** A0A2G2XSC5_CAPBA)	0.21	-2.25245	1.88426e-10	yes	down
Solyc10g005790.3	Transmembrane protein C9orf5 protein (AHRD V3.3 *** Q93XX1_ARATH)	2.853	1.51231	1.88861e-10	yes	up
Solyc05g015420.5	F-box protein (AHRD V3.11 *** tr|A0A2G2YF26|A0A2G2YF26_CAPAN)	0.214	-2.22534	1.91663e-10	yes	down
Solyc03g078520.4	LRR receptor-like kinase (AHRD V3.3 *** A0A072TVB6_MEDTR)	0.332	-1.5907	1.92399e-10	yes	down
Solyc12g017530.1	Unknown protein	0.004	-7.7995	1.92815e-10	yes	down
Solyc10g085280.1	UDP-glycosyltransferase 76.1	9.207	3.20274	2.04927e-10	yes	up
Solyc02g078030.3	VQ motif-containing protein 4 (AHRD V3.3 *** A0A2G2XER5_CAPBA)	0.477	-1.06896	2.0848e-10	yes	down
Solyc04g080850.3	Thioredoxin (AHRD V3.3 *** Q201Z4_9SOLN)	0.252	-1.98727	2.11772e-10	yes	down
Solyc10g006920.3	CBS domain (AHRD V3.3 *** A0A200QRX2_9MAGN)	11.845	3.56615	2.11916e-10	yes	up
Solyc12g088370.2	Interferon-related developmental regulator (AHRD V3.3 *** A0A200QG19_9MAGN)	0.385	-1.37837	2.19553e-10	yes	down
Solyc08g007640.1	resistance complex protein I2C-4	6.82	2.76982	2.19852e-10	yes	up
Solyc08g078090.1	Phospholipase A1-Ibeta2, chloroplastic (AHRD V3.3 *** A0A2G3AF51_CAPAN)	13.678	3.77378	2.20621e-10	yes	up
Solyc10g050110.1	Leucine-rich repeat family protein (AHRD V3.3 *** G3CHK6_PONTR)	3.414	1.77135	2.20621e-10	yes	up
Solyc12g005400.3	cyclic nucleotide-gated ion channel 4 (AHRD V3.3 *** A0A2I4H6P7_9ROSI)	8.37	3.06528	2.21318e-10	yes	up
Solyc01g005060.3	Zinc finger protein (AHRD V3.3 *** A0A200QDS5_9MAGN)	3.135	1.64856	2.23547e-10	yes	up
Solyc07g064650.3	Senescence regulator S40 (AHRD V3.3 *** A0A200PYV8_9MAGN)	0.061	-4.0464	2.26251e-10	yes	down
Solyc04g014730.4	Fumarylacetoacetase (AHRD V3.3 *** A0A1U8GL68_CAPAN)	0.386	-1.37314	2.3058e-10	yes	down
Solyc02g038740.4	3-hydroxy-3-methylglutaryl coenzyme A reductase (AHRD V3.3 *** A0A2G2XB84_CAPBA)	0.236	-2.08091	2.36869e-10	yes	down
Solyc03g095970.3	Short-chain dehydrogenase reductase 4 (AHRD V3.3 *** A0A2G3DIE1_CAPCH),Pfam:PF13561	3.241	1.69632	2.43818e-10	yes	up
Solyc12g098570.2	receptor-like kinase TMK4 (AHRD V3.3 *** A0A2G2YAU4_CAPAN)	3.06	1.61356	2.4997e-10	yes	up
Solyc06g075330.3	LOB domain-containing protein.1	0.103	-3.27844	2.51607e-10	yes	down
Solyc04g074680.1	chromodomain-helicase-DNA-binding protein 9-like (AHRD V3.3 --* XP_021604423.1)	0.12	-3.06243	2.52423e-10	yes	down
Solyc06g053610.3	R2R3MYB transcription factor 14	0.058	-4.10398	2.5526e-10	yes	down
Solyc03g112130.1	DUF868 domain-containing protein (AHRD V3.3 *** A0A1Q3BAU9_CEPFO)	13.752	3.78159	2.60775e-10	yes	up
Solyc10g050970.1	Ethylene Response Factor D.4	2.876	1.52409	2.67172e-10	yes	up
Solyc06g082470.3	MAP kinase kinase kinase 42	0.219	-2.18952	2.74313e-10	yes	down
Solyc11g042640.2	Rieske (2Fe-2S) domain-containing protein (AHRD V3.3 *** Q9C9I7_ARATH)	2.848	1.51012	2.74847e-10	yes	up
Solyc09g005430.3	skin secretory protein xP2-like (AHRD V3.3 *** XP_019071199.1)	4.651	2.21752	2.76941e-10	yes	up
Solyc02g091640.3	Endoribonuclease E-like protein (AHRD V3.3 *** Q656E2_ORYSJ)	3.076	1.6212	2.77786e-10	yes	up
Solyc12g099550.2	F-box domain-containing protein (AHRD V3.11 *** tr|A0A2U1L7L4|A0A2U1L7L4_ARTAN)	0.249	-2.00403	2.78887e-10	yes	down
Solyc02g092870.2	Nucleolar-like protein (AHRD V3.3 *** F4J3H8_ARATH)	0.168	-2.57101	2.80363e-10	yes	down
Solyc02g068050.4	Rubisco methyltransferase family protein (AHRD V3.3 *** Q8VZB5_ARATH)	3.401	1.76596	2.80611e-10	yes	up
Solyc02g063420.3	Hydroxyproline-rich glycoprotein family protein (AHRD V3.3 *** A0A2U1M3E1_ARTAN)	17.439	4.12428	2.8855e-10	yes	up
Solyc07g043310.3	Gamma aminobutyrate transaminase isoform 1	0.26	-1.94086	2.89877e-10	yes	down
Solyc04g078900.3	ABA 8'-hydroxylase	3.033	1.60063	2.96695e-10	yes	up
Solyc10g080880.2	SlPIN7	11.519	3.52599	2.98465e-10	yes	up
Solyc12g098190.2	F-box protein (AHRD V3.3 *** A0A2G3B4N2_CAPCH)	0.157	-2.67192	2.99669e-10	yes	down
Solyc06g074940.5	ATP-binding ABC transporter (AHRD V3.11 *** tr|X8JTB2|X8JTB2_9HOMO)	0.38	-1.39497	3.00982e-10	yes	down
Solyc11g011130.3	THO complex subunit 4D (AHRD V3.3 *-* A0A2G2Y4P8_CAPAN)	0.334	-1.58374	3.01136e-10	yes	down
Solyc03g122340.3	lipoxygenase D	0.253	-1.98076	3.03843e-10	yes	down
Solyc08g076390.3	Transcription factor jumonji (Jmj) family protein / zinc finger (C5HC2 type) family protein (AHRD V3.3 *** F4KIX0_ARATH)	0.236	-2.08279	3.10172e-10	yes	down
Solyc02g085910.5	LOB domain-containing protein (AHRD V3.11 *** tr|A0A2U1NKN8|A0A2U1NKN8_ARTAN)	0.039	-4.68601	3.15192e-10	yes	down
Solyc09g075860.3	Lipoxygenase (AHRD V3.3 *** K4CVG3_SOLLC)	0.272	-1.87571	3.17296e-10	yes	down
Solyc11g065660.2	Calcium-dependent protein kinase (AHRD V3.3 *** B2KTB2_WHEAT)	0.279	-1.84191	3.18817e-10	yes	down
Solyc04g056270.4	ER66	0.376	-1.41103	3.20524e-10	yes	down
Solyc11g010270.2	Homeobox-leucine zipper protein HOX4 (AHRD V3.3 *** A0A2G2Y5D1_CAPAN)	3.354	1.74586	3.30573e-10	yes	up
Solyc07g054730.1	Wound-responsive family protein (AHRD V3.3 *** AT4G28240.1)	0.2	-2.32537	3.30989e-10	yes	down
Solyc06g051335.1	Unknown protein	0.013	-6.25746	3.41302e-10	yes	down
Solyc02g023950.3	Leucine-rich receptor-like protein kinase family protein (AHRD V3.3 *** A0A061G8R7_THECC)	7.955	2.99184	3.41758e-10	yes	up
Solyc09g059170.3	Glycosyltransferase (AHRD V3.3 *** A4GRT2_9SOLA)	10.004	3.32246	3.4264e-10	yes	up
Solyc10g079090.3	Chaperone protein dnaJ 6 (AHRD V3.3 *** A0A1U8EIY5_CAPAN)	2.772	1.4709	3.4746e-10	yes	up
Solyc03g063600.4	Guanylate kinase.1	0.239	-2.06731	3.54188e-10	yes	down
Solyc02g062610.3	Alpha/beta-Hydrolases superfamily protein (AHRD V3.3 *** O23227_ARATH)	5.784	2.53196	3.61348e-10	yes	up
Solyc06g076450.3	Ras-related protein RABA2c (AHRD V3.3 *** A0A1U8H2Q8_CAPAN)	0.169	-2.56303	3.66753e-10	yes	down
Solyc11g039950.3	Splicing factor 3B subunit 4 (AHRD V3.3 *-* A0A1J3HL99_NOCCA)	0.379	-1.40031	3.73475e-10	yes	down
Solyc11g012780.3	Calcium-dependent lipid-binding (CaLB domain) family protein (AHRD V3.3 *** A0A2U1LMA8_ARTAN)	0.219	-2.18901	3.82882e-10	yes	down
Solyc08g015780.3	Ankyrin repeat protein SKIP35 (AHRD V3.3 *** A0A2G2W349_CAPBA)	4.531	2.17979	3.85504e-10	yes	up
Solyc10g005310.3	Adenosine deaminase-like protein (AHRD V3.3 *** A0A2K3MU68_TRIPR)	0.27	-1.89147	4.04182e-10	yes	down
Solyc08g045640.3	Remorin family protein (AHRD V3.3 *** A0A2U1QND3_ARTAN)	0.4	-1.32172	4.05284e-10	yes	down
Solyc09g090910.3	auxin-regulated IAA13	7.719	2.94834	4.19675e-10	yes	up
Solyc03g114160.1	RING-type E3 ubiquitin transferase (AHRD V3.3 *** A0A2G2VA42_CAPBA)	26.555	4.73091	4.23492e-10	yes	up
Solyc01g108440.3	Herbivore elicitor-regulated 1 (AHRD V3.11 *** tr|S5ZR43|S5ZR43_NICAT)	0.068	-3.88344	4.31738e-10	yes	down
Solyc02g089990.1	HTH-type transcriptional regulator (AHRD V3.3 *** A0A2P5FXV7_TREOI)	2.202	1.13881	4.34338e-10	yes	up
Solyc01g006890.3	EEIG1/EHB.1	0.236	-2.08504	4.38464e-10	yes	down
Solyc10g007070.4	Early nodulin-like protein.1	0.087	-3.52075	4.46754e-10	yes	down
Solyc03g121970.1	protein BIG GRAIN 1-like A (AHRD V3.3 *** A0A2I4FTX4_9ROSI)	0.156	-2.68398	4.48065e-10	yes	down
Solyc04g072280.3	Laccase (AHRD V3.3 *** K4BTL5_SOLLC)	0.002	-8.82157	4.52471e-10	yes	down
Solyc09g011630.3	Glutation-S-transferase	0.023	-5.4526	4.53593e-10	yes	down
Solyc01g058190.4	30S ribosomal protein S6 (AHRD V3.3 *-* A0A1J3K846_NOCCA)	2.732	1.45009	4.70813e-10	yes	up
Solyc10g085140.2	Alkyl transferase (AHRD V3.3 *** K7X479_SOLLC)	0.039	-4.67192	4.71441e-10	yes	down
Solyc01g098800.5	Cation/calcium exchanger 5 (AHRD V3.11 *** tr|A0A2G3BUD8|A0A2G3BUD8_CAPCH)	2.857	1.51437	4.75173e-10	yes	up
Solyc12g099390.2	Protein DEHYDRATION-INDUCED 19-like protein 7 (AHRD V3.3 *** A0A2G3B5I9_CAPCH)	0.433	-1.20771	4.85955e-10	yes	down
Solyc08g075100.4	Initiation factor 4F subunit (DUF1350) (AHRD V3.3 *** Q9M236_ARATH)	4.127	2.04494	4.85955e-10	yes	up
Solyc01g110370.4	Zinc finger, B-box (AHRD V3.3 *** A0A2U1LAI4_ARTAN)	4.392	2.1348	4.9544e-10	yes	up
Solyc02g092230.3	Heptahelical transmembrane protein ADIPOR3 (AHRD V3.3 *** A0A2G2XHA2_CAPBA)	0.414	-1.27183	4.98274e-10	yes	down
Solyc03g120290.3	To encode a PR protein, Belongs to the plant thionin family with the following members:, putative (AHRD V3.3 *** A0A061GH02_THECC)	13.067	3.70781	5.16515e-10	yes	up
Solyc02g088380.4	Early nodulin-like protein 20 (AHRD V3.3 *** F4IVN9_ARATH)	4.07	2.02502	5.35729e-10	yes	up
Solyc07g048070.3	Cytochrome b5.1	0.012	-6.426	5.39709e-10	yes	down
Solyc01g065580.4	Pumilio-like protein 24 (AHRD V3.3 *** A0A2G2XR42_CAPBA)	2.19	1.13097	5.75286e-10	yes	up
Solyc01g008290.3	Dihydroorotate dehydrogenase (quinone), mitochondrial (AHRD V3.3 *** A0A1U8E220_CAPAN)	2.306	1.20532	5.841e-10	yes	up
Solyc01g098760.4	Heavy metal-associated isoprenylated plant protein (AHRD V3.3 *-* A0A2R6PK24_ACTCH)	0.32	-1.643	5.91674e-10	yes	down
Solyc07g063850.3	IAA-amido synthetase 3-9	0.067	-3.90622	5.95153e-10	yes	down
Solyc05g053400.3	Glycosyltransferase (AHRD V3.3 *** A0A0A1WC49_NICAT)	17.003	4.08772	6.03303e-10	yes	up
Solyc10g080300.1	Telomere repeat-binding factor 3 (AHRD V3.3 --* TRB3_ARATH)	0.426	-1.22987	6.27749e-10	yes	down
Solyc07g062250.3	epstein-barr nuclear antigen (AHRD V3.3 *** AT3G14830.4)	0.468	-1.09538	6.27979e-10	yes	down
Solyc07g005480.3	Formin-like protein (AHRD V3.3 *-* A0A2G3BXE8_CAPCH)	0.406	-1.30083	6.3304e-10	yes	down
Solyc03g096390.3	proline transporter 1	0.295	-1.76345	6.40697e-10	yes	down
Solyc06g007950.2	BTB/POZ domain-containing protein (AHRD V3.3 *-* A0A2G2Z754_CAPAN)	0.138	-2.86154	6.43116e-10	yes	down
Solyc03g113220.3	Hypersensitive-induced response protein (AHRD V3.3 *** A6YGE4_CARPA)	0.446	-1.16327	6.43116e-10	yes	down
Solyc11g071910.2	GTPase LSG1-2 (AHRD V3.3 *** A0A2G3BAP2_CAPCH)	2.248	1.16889	6.49008e-10	yes	up
Solyc02g092910.3	Mortality factor 4-like protein.1	0.371	-1.42975	6.55906e-10	yes	down
Solyc08g068680.4	aromatic amino acid decarboxylase 1A	0.09	-3.47834	6.5711e-10	yes	down
Solyc03g115950.3	BnaA06g38590D protein (AHRD V3.3 *** A0A078IDZ0_BRANA)	6.906	2.78777	6.72133e-10	yes	up
Solyc07g056390.4	Endoplasmic reticulum oxidoreductin.1	0.175	-2.51208	6.72451e-10	yes	down
Solyc12g013700.2	stem-specific protein TSJT1-like (AHRD V3.3 *** A0A2I4H4H1_9ROSI)	0.025	-5.34849	6.86134e-10	yes	down
Solyc05g054450.1	hypothetical protein (AHRD V3.3 *** AT3G55420.1)	3.789	1.92183	6.9891e-10	yes	up
Solyc07g042170.3	Jasmonate ZIM-domain protein 3 (AHRD V3.3 *** B3Y563_TOBAC)	0.274	-1.86998	7.21351e-10	yes	down
Solyc08g007910.5	Serine/threonine-protein kinase EDR1 (AHRD V3.11 *** tr|A0A2G3BPY6|A0A2G3BPY6_CAPCH)	0.398	-1.32741	7.36736e-10	yes	down
Solyc02g079030.3	Sphingosine kinase (AHRD V3.3 *** A0A218NG31_TOBAC)	0.37	-1.43554	7.39787e-10	yes	down
Solyc04g079690.3	Protein kinase domain-containing protein (AHRD V3.3 *** A0A2U1M8U4_ARTAN)	5.735	2.51971	7.40318e-10	yes	up
Solyc10g076240.3	Peroxidase (AHRD V3.3 *** K4D1W6_SOLLC)	0.005	-7.60996	7.51484e-10	yes	down
Solyc06g072470.5	50S ribosomal protein L29, chloroplastic (AHRD V3.11 *** tr|A0A2G3CA56|A0A2G3CA56_CAPCH)	0.354	-1.49891	7.59093e-10	yes	down
Solyc01g005640.4	Histidine-tRNA ligase (AHRD V3.3 *** A0A1I9LTH3_ARATH)	2.524	1.3356	7.62734e-10	yes	up
Solyc08g062360.3	Ankyrin repeat family protein (AHRD V3.3 *** F8WLA0_CITUN)	0.018	-5.78829	7.65053e-10	yes	down
Solyc02g093210.3	PI-PLC X domain-containing protein (AHRD V3.3 *** A0A2G3A7Y6_CAPAN)	2.372	1.24592	7.68829e-10	yes	up
Solyc02g093040.4	Cysteine proteinase RD21a (AHRD V3.11 *** tr|A0A2G2XHR6|A0A2G2XHR6_CAPBA)	0.074	-3.75849	7.75941e-10	yes	down
Solyc07g020960.3	bHLH transcription factor140	2.923	1.54738	7.76618e-10	yes	up
Solyc01g005440.4	Jasmonate ZIM-domain protein 2 (AHRD V3.3 *** B3Y562_TOBAC)	0.487	-1.0368	7.77129e-10	yes	down
Solyc04g072070.4	DNA-binding WRKY (AHRD V3.11 *-* tr|A0A200R2S6|A0A200R2S6_9MAGN)	0.09	-3.47339	7.94756e-10	yes	down
Solyc07g063480.4	Protein kinase domain (AHRD V3.11 *-* tr|A0A200RBU7|A0A200RBU7_9MAGN)	3.775	1.91637	8.24742e-10	yes	up
Solyc06g051130.1	HXXXD-type acyl-transferase family protein (AHRD V3.3 *** Q9XEF2_ARATH)	3.508	1.81084	8.26987e-10	yes	up
Solyc08g083260.3	Snurportin.1	0.321	-1.64126	8.34007e-10	yes	down
Solyc09g011160.4	Regulator of chromosome condensation (RCC1) family protein (AHRD V3.3 *** A0A1I9LSN5_ARATH)	5.118	2.35563	8.37544e-10	yes	up
Solyc06g065650.3	Tify domain-containing protein (AHRD V3.3 *** A0A1Q3C435_CEPFO)	3.929	1.97425	8.59606e-10	yes	up
Solyc02g069970.4	Receptor-like protein kinase (AHRD V3.3 *** A0A2K3PS49_TRIPR)	6.91	2.78864	8.63994e-10	yes	up
Solyc05g011920.3	ACT domain-containing protein (AHRD V3.3 *** A0A1Q3CHJ6_CEPFO)	0.328	-1.60839	8.67794e-10	yes	down
Solyc09g008860.5	leucine-rich repeat receptor-like protein kinase PXC1 (AHRD V3.11 *** tr|A0A1S4B9J1|A0A1S4B9J1_TOBAC)	5.191	2.37615	8.93154e-10	yes	up
Solyc01g100030.5.1	deoxyuridine triphosphatase	3.072	1.61903	9.02443e-10	yes	up
Solyc02g090070.3	BTB/POZ domain-containing protein (AHRD V3.3 *** A0A2G3D8Z6_CAPCH)	4.231	2.08105	9.10322e-10	yes	up
Solyc10g051250.1	receptor-like protein 12 (AHRD V3.3 *-* A0A1U7Y3V9_NICSY)	0.034	-4.85904	9.16644e-10	yes	down
Solyc01g104580.3	Late embryogenesis abundant protein (AHRD V3.3 *** A0A200Q6I0_9MAGN)	2.683	1.42411	9.3739e-10	yes	up
Solyc11g067040.2	tRNA(Ile)-lysidine synthase (AHRD V3.3 *** A0A1J3CXQ9_NOCCA)	4.057	2.02057	9.4563e-10	yes	up
Solyc01g095390.3	Intracellular protein transporter USO1-like protein (AHRD V3.3 *-* A0A1P8BBF8_ARATH)	3.535	1.82175	9.49363e-10	yes	up
Solyc02g063020.4	Major facilitator superfamily protein (AHRD V3.11 *** tr|A0A2U1P386|A0A2U1P386_ARTAN)	0.03	-5.04199	9.5524e-10	yes	down
Solyc02g071780.3	MACPF domain-containing protein (AHRD V3.3 *** A0A1Q3CKD2_CEPFO)	0.215	-2.21481	9.60417e-10	yes	down
Solyc01g091360.5	DUF1499 family protein Chr3:22470579-22471756 FORWARD LENGTH=214 201606 (AHRD V3.11 *** AT3G60810.1)	0.165	-2.60361	9.65717e-10	yes	down
Solyc02g091250.1	Mediator of RNA polymerase II transcription subunit (AHRD V3.3 *** Q9ZU37_ARATH)	0.061	-4.02821	9.75172e-10	yes	down
Solyc09g075670.1	2-hydroxyisoflavanone dehydratase (AHRD V3.3 *** A0A1U8G399_CAPAN)	0.023	-5.4489	9.9539e-10	yes	down
Solyc04g007220.4	translocase subunit seca (AHRD V3.3 *** AT1G13390.2)	0.359	-1.47665	1.001e-09	yes	down
Solyc05g005490.4	carbonic anhydrase	0.176	-2.50455	1.02119e-09	yes	down
Solyc02g082633.1	DNA mismatch repair protein MLH3 (AHRD V3.3 *-* A0A2G2XFY3_CAPBA)	0.173	-2.52735	1.03867e-09	yes	down
Solyc06g069720.4	Thioredoxin (AHRD V3.3 *-* A0A200QER0_9MAGN)	0.253	-1.98109	1.07155e-09	yes	down
Solyc10g006310.3	Protein FATTY ACID EXPORT 6 (AHRD V3.3 *** A0A1U8EPM9_CAPAN)	0.261	-1.93969	1.08668e-09	yes	down
Solyc09g065870.4	E3 ubiquitin-protein ligase RGLG2 (AHRD V3.3 *** A0A2G2ZXW2_CAPAN)	0.235	-2.08847	1.10175e-09	yes	down
Solyc02g082660.3	DNA mismatch repair protein MLH3 (AHRD V3.3 *** A0A2G3A9Q9_CAPAN)	0.175	-2.51399	1.13984e-09	yes	down
Solyc02g082670.3	WUSCHEL-related homeobox 13 (AHRD V3.3 *** A0A1U8FNS5_CAPAN)	0.23	-2.11954	1.16668e-09	yes	down
Solyc05g051460.3	Homeobox-leucine zipper protein HOX4 (AHRD V3.3 *** A0A2G2Y5D1_CAPAN)	0.136	-2.87438	1.16668e-09	yes	down
Solyc12g096710.2	probably inactive leucine-rich repeat receptor-like protein kinase At5g48380 (AHRD V3.3 *** A0A2G2YAQ0_CAPAN)	0.129	-2.94996	1.17185e-09	yes	down
Solyc03g118920.3	Helicase (AHRD V3.3 *** A0A200Q327_9MAGN)	2.453	1.29451	1.17215e-09	yes	up
Solyc05g025820.5	Protein kinase superfamily protein (AHRD V3.11 *** tr|A0A2U1QC97|A0A2U1QC97_ARTAN)	0.035	-4.84231	1.18648e-09	yes	down
Solyc08g008370.3	DCD (Development and Cell Death) domain protein (AHRD V3.3 *-* A0A2U1P2J5_ARTAN)	4.259	2.09053	1.19498e-09	yes	up
Solyc02g089080.2	Protein RALF-like 27 (AHRD V3.3 --* A0A2G3D352_CAPCH)	2.452	1.29416	1.21283e-09	yes	up
Solyc01g009930.3	receptor-like protein 12 (AHRD V3.3 *** A0A1U8F9L9_CAPAN)	0.002	-8.65507	1.23974e-09	yes	down
Solyc03g007380.2	WRKY transcription factor 52	0.081	-3.62084	1.2471e-09	yes	down
Solyc09g031900.4	hypothetical protein (AHRD V3.3 --* AT2G28330.1)	0.282	-1.82537	1.25369e-09	yes	down
Solyc03g083360.3	Pectinesterase (AHRD V3.3 *** A0A2G3CX60_CAPCH)	3.331	1.7361	1.25481e-09	yes	up
Solyc11g072110.2	2-oxoglutarate (2OG) and Fe(II)-dependent oxygenase superfamily protein (AHRD V3.3 *** A0A2U1Q1F3_ARTAN)	8.348	3.0615	1.26675e-09	yes	up
Solyc01g081490.3	RNA polymerase sigma factor (AHRD V3.3 *** A0A1U8EM77_CAPAN)	4.532	2.18023	1.29504e-09	yes	up
Solyc12g088700.1	Glycosyltransferase (AHRD V3.3 *** A0A2U1PZD4_ARTAN)	5.637	2.49495	1.30032e-09	yes	up
Solyc03g114210.3	Protein kinase (AHRD V3.3 *** Q9FGB1_ARATH)	0.196	-2.35303	1.30626e-09	yes	down
Solyc02g088200.4	Putative eukaryotic LigT (AHRD V3.3 *-* AT3G16230.2)	0.068	-3.8733	1.3129e-09	yes	down
Solyc09g090540.3	hypothetical protein (AHRD V3.3 *** AT2G33390.1)	0.212	-2.23876	1.32149e-09	yes	down
Solyc06g065030.3	Transmembrane 9 superfamily member (AHRD V3.3 *** A0A2G3C8C9_CAPCH)	0.418	-1.25962	1.33071e-09	yes	down
Solyc03g115980.1	Geranylgeranyl diphosphate reductase, chloroplastic (AHRD V3.3 *** A0A2G2WR46_CAPBA)	3.884	1.95765	1.34443e-09	yes	up
Solyc05g009360.4	translocase subunit seca (AHRD V3.3 *** AT1G13390.2)	0.245	-2.02948	1.41497e-09	yes	down
Solyc01g105100.3	Endoplasmic reticulum-Golgi intermediate compartment protein 3 (AHRD V3.3 *** A0A2G2WZZ7_CAPBA)	0.423	-1.24135	1.44967e-09	yes	down
Solyc06g008810.3	Transport inhibitor response.1	2.523	1.33523	1.46906e-09	yes	up
Solyc02g089920.1	Protein kinase domain (AHRD V3.3 *** A0A200R7I5_9MAGN)	0.005	-7.65368	1.48137e-09	yes	down
Solyc09g089610.3	ethylene receptor-like protein (ETR6)	0.107	-3.21981	1.48257e-09	yes	down
Solyc07g052780.3	Disease resistance protein (TIR-NBS-LRR class) family (AHRD V3.3 *-* A0A2U1MH42_ARTAN)	0.203	-2.29842	1.53272e-09	yes	down
Solyc03g112010.5	Cytochrome P450 71A6 (AHRD V3.11 *** tr|A0A2G3CY69|A0A2G3CY69_CAPCH)	10.764	3.4282	1.5497e-09	yes	up
Solyc08g005580.3	ABC transporter G family member 14 (AHRD V3.3 *** A0A2G2W3Y1_CAPBA)	22.914	4.51818	1.55377e-09	yes	up
Solyc01g096340.3	Small auxin up-regulated RNA2	4.982	2.31682	1.55565e-09	yes	up
Solyc07g064720.3	Gdsl esterase/lipase (AHRD V3.3 *** A0A2P4JQK3_QUESU)	0.036	-4.80857	1.56163e-09	yes	down
Solyc03g117260.2	DUF247 domain-containing protein (AHRD V3.3 *** A0A1Q3CSX8_CEPFO)	0.012	-6.40042	1.57202e-09	yes	down
Solyc09g014410.3	Unknown protein	0.377	-1.40589	1.59805e-09	yes	down
Solyc12g016220.3	Disease resistance protein (AHRD V3.3 *-* A0A2U1P003_ARTAN)	4.181	2.06378	1.59805e-09	yes	up
Solyc09g031750.4	Phosphate transporter (AHRD V3.3 *** A0A2H4H6T0_MALDO)	4.422	2.14483	1.61137e-09	yes	up
Solyc09g005570.3	hypothetical protein (AHRD V3.3 *-* AT5G58630.1)	0.194	-2.36829	1.61437e-09	yes	down
Solyc11g069700.2	Elongation factor 1-alpha (AHRD V3.3 *** A0A1U8EL12_CAPAN)	0.135	-2.8915	1.61858e-09	yes	down
Solyc01g087540.5	DUF642 domain-containing protein (AHRD V3.11 *** tr|A0A1Q3AUQ6|A0A1Q3AUQ6_CEPFO)	2.302	1.20279	1.66221e-09	yes	up
Solyc07g063230.3	Choline transporter-like protein (AHRD V3.3 *** A0A1R3ICN0_COCAP)	3.008	1.58875	1.68109e-09	yes	up
Solyc02g082510.1	Amino acid transporter (AHRD V3.3 *** A0A200PYH9_9MAGN)	0.254	-1.97773	1.72732e-09	yes	down
Solyc05g023670.4	E3 ubiquitin-protein ligase ORTHRUS 2 (AHRD V3.11 *-* tr|A0A2G3B905|A0A2G3B905_CAPCH)	6.4	2.67818	1.74229e-09	yes	up
Solyc02g079740.1	RING-type E3 ubiquitin transferase (AHRD V3.3 *** A0A2G3D6H8_CAPCH)	0.382	-1.3867	1.74411e-09	yes	down
Solyc07g056000.2	Xyloglucan endotransglucosylase/hydrolase (AHRD V3.3 *** Q43528_SOLLC)	5.883	2.5566	1.76354e-09	yes	up
Solyc02g071920.3	NOD26-like intrinsic protein 1.2	0.234	-2.09739	1.76354e-09	yes	down
Solyc12g014100.2	homogentisate 1,2-dioxygenase	0.327	-1.61184	1.85578e-09	yes	down
Solyc03g121090.4	BnaC02g12160D protein (AHRD V3.3 *-* A0A078HTB1_BRANA)	0.398	-1.32759	1.85704e-09	yes	down
Solyc02g083130.4	Regulator of Vps4 activity in the MVB pathway protein (AHRD V3.3 *** F4JNS8_ARATH)	0.222	-2.17061	1.87215e-09	yes	down
Solyc12g009500.2	Elongator complex protein 6 (AHRD V3.3 *** A0A2G2YVI7_CAPAN)	0.368	-1.44283	1.8948e-09	yes	down
Solyc03g115920.3	RBR-type E3 ubiquitin transferase (AHRD V3.3 *** A0A1U8GHK6_CAPAN)	0.214	-2.22304	1.89731e-09	yes	down
Solyc04g082220.3	Lysine histidine transporter-like 8 (AHRD V3.3 *** A0A2G2X1G9_CAPBA)	0.088	-3.50867	1.89731e-09	yes	down
Solyc04g049090.3	SlMlo1	0.025	-5.31936	1.91562e-09	yes	down
Solyc05g051490.3	LMB.1	0.287	-1.79964	1.93562e-09	yes	down
Solyc05g013070.3	Protein kinase domain (AHRD V3.3 *** A0A200QP76_9MAGN)	0.286	-1.80682	1.94564e-09	yes	down
Solyc12g098440.2	RPM1-interacting protein 4-like (AHRD V3.3 *** A0A2K3L873_TRIPR)	2.172	1.11897	1.95562e-09	yes	up
Solyc06g060380.3	Sister chromatid cohesion protein PDS5-like protein A (AHRD V3.3 *** A0A1J3GEG2_NOCCA)	0.221	-2.17974	2.03616e-09	yes	down
Solyc06g049050.3	expansin 2	0.159	-2.6541	2.04682e-09	yes	down
Solyc05g012900.4	JJH-R-like protein	0.033	-4.92147	2.06622e-09	yes	down
Solyc06g009890.2	Unknown protein	0.244	-2.03746	2.08819e-09	yes	down
Solyc10g011820.5	Delta(8)-fatty-acid desaturase (AHRD V3.11 *** tr|A0A2G3BES8|A0A2G3BES8_CAPCH)	3.773	1.91582	2.11445e-09	yes	up
Solyc06g075690.3	auxin-regulated protein AF416289	0.229	-2.12443	2.15553e-09	yes	down
Solyc12g019410.3	Protein kinase domain (AHRD V3.3 *** A0A200QJI2_9MAGN)	0.158	-2.66465	2.18136e-09	yes	down
Solyc08g074710.1	SNF2 domain-containing protein CLASSY 4 (AHRD V3.3 --* CLSY4_ARATH)	0.139	-2.84453	2.1914e-09	yes	down
Solyc03g116460.4	Aspartate racemase (AHRD V3.3 *** A0A2K3MVX4_TRIPR)	3.072	1.6192	2.20271e-09	yes	up
Solyc08g008020.1	C2 calcium/lipid-binding plant phosphoribosyltransferase family protein (AHRD V3.3 *** A0A061G6B5_THECC)	0.003	-8.62827	2.21223e-09	yes	down
Solyc03g098250.4	DNA polymerase epsilon subunit (AHRD V3.3 *** A0A2G2X7U4_CAPBA)	2.938	1.55489	2.22249e-09	yes	up
Solyc11g010980.2	Cinnamyl alcohol dehydrogenase (AHRD V3.3 *** A0A2K3NKU1_TRIPR)	0	-12.3169	2.23928e-09	yes	down
Solyc11g010810.1	UDP-glycosyltransferase 91.1	3.857	1.94734	2.25374e-09	yes	up
Solyc02g080660.3	Glucan endo-1,3-beta-glucosidase.1	2.354	1.23528	2.28421e-09	yes	up
Solyc08g066310.3	Receptor-like protein kinase (AHRD V3.3 *-* A0A2D1PG71_9ROSI)	0.128	-2.96478	2.29606e-09	yes	down
Solyc01g079860.3	ATP-dependent (S)-NAD(P)H-hydrate dehydratase (AHRD V3.3 *** A0A1U8EBN0_CAPAN)	0.448	-1.15876	2.29719e-09	yes	down
Solyc05g052450.3	Protein trichome birefringence-like 32 (AHRD V3.3 *** A0A1U8GQI0_CAPAN)	0.013	-6.24068	2.29886e-09	yes	down
Solyc11g006500.2	charged multivesicular body protein 5-like (AHRD V3.3 *** A0A2I4G8C5_9ROSI)	0.36	-1.47194	2.33465e-09	yes	down
Solyc04g005800.3	Homeobox-leucine zipper protein HOX16 (AHRD V3.3 *** A0A1U8EXU3_CAPAN)	7.838	2.9705	2.44733e-09	yes	up
Solyc12g088230.3	mitochondrial malate dehydrogenase	0.287	-1.80128	2.47017e-09	yes	down
Solyc04g007700.3	transmembrane protein (AHRD V3.3 *** AT1G14990.1)	0.346	-1.52992	2.55959e-09	yes	down
Solyc11g007850.2	DNA-binding protein PD2 (AHRD V3.3 *** A0A2K3PGZ7_TRIPR)	2.298	1.20013	2.56839e-09	yes	up
Solyc03g112580.3	Receptor protein kinase, putative (AHRD V3.3 *** B9RAX9_RICCO)	7.129	2.8338	2.57533e-09	yes	up
Solyc09g015080.3	Patellin-6 (AHRD V3.3 *** A0A1U8EDI8_CAPAN)	0.377	-1.40678	2.57533e-09	yes	down
Solyc04g071890.4	Peroxidase (AHRD V3.11 *** tr|K4BTH6|K4BTH6_SOLLC)	0.235	-2.08949	2.57533e-09	yes	down
Solyc12g019750.3	polypyrimidine tract-binding protein homolog 3 (AHRD V3.3 *** A0A2I4DWZ5_9ROSI)	0.49	-1.02834	2.57533e-09	yes	down
Solyc11g073010.1	Exocyst subunit Exo70 family protein (AHRD V3.3 *** A0A2G2VNA4_CAPBA)	12.187	3.60731	2.62993e-09	yes	up
Solyc12g098810.2	Chitinase-like protein (AHRD V3.3 *** Q6JX04_GOSHI)	10.335	3.36947	2.67984e-09	yes	up
Solyc01g097600.2	Pseudouridine synthase family protein (AHRD V3.3 *-* A0A2U1NRB8_ARTAN)	2.072	1.05116	2.68268e-09	yes	up
Solyc04g080290.3	Sec14p-like phosphatidylinositol transfer family protein (AHRD V3.3 *** Q9FRK8_ARATH)	0.206	-2.27912	2.69387e-09	yes	down
Solyc08g078520.4	electron transporter%2C putative (Protein of unknown function%2C DUF547) (AHRD V3.3 *** AT5G47380.4)	0.229	-2.12664	2.7084e-09	yes	down
Solyc06g064720.1	NB-LRR tospovirus immune receptor (AHRD V3.3 *** A0A221IWV0_9SOLN)	0.018	-5.79642	2.7374e-09	yes	down
Solyc06g008090.3	Myosin (AHRD V3.3 *** W5ZTD6_MAIZE)	0.336	-1.57205	2.7374e-09	yes	down
Solyc09g018060.5	Protein kinase (AHRD V3.11 *** tr|Q39029|Q39029_ARATH)	0.292	-1.7749	2.76705e-09	yes	down
Solyc04g054760.3	FCS-Like Zinc finger 5 (AHRD V3.3 *** FLZ5_ARATH)	4.521	2.17676	2.77094e-09	yes	up
Solyc02g030300.3	G-type lectin S-receptor-like serine/threonine-protein kinase (AHRD V3.3 *** A0A1U8FGU3_CAPAN)	0.215	-2.22042	2.79448e-09	yes	down
Solyc10g084400.2	Glutathione S-transferase (AHRD V3.3 *** Q76KW1_PEA)	0.31	-1.68939	2.801e-09	yes	down
Solyc10g079640.2	IAA-amino acid hydrolase ILR1-like 6 (AHRD V3.3 *** A0A2G2YNX9_CAPAN)	0.185	-2.43416	2.82926e-09	yes	down
Solyc02g080620.3	Arogenate dehydratase (AHRD V3.3 *** A0A1U8FWM0_CAPAN)	0.248	-2.01051	2.82926e-09	yes	down
Solyc03g150111.1	Unknown protein	0.121	-3.04615	2.83298e-09	yes	down
Solyc01g086640.2	O-fucosyltransferase (AHRD V3.3 *** A0A2P5FQR3_TREOI)	7.702	2.94527	2.87793e-09	yes	up
Solyc02g077270.5	Calcium-binding EF-hand family protein (AHRD V3.11 *-* tr|A0A2U1MZJ3|A0A2U1MZJ3_ARTAN)	6.517	2.70424	2.90798e-09	yes	up
Solyc07g064940.3	Thioredoxin-like protein, chloroplastic (AHRD V3.3 *** A0A2G2WFU8_CAPBA)	2.909	1.54045	2.91884e-09	yes	up
Solyc03g116690.3	Umecyanin (AHRD V3.3 *** A0A2G3B789_CAPCH)	0.004	-8.00395	2.91942e-09	yes	down
Solyc01g067330.3	CASP-like protein (AHRD V3.3 *** A0A2G3DII6_CAPCH)	0.058	-4.11149	3.02109e-09	yes	down
Solyc03g093510.2	Alpha/beta-Hydrolases superfamily protein (AHRD V3.3 *** A0A2U1NKR4_ARTAN)	0.226	-2.14703	3.02128e-09	yes	down
Solyc12g008900.2	cytokinin oxidase6	0.158	-2.66034	3.06835e-09	yes	down
Solyc01g007770.2	hypothetical protein (AHRD V3.3 *** AT5G06280.3)	0.186	-2.42821	3.10089e-09	yes	down
Solyc01g095150.3	late embryogenesis-like protein	0.276	-1.85615	3.23263e-09	yes	down
Solyc12g099600.2	Protein phosphatase 2C (AHRD V3.3 *** A0A2U1QFI0_ARTAN)	4.23	2.08052	3.26058e-09	yes	up
Solyc03g025220.3	Protein DETOXIFICATION (AHRD V3.3 *** Q6V7U8_SOLLC)	0.15	-2.73534	3.26293e-09	yes	down
Solyc07g064600.3	Endoribonuclease L-PSP family protein (AHRD V3.3 *-* A0A1I9LS34_ARATH)	0.104	-3.26143	3.29843e-09	yes	down
Solyc07g052720.4	MADS-box transcription factor (AHRD V3.3 *-* A0A2K3PNN3_TRIPR)	0.412	-1.27853	3.33598e-09	yes	down
Solyc07g042500.4	alpha/beta-Hydrolases superfamily protein (AHRD V3.3 *** AT2G03140.9)	3.906	1.96578	3.34095e-09	yes	up
Solyc12g056480.2	Protein STAY-GREEN, chloroplastic (AHRD V3.3 *** A0A2G3AE59_CAPAN)	0.001	-9.59317	3.40471e-09	yes	down
Solyc09g014380.3	SlLAX1	3.229	1.69113	3.45631e-09	yes	up
Solyc03g115070.1	Exocyst subunit Exo70 family protein (AHRD V3.3 *** A0A1U8FWZ7_CAPAN)	4.726	2.24068	3.51168e-09	yes	up
Solyc03g121440.4	Proline-rich receptor-like protein kinase PERK13 (AHRD V3.3 *** A0A2G2XXB3_CAPAN)	3.599	1.84747	3.51955e-09	yes	up
Solyc03g007170.3	Peptidylprolyl isomerase (AHRD V3.3 *** A0A2G2X6E0_CAPBA)	2.416	1.27259	3.59172e-09	yes	up
Solyc04g009380.3	S-acyltransferase (AHRD V3.3 *** A0A2G3CEE4_CAPCH)	0.218	-2.19649	3.85611e-09	yes	down
Solyc03g025870.3	R2R3MYB transcription factor 19	0.074	-3.76316	3.86681e-09	yes	down
Solyc01g099160.5	Lipoxygenase (AHRD V3.11 *** tr|Q9FT17|Q9FT17_SOLLC)	2.972	1.57137	3.90317e-09	yes	up
Solyc05g009340.1	Unknown protein	0.002	-8.98558	3.95695e-09	yes	down
Solyc09g010840.1	phantastica	5.398	2.43234	3.97333e-09	yes	up
Solyc02g078880.4	RNA helicase DEAD8	0.455	-1.13511	4.03392e-09	yes	down
Solyc02g081430.3	Microsomal glutathione s-transferase (AHRD V3.3 *** F4IBK9_ARATH)	0.274	-1.8703	4.08137e-09	yes	down
Solyc04g074770.2	Unknown protein	0.109	-3.19884	4.11922e-09	yes	down
Solyc10g044470.3	Chloride channel protein (AHRD V3.3 *** K4CZH2_SOLLC)	2.498	1.32087	4.14471e-09	yes	up
Solyc08g067240.4	BRCT domain DNA repair protein (AHRD V3.3 *** F4ITP1_ARATH)	3.765	1.91277	4.27052e-09	yes	up
Solyc12g089020.3	Protein kinase domain (AHRD V3.11 *** tr|A0A200R7I5|A0A200R7I5_9MAGN)	0.196	-2.35315	4.28519e-09	yes	down
Solyc10g076670.4	2-oxoglutarate (2OG) and Fe(II)-dependent oxygenase superfamily protein (AHRD V3.11 *** tr|F4J670|F4J670_ARATH)	0	-11.8192	4.33335e-09	yes	down
Solyc01g005330.3	Microtubule-associated protein 70 (AHRD V3.3 *** A0A200QNX4_9MAGN)	2.801	1.48569	4.347e-09	yes	up
Solyc03g082510.1	Small auxin up-regulated RNA35	0.044	-4.49563	4.50742e-09	yes	down
Solyc10g081730.2	Protein WVD2-like.1	4.145	2.05147	4.59195e-09	yes	up
Solyc10g085680.2	Serine/threonine-protein kinase STN8, chloroplastic (AHRD V3.3 *** A0A2G2VU68_CAPBA)	5.452	2.44684	4.62526e-09	yes	up
Solyc11g007410.3	Receptor-like protein kinase (AHRD V3.3 *** A0A2K3PPP5_TRIPR)	0.036	-4.80774	4.62526e-09	yes	down
Solyc06g073587.1	Cysteine proteinase inhibitor (AHRD V3.3 *-* A0A2G2ZD82_CAPAN)	0.011	-6.55752	4.71091e-09	yes	down
Solyc04g071360.4	Trihelix transcription factor GT.1	3.706	1.88982	4.73048e-09	yes	up
Solyc01g108280.3	Protein kinase (AHRD V3.3 *** O65765_CRAPL)	2.152	1.10569	4.78524e-09	yes	up
Solyc12g006680.2	Early nodulin-93 (AHRD V3.3 *** A0A2G2VER8_CAPBA)	0.006	-7.3401	4.84411e-09	yes	down
Solyc02g069750.3	Choline/ethanolamine kinase (AHRD V3.3 *** A0A2I0WMF4_9ASPA)	0.324	-1.62415	4.85053e-09	yes	down
Solyc08g075910.1	RING/U-box superfamily protein (AHRD V3.3 *** A0A1P8AQV3_ARATH)	3.284	1.71545	4.87274e-09	yes	up
Solyc04g074470.1	Protein EXORDIUM-like 2 (AHRD V3.3 *** A0A2G3CNT3_CAPCH)	0.083	-3.59443	4.91713e-09	yes	down
Solyc11g005070.2	amino acid transporter 3	0.058	-4.11221	4.93916e-09	yes	down
Solyc09g007900.5	Phenylalanine ammonia-lyase (AHRD V3.11 *** tr|A0A2G2YQ27|A0A2G2YQ27_CAPAN)	0.176	-2.50273	5.03117e-09	yes	down
Solyc11g066060.4	70 kDa heat shock protein (AHRD V3.11 *** tr|Q943K7|Q943K7_ORYSJ)	3.132	1.64699	5.11788e-09	yes	up
Solyc08g006740.3	aromatic amino acid decarboxylase 2	0.029	-5.12793	5.12541e-09	yes	down
Solyc02g063370.2	Calcium-dependent lipid-binding (CaLB domain) family protein (AHRD V3.3 *** A0A2U1LMA8_ARTAN)	0.038	-4.7111	5.13031e-09	yes	down
Solyc07g052990.1	Unknown protein	12.235	3.61295	5.15619e-09	yes	up
Solyc02g077040.4	phytophthora-inhibited protease 1	0.159	-2.65707	5.17256e-09	yes	down
Solyc07g063180.3	Dynein light chain (AHRD V3.3 *** A0A2G2WEX4_CAPBA)	0.119	-3.0748	5.17486e-09	yes	down
Solyc07g053130.4	G-type lectin S-receptor-like serine/threonine-protein kinase (AHRD V3.3 *** A0A2G2Z3R4_CAPAN)	0.123	-3.0244	5.20909e-09	yes	down
Solyc04g077590.4	Protein PHLOEM PROTEIN 2-LIKE A10 (AHRD V3.3 *** A0A2G2X0I1_CAPBA)	0.408	-1.29448	5.21482e-09	yes	down
Solyc01g111400.5	Subtilisin-like protease-like protein (AHRD V3.11 *** tr|A0A2K3P1W8|A0A2K3P1W8_TRIPR)	3.253	1.70169	5.4035e-09	yes	up
Solyc10g077130.1	calmodulin-binding protein 25-like (AHRD V3.3 *** A0A2I4GIE5_9ROSI)	4.136	2.04816	5.47009e-09	yes	up
Solyc11g011090.1	Disease resistance protein (TIR-NBS-LRR class) (AHRD V3.3 *** A0A2K3P9P3_TRIPR)	0.337	-1.56809	5.47424e-09	yes	down
Solyc10g009330.3	Serine/arginine-rich-splicing factor RS.1	0.467	-1.10002	5.56499e-09	yes	down
Solyc12g094540.1	Werner Syndrome-like exonuclease (AHRD V3.3 *** A0A2I4H4A1_9ROSI)	0.276	-1.85632	5.64599e-09	yes	down
Solyc02g065680.3	Amino acid transporter (AHRD V3.3 *** A0A200QY84_9MAGN)	3.212	1.68326	5.65499e-09	yes	up
Solyc01g109890.3	Chaperone protein dnaJ 10 (AHRD V3.3 *** A0A2G3BVX6_CAPCH)	0.404	-1.30855	5.65708e-09	yes	down
Solyc04g051490.3	Crossover junction endonuclease EME1B (AHRD V3.3 *** A0A2G2VFP4_CAPBA)	0.271	-1.88486	5.70913e-09	yes	down
Solyc06g008780.3	Protein TRANSPORT INHIBITOR RESPONSE.1	8.393	3.06912	5.7117e-09	yes	up
Solyc01g111250.3	1-phosphatidylinositol phosphodiesterase (AHRD V3.3 *** A0A1J3JKG9_NOCCA)	0.002	-9.02236	5.83099e-09	yes	down
Solyc03g119320.1	hypothetical protein (AHRD V3.3 *** AT1G48780.1)	6.073	2.60233	5.84181e-09	yes	up
Solyc12g013840.3	Protein SPA1-RELATED 3 (AHRD V3.3 *** A0A2G2VZ51_CAPBA)	7.58	2.92213	5.84181e-09	yes	up
Solyc01g106690.3	DUF1005 domain-containing protein (AHRD V3.3 *** A0A1Q3BZI1_CEPFO)	7.2	2.84793	5.9698e-09	yes	up
Solyc01g104030.3	Potassium channel AKT2 (AHRD V3.3 *** A0A1U8E6Z3_CAPAN)	2.778	1.47429	5.99949e-09	yes	up
Solyc02g071620.3	GDSL-motif lipase/hydrolase family protein 1	0.106	-3.24146	6.03017e-09	yes	down
Solyc01g095970.3	Dynamin-like protein (AHRD V3.3 *** F4K015_ARATH)	0.365	-1.45353	6.19277e-09	yes	down
Solyc10g050880.2	Alpha/beta-Hydrolases superfamily protein (AHRD V3.3 *** A0A2U1KK17_ARTAN)	0.004	-8.11061	6.21689e-09	yes	down
Solyc10g078190.2	cytosine-5 DNA methyltransferaseL1	2.449	1.29232	6.33072e-09	yes	up
Solyc01g008600.5	Zinc finger CCCH domain-containing protein 55 (AHRD V3.11 *** tr|A0A2G3DF68|A0A2G3DF68_CAPCH)	6.345	2.66568	6.33156e-09	yes	up
Solyc12g096340.2	UAA domain-containing protein (AHRD V3.3 *** A0A1Q3CCI8_CEPFO)	0.444	-1.17021	6.53803e-09	yes	down
Solyc01g102310.3	60S ribosomal protein L34 (AHRD V3.3 *-* A0A2G2VNY7_CAPBA)	6.037	2.59379	6.5477e-09	yes	up
Solyc01g102490.3	NADPH:adrenodoxin oxidoreductase, mitochondrial (AHRD V3.3 *** A0A2G2XXN3_CAPAN)	0.441	-1.18013	6.6366e-09	yes	down
Solyc03g098340.4	Nucleoporin protein Ndc1-Nup (AHRD V3.3 *** A0A2U1Q2P5_ARTAN)	2.794	1.4824	6.69196e-09	yes	up
Solyc07g043250.1	VQ motif-containing protein 22 (AHRD V3.3 *** A0A2G2Z0Y6_CAPAN)	0.126	-2.98366	6.7002e-09	yes	down
Solyc12g005910.2	B-cell receptor-associated 31-like (AHRD V3.3 *** A0A200QH03_9MAGN)	0.282	-1.82639	6.75874e-09	yes	down
Solyc01g005080.3	65-kDa microtubule-associated protein 6 (AHRD V3.3 *** A0A2G2XSF2_CAPBA),Pfam:PF03999	8.698	3.12075	6.81576e-09	yes	up
Solyc01g067900.3	Rapid alkalinization factor 23 (AHRD V3.3 *** A0A2G3DFY2_CAPCH)	3.378	1.75623	7.05769e-09	yes	up
Solyc12g055970.3	Endoglucanase (AHRD V3.3 *** A0A2G3B3J7_CAPCH)	0.301	-1.73188	7.06589e-09	yes	down
Solyc03g116060.5	Gibberellin-regulated protein 6 (AHRD V3.11 *** tr|A0A2G3CZG9|A0A2G3CZG9_CAPCH)	0.291	-1.78059	7.06638e-09	yes	down
Solyc07g063520.3	Organic solute transporter ostalpha protein (DUF300) (AHRD V3.3 *** O65422_ARATH)	0.311	-1.68538	7.109e-09	yes	down
Solyc12g042930.2	DUF642 domain-containing protein (AHRD V3.3 *** A0A1Q3BMB3_CEPFO)	0.035	-4.84251	7.14764e-09	yes	down
Solyc04g007460.5	Phox/Bem1p (AHRD V3.11 *** tr|A0A200QUY9|A0A200QUY9_9MAGN)	2.092	1.06466	7.34213e-09	yes	up
Solyc01g094040.3	blue copper protein-like (AHRD V3.3 *** A0A2I4GQX2_9ROSI)	0.451	-1.14824	7.52796e-09	yes	down
Solyc03g110920.2	HVA22-like protein (AHRD V3.3 *** A0A1U8FXC4_CAPAN)	0.003	-8.56444	7.66975e-09	yes	down
Solyc10g085450.3	Non-specific serine/threonine protein kinase (AHRD V3.3 *** G4XMX4_SOLLC)	0.471	-1.08524	7.6841e-09	yes	down
Solyc01g079300.5	Stachyose synthase (AHRD V3.11 *** tr|S8CRI9|S8CRI9_9LAMI)	0.002	-8.93092	7.72657e-09	yes	down
Solyc06g034290.3	Glycerol-3-phosphate transporter 1-like protein (AHRD V3.3 *** A0A2K3PR18_TRIPR)	4.576	2.19394	7.74375e-09	yes	up
Solyc08g061490.3	MT.1	0.13	-2.94147	7.74751e-09	yes	down
Solyc03g097820.2	bHLH transcription factor 022	0.142	-2.81124	7.80692e-09	yes	down
Solyc07g056210.5	Heavy metal-associated isoprenylated plant protein 47 (AHRD V3.11 *-* tr|A0A2P4MV36|A0A2P4MV36_QUESU)	0.003	-8.23848	7.80692e-09	yes	down
Solyc01g095980.3	Acid phosphatase/vanadium-dependent haloperoxidase-related protein (AHRD V3.3 *** Q8RXV2_ARATH)	3.309	1.72651	8.04229e-09	yes	up
Solyc08g036625.2	Jasmonate ZIM domain protein f (AHRD V3.11 *** tr|I3WTA4|I3WTA4_NICAT)	0.026	-5.27541	8.07346e-09	yes	down
Solyc02g093700.3	Cystinosin-like protein (AHRD V3.3 *** A0A1U8FR03_CAPAN)	0.144	-2.79711	8.1063e-09	yes	down
Solyc11g065210.3	Ubiquitin carboxyl-terminal hydrolase 24 (AHRD V3.3 *** A0A2G3B9K1_CAPCH)	2.204	1.14021	8.25757e-09	yes	up
Solyc03g116100.3	R2R3MYB transcription factor 31	0.198	-2.33474	8.35879e-09	yes	down
Solyc04g077280.3	G-type lectin S-receptor-like serine/threonine-protein kinase (AHRD V3.3 *** A0A2G2X0B3_CAPBA)	0.028	-5.18021	8.49196e-09	yes	down
Solyc01g106060.3	Glutamine amidotransferase (AHRD V3.3 *** A0A200PUF5_9MAGN)	0.289	-1.792	8.70764e-09	yes	down
Solyc01g113620.3	Disease resistance protein (TIR-NBS-LRR class) (AHRD V3.3 *-* A0A2K3P6K1_TRIPR)	0.262	-1.93054	8.80578e-09	yes	down
Solyc04g012060.3	Ribonucleoside-diphosphate reductase (AHRD V3.3 *** A0A1U8FDK5_CAPAN)	3.455	1.78877	8.90607e-09	yes	up
Solyc01g109380.3	UPF0496 protein (AHRD V3.3 *** A0A2K3LR63_TRIPR)	2.558	1.35492	9.35483e-09	yes	up
Solyc03g007770.3	S-type anion channel SLAH3 (AHRD V3.3 *** A0A2G2X6S2_CAPBA)	0.292	-1.77537	9.52368e-09	yes	down
Solyc09g091590.3	Alba DNA/RNA-binding protein (AHRD V3.3 *-* A0A1I9LSC0_ARATH)	2.958	1.56441	9.64048e-09	yes	up
Solyc02g089870.3	E3 ubiquitin-protein ligase (AHRD V3.3 *** A0A2G3D341_CAPCH)	0.382	-1.3884	1.01694e-08	yes	down
Solyc09g092330.3	UDP-glucuronate 4-epimerase 4 (AHRD V3.3 *** A0A1J3GBJ9_NOCCA)	0.403	-1.31096	1.01913e-08	yes	down
Solyc12g008580.2	Glucan endo-1,3-beta-glucosidase 12 (AHRD V3.3 *** A0A2G2X3S4_CAPBA)	2.885	1.52835	1.02251e-08	yes	up
Solyc09g065600.4	GDP-mannose transporter GONST4 (AHRD V3.11 *-* tr|A0A2G2X5U5|A0A2G2X5U5_CAPBA)	2.2	1.13745	1.02651e-08	yes	up
Solyc03g116030.5	RING/FYVE/PHD zinc finger superfamily protein (AHRD V3.11 *** tr|A0A2U1NXA0|A0A2U1NXA0_ARTAN)	0.371	-1.43035	1.03831e-08	yes	down
Solyc06g007130.5.1	omega-3 fatty acid desaturase -3	0.486	-1.04215	1.05332e-08	yes	down
Solyc02g083880.3	Gibberellin-regulated protein 3 (AHRD V3.3 *** A0A1U8FMR2_CAPAN)	0.235	-2.08691	1.05357e-08	yes	down
Solyc03g116590.3	Embryo-specific protein (AHRD V3.3 *** A0A2K3LFD9_TRIPR)	0.251	-1.99394	1.06376e-08	yes	down
Solyc03g095290.3	Alpha/beta-Hydrolases superfamily protein (AHRD V3.3 *** A0A1I9LRX3_ARATH)	0.43	-1.21864	1.06583e-08	yes	down
Solyc01g097470.5	Neurogenic locus notch-like protein (AHRD V3.11 *** tr|F4JIF2|F4JIF2_ARATH)	13.882	3.7951	1.07534e-08	yes	up
Solyc08g081480.3	Pectin lyase-like superfamily protein (AHRD V3.3 *** O81746_ARATH)	2.548	1.34915	1.08096e-08	yes	up
Solyc01g009440.3	Dehydration-responsive element-binding protein 1B (AHRD V3.3 *** A0A2G2XQ55_CAPBA)	0.002	-9.1927	1.09579e-08	yes	down
Solyc06g065400.3	SNARE associated Golgi protein (AHRD V3.3 *** A0A2U1LN83_ARTAN)	0.237	-2.07667	1.11803e-08	yes	down
Solyc12g007080.2	Unknown protein	19.019	4.24935	1.16528e-08	yes	up
Solyc06g063230.3	WD repeat protein (AHRD V3.3 *** AT1G73090.1)	0.487	-1.03693	1.18603e-08	yes	down
Solyc08g007010.4	Fe-S cluster assembly protein (AHRD V3.3 *** A0A140B483_PRUPE)	2.602	1.37938	1.18716e-08	yes	up
Solyc03g118740.3	SlPIN1	3.281	1.71426	1.19883e-08	yes	up
Solyc08g078060.3	Transmembrane protein (AHRD V3.3 *** Q1PDG7_ARATH)	0.231	-2.11126	1.22076e-08	yes	down
Solyc05g008310.5	S receptor kinase (AHRD V3.11 *** tr|A4UWL9|A4UWL9_BRANA)	0.179	-2.48583	1.22097e-08	yes	down
Solyc05g018050.1	RING/U-box superfamily protein (AHRD V3.3 *-* A0A2U1KYA3_ARTAN)	0.088	-3.51	1.22097e-08	yes	down
Solyc06g068130.3	Tetratricopeptide repeat (TPR)-like superfamily protein (AHRD V3.3 *-* F4K464_ARATH)	15.503	3.95452	1.23279e-08	yes	up
Solyc02g083320.3	RNA-binding (RRM/RBD/RNP motif) family protein (AHRD V3.3 *-* A0A2K3NPI1_TRIPR)	0.476	-1.07074	1.2336e-08	yes	down
Solyc02g087580.3	Actin cross-linking (AHRD V3.3 *** A0A2U1P1I6_ARTAN)	0.221	-2.17659	1.27316e-08	yes	down
Solyc10g079810.1	Unknown protein	0.005	-7.65527	1.27899e-08	yes	down
Solyc11g018510.2	N-glycosylase/DNA lyase OG.1	2.611	1.38464	1.30205e-08	yes	up
Solyc07g047610.3	Transcriptional adapter (AHRD V3.3 *** A0A1U8HAU7_CAPAN)	2.185	1.12743	1.35014e-08	yes	up
Solyc06g066440.3	hexokinase 2	0.361	-1.47058	1.3764e-08	yes	down
Solyc05g150109.1	Unknown protein	5.644	2.49682	1.39531e-08	yes	up
Solyc09g015770.3	WRKY transcription factor 81	0.162	-2.62705	1.40225e-08	yes	down
Solyc01g112070.5	O-fucosyltransferase family protein (AHRD V3.11 *** tr|A0A061DZG6|A0A061DZG6_THECC)	0.271	-1.88392	1.43235e-08	yes	down
Solyc10g078160.2	Hydroxyproline-rich glycoprotein family protein (AHRD V3.3 *** B3H693_ARATH)	2.317	1.21213	1.43478e-08	yes	up
Solyc03g114340.3	1-deoxy-D-xylulose-5-phosphate reductoisomerase	2.2	1.13756	1.44389e-08	yes	up
Solyc03g119980.3	Alpha/beta-Hydrolases superfamily protein (AHRD V3.3 *** O04083_ARATH)	0.257	-1.95871	1.44932e-08	yes	down
Solyc11g069680.1	Acyltransferase-like protein (AHRD V3.3 *** Q589X8_TOBAC)	0.003	-8.57232	1.47641e-08	yes	down
Solyc04g079680.4	Cytochrome P450 (AHRD V3.3 *** A0A2U1M7T5_ARTAN)	4.043	2.01559	1.49583e-08	yes	up
Solyc04g017690.3	Protein EARLY RESPONSIVE TO DEHYDRATION 15 (AHRD V3.3 *** A0A1U8FFS2_CAPAN)	0.369	-1.43768	1.50828e-08	yes	down
Solyc06g050810.3	LURP-one-like protein (DUF567) (AHRD V3.3 *** A0A1I9LQL5_ARATH)	0.069	-3.85483	1.53637e-08	yes	down
Solyc10g008110.4	Acyl-coenzyme A oxidase (AHRD V3.3 *** A0A1U8EF39_CAPAN)	0.391	-1.35524	1.54919e-08	yes	down
Solyc01g008050.4	TRICHOME BIREFRINGENCE-LIKE 27 (AHRD V3.3 *** A0A2U1P3B7_ARTAN)	0.008	-7.01079	1.55581e-08	yes	down
Solyc09g014900.3	Cytochrome P450 (AHRD V3.3 *** A0A2U1NKI2_ARTAN)	0.142	-2.81844	1.5743e-08	yes	down
Solyc05g056320.3	Smr (Small MutS-related) domain protein (AHRD V3.3 *** A0A2K3NNB3_TRIPR)	0.426	-1.23216	1.58733e-08	yes	down
Solyc03g096190.2	Receptor-kinase, putative (AHRD V3.3 *** B9SUC9_RICCO)	0.043	-4.5516	1.60584e-08	yes	down
Solyc07g063130.4	Protein kinase domain (AHRD V3.3 *** A0A200QBC6_9MAGN)	2.553	1.35247	1.61152e-08	yes	up
Solyc04g057870.3	plastid transcriptionally active 6 (AHRD V3.3 *** AT1G21600.2)	3.16	1.65992	1.61957e-08	yes	up
Solyc02g085760.2	Rhomboid domain-containing protein (AHRD V3.3 *** A0A1Q3C608_CEPFO)	0.212	-2.2351	1.62905e-08	yes	down
Solyc02g090820.3	Heat stress transcription factor B.1	0.218	-2.20075	1.62905e-08	yes	down
Solyc08g069060.4	Hexosyltransferase (AHRD V3.3 *** A0A2G2XN19_CAPBA)	0.143	-2.8018	1.63622e-08	yes	down
Solyc06g075310.4	Adenylate kinase isoenzyme 6 homolog (AHRD V3.3 *** A0A2G3CAY7_CAPCH),Pfam:PF13238	0.127	-2.97707	1.67702e-08	yes	down
Solyc09g009150.1	S-locus lectin protein kinase family protein (AHRD V3.3 *-* A0A2U1LPS2_ARTAN)	0.005	-7.76519	1.68907e-08	yes	down
Solyc10g007120.4	transmembrane protein (AHRD V3.3 *** AT3G15110.1)	3.682	1.88032	1.69441e-08	yes	up
Solyc07g051820.3	Cellulose synthase (AHRD V3.3 *** A0A200PYU7_9MAGN)	8.043	3.00767	1.70103e-08	yes	up
Solyc05g018410.3	3-hydroxyisobutyryl-CoA hydrolase-like protein mitochondrial-like (AHRD V3.3 *** A0A2K3MN72_TRIPR)	0.468	-1.09643	1.72284e-08	yes	down
Solyc04g079820.3	Inositol polyphosphate-related phosphatase (AHRD V3.3 *** A0A200Q277_9MAGN)	0.002	-9.03835	1.72435e-08	yes	down
Solyc11g006300.2	3-oxo-5-alpha-steroid 4-dehydrogenase (AHRD V3.3 *** A0A200PYH0_9MAGN)	13.279	3.73107	1.73092e-08	yes	up
Solyc04g074430.3	Protein EXORDIUM-like 1 (AHRD V3.11 *** tr|A0A2G2WZY9|A0A2G2WZY9_CAPBA)	4.936	2.30326	1.76447e-08	yes	up
Solyc06g063200.2	glutamate receptor-like 2.4	0.043	-4.54097	1.76734e-08	yes	down
Solyc01g107430.2	Zinc finger protein (AHRD V3.3 *** A0A200QZQ7_9MAGN)	6.08	2.60408	1.7688e-08	yes	up
Solyc12g056790.2	NAC Transcription Factor	0.427	-1.2276	1.77679e-08	yes	down
Solyc11g008550.3	Phospholipase A(1) LCAT3 (AHRD V3.3 *** A0A2G3B0N5_CAPCH)	0.272	-1.87978	1.78165e-08	yes	down
Solyc11g005190.3	WD40 repeat (AHRD V3.3 *** A0A200QUE5_9MAGN)	11.498	3.52333	1.78453e-08	yes	up
Solyc07g005390.3	Aldehyde dehydrogenase 11A3 (AHRD V3.3 *** A0A2H1ZE23_ARATH)	5.869	2.55322	1.78485e-08	yes	up
Solyc06g068310.1	Sterile alpha motif (SAM) domain-containing protein (AHRD V3.3 *** Q9M8M0_ARATH)	0.063	-3.99416	1.79323e-08	yes	down
Solyc08g077370.4	Purine permease (AHRD V3.3 *** A0A2P5BSS2_TREOI)	0.039	-4.67529	1.80257e-08	yes	down
Solyc08g074270.4	Photolyase/cryptochrome dash (AHRD V3.3 *** A0A1Y1HMX6_KLENI)	8.439	3.07712	1.824e-08	yes	up
Solyc04g078660.3	HXXXD-type acyl-transferase family protein (AHRD V3.11 *** tr|A0A2U1LZ70|A0A2U1LZ70_ARTAN)	0.196	-2.34825	1.84587e-08	yes	down
Solyc01g108840.3	Receptor protein kinase (AHRD V3.3 *** A0A2R6PGK7_ACTCH)	5.032	2.33121	1.86671e-08	yes	up
Solyc12g006350.3	Auxin response factor (AHRD V3.3 *-* E0AD21_SOLLC)	0.348	-1.52124	1.88336e-08	yes	down
Solyc07g053200.5	Adenine nucleotide alpha hydrolases-like superfamily protein (AHRD V3.11 *** tr|A0A2U1N8C2|A0A2U1N8C2_ARTAN)	0.222	-2.17028	1.89652e-08	yes	down
Solyc09g098310.3	Unknown protein	0.295	-1.76236	1.92457e-08	yes	down
Solyc01g108000.3	Protein kinase domain (AHRD V3.3 *** A0A200QZI9_9MAGN)	5.132	2.35957	1.96558e-08	yes	up
Solyc05g013150.4	ribulose-1,5 bisphosphate carboxylase/oxygenase large subunit N-methyltransferase, chloroplastic-like (AHRD V3.3 *** A0A2G2YDB5_CAPAN)	5.739	2.52092	1.97879e-08	yes	up
Solyc10g005030.4	Two-component response regulator-like APRR5 (AHRD V3.3 *** A0A1U8EDA4_CAPAN)	5.605	2.48683	1.98687e-08	yes	up
Solyc07g055920.4	Tomato AGAMOUS-like 1	2.155	1.10771	2.0008e-08	yes	up
Solyc03g118470.4	Nudix hydrolase 4 (AHRD V3.3 *** A0A2G3CZQ7_CAPCH)	6.322	2.66027	2.02073e-08	yes	up
Solyc07g056510.3	Glutathione S-transferase-like protein (AHRD V3.3 *** A0A2K3N2T5_TRIPR)	0.003	-8.63873	2.023e-08	yes	down
Solyc03g111150.5	Malate synthase (AHRD V3.11 *** tr|A0A2G3CY65|A0A2G3CY65_CAPCH)	2.112	1.07837	2.03558e-08	yes	up
Solyc01g107900.3	O-acyltransferase WSD1-like protein (AHRD V3.3 *** A0A2K3ND41_TRIPR)	0.225	-2.14958	2.06411e-08	yes	down
Solyc02g087950.3	DUF1666 domain-containing protein (AHRD V3.3 *** A0A1Q3AQV7_CEPFO)	0.285	-1.81157	2.06916e-08	yes	down
Solyc04g051690.4	WRKY transcription factor 51	0.029	-5.13145	2.10945e-08	yes	down
Solyc02g083930.1	BnaCnng52580D protein (AHRD V3.3 *-* A0A078JGY5_BRANA)	0.181	-2.46614	2.12297e-08	yes	down
Solyc05g009120.3	Core-2 i-branching beta-n-acetylglucosaminyltransferase family protein (AHRD V3.3 *** A0A2K3MN76_TRIPR)	0.054	-4.21972	2.17892e-08	yes	down
Solyc04g071150.3	Cytochrome P450 (AHRD V3.3 *** A0A2U1NTV8_ARTAN)	4.7	2.23273	2.21253e-08	yes	up
Solyc03g115860.3	ER membrane protein, putative (DUF962) (AHRD V3.3 *** Q9CA70_ARATH)	0.349	-1.52025	2.21306e-08	yes	down
Solyc08g160710.1	High mobility group B protein 10 (AHRD V3.11 *-* tr|A0A2G2X5K3|A0A2G2X5K3_CAPBA)	0.108	-3.20613	2.25587e-08	yes	down
Solyc02g088955.1	DNA mismatch repair protein MLH3 (AHRD V3.3 *-* A0A2G2XFY3_CAPBA)	0.293	-1.77059	2.29881e-08	yes	down
Solyc02g084890.3	Disease resistance RPP13-like protein 4 (AHRD V3.3 *** A0A2G2XGN6_CAPBA)	4.915	2.29725	2.3315e-08	yes	up
Solyc04g005070.3	Major facilitator superfamily protein (AHRD V3.3 *** A0A2U1N7S7_ARTAN)	7.705	2.94575	2.36795e-08	yes	up
Solyc02g087330.3	B12D protein (AHRD V3.3 *** Q9XHD5_IPOBA)	0.2	-2.31924	2.38464e-08	yes	down
Solyc07g065790.2	Transmembrane protein C9orf5 protein (AHRD V3.3 *** Q93XX1_ARATH)	0.332	-1.59286	2.42395e-08	yes	down
Solyc02g090100.1	homolog of Synechocystis YCF37 (AHRD V3.3 *** AT2G23670.1)	2.888	1.53027	2.43272e-08	yes	up
Solyc09g091090.2	Flavin-containing monooxygenase (AHRD V3.3 *** D2IGV2_SOLLC)	0.041	-4.60866	2.45411e-08	yes	down
Solyc07g062170.3	Protein kinase domain (AHRD V3.3 *** A0A200QFW1_9MAGN)	0.15	-2.73289	2.50197e-08	yes	down
Solyc02g072300.4	SHAGGY-like kinase (AHRD V3.3 *** N0A047_WHEAT)	0.478	-1.06453	2.56077e-08	yes	down
Solyc08g007630.1	Disease resistance protein I2 (AHRD V3.3 *** Q9XET3_SOLLC)	4.523	2.17733	2.56077e-08	yes	up
Solyc04g083140.2	Cytochrome (AHRD V3.3 *** A0A1U8F0H8_CAPAN)	0.003	-8.33745	2.59812e-08	yes	down
Solyc07g045190.3	Zinc finger, RING/FYVE/PHD-type (AHRD V3.3 *** A0A2U1QKP4_ARTAN)	0.367	-1.4443	2.62629e-08	yes	down
Solyc03g020080.4	Proteinase inhibitor type-2 (AHRD V3.3 *** A0A2G2XU31_CAPAN)	0.01	-6.6764	2.67678e-08	yes	down
Solyc02g091820.3	bHLH transcription factor 016	0.002	-8.95656	2.67952e-08	yes	down
Solyc01g095030.3	Altered Response to Salt Stress 1	2.937	1.55413	2.73292e-08	yes	up
Solyc05g018230.4	Sugar transporter protein 12	0.102	-3.29493	2.74715e-08	yes	down
Solyc03g114350.1	DUF1645 family protein (AHRD V3.3 *** G7J5G5_MEDTR)	0.154	-2.70296	2.75758e-08	yes	down
Solyc11g006505.2	Nuclear transport factor 2 (NTF2) family protein Chr5:1402294-1403671 REVERSE LENGTH=178 201606 (AHRD V3.11 *** AT5G04830.2)	6.828	2.77148	2.76897e-08	yes	up
Solyc10g080040.3	Ribonuclease III family protein (AHRD V3.3 *** A0A2U1NY53_ARTAN)	3.602	1.84884	2.77763e-08	yes	up
Solyc10g008460.3	lanC-like protein GCR2 (AHRD V3.3 *** A0A2I4H4K5_9ROSI)	0.373	-1.42361	2.78442e-08	yes	down
Solyc07g006700.1	Pathogenesis-related protein PR.1	5.788	2.53304	2.81297e-08	yes	up
Solyc03g113330.3	Nodulin-like / Major Facilitator Superfamily protein (AHRD V3.3 *** A0A2U1M3G7_ARTAN)	3.274	1.71121	2.86545e-08	yes	up
Solyc09g011520.3	Glutathione S-transferase-like protein (AHRD V3.3 *** A8DUB0_SOLLC)	0.004	-8.07719	2.86668e-08	yes	down
Solyc09g015520.3	Leucine-rich repeat receptor-like protein kinase PXC2 (AHRD V3.3 *** A0A1U8ED78_CAPAN)	6.033	2.59277	2.90832e-08	yes	up
Solyc02g092880.3	Maternal effect embryo arrest 59 (AHRD V3.3 *** A0A2U1M4C6_ARTAN)	0.174	-2.52424	2.92972e-08	yes	down
Solyc04g008100.3	RING-type E3 ubiquitin transferase (AHRD V3.3 *** A0A2G2ZH40_CAPAN)	0.383	-1.38468	2.96107e-08	yes	down
Solyc09g064470.3	Xyloglucan galactosyltransferase KATAMAR.1	0.296	-1.75797	2.99389e-08	yes	down
Solyc11g066020.2	Ankyrin repeat family protein, putative, expressed (AHRD V3.3 *** Q10NB7_ORYSJ)	2.295	1.19821	3.00341e-08	yes	up
Solyc01g100370.3	Adenine nucleotide alpha hydrolases-like superfamily protein (AHRD V3.3 *** A0A2U1PDN0_ARTAN)	0.061	-4.03678	3.00525e-08	yes	down
Solyc07g043420.3	2-oxoglutarate-dependent dioxygenase 2	8.984	3.16735	3.05644e-08	yes	up
Solyc10g054320.2	Coiled-coil domain-containing protein 90B, mitochondrial (AHRD V3.3 *** A0A1J3GXX3_NOCCA)	0.286	-1.80829	3.07579e-08	yes	down
Solyc06g036330.1	Ornithine cyclodeaminase (AHRD V3.3 *** A0A2K3N0F5_TRIPR)	2.23	1.15721	3.12207e-08	yes	up
Solyc06g005260.3	Glutaredoxin (AHRD V3.3 *** A0A2G2XHT5_CAPBA)	0.308	-1.70131	3.19223e-08	yes	down
Solyc11g071830.2	DnaJ protein like (AHRD V3.3 *** A0A2I0X6P9_9ASPA)	0.424	-1.23921	3.2134e-08	yes	down
Solyc07g065650.2	Transmembrane emp24 domain-containing protein p24beta2 (AHRD V3.3 *** A0A1U8HLP9_CAPAN)	0.418	-1.25713	3.26078e-08	yes	down
Solyc01g097840.3	MAP kinase kinase kinase 6	2.651	1.40639	3.29863e-08	yes	up
Solyc06g074190.3	Plant/F24K9-26 protein (AHRD V3.3 *** A0A072UED0_MEDTR)	3.344	1.74159	3.37019e-08	yes	up
Solyc07g053080.5	Receptor protein kinase (AHRD V3.11 *** tr|Q40096|Q40096_IPOTF)	0.002	-8.85685	3.42371e-08	yes	down
Solyc02g083280.5	Rhodanese-like domain (AHRD V3.11 *** tr|A0A200R010|A0A200R010_9MAGN)	0.341	-1.55402	3.42371e-08	yes	down
Solyc08g083110.4	Methionine gamma-lyase (AHRD V3.3 *** A0A1U8G8Y5_CAPAN)	0.31	-1.68851	3.43498e-08	yes	down
Solyc02g038800.1	Plant intracellular Ras-group-related LRR protein (AHRD V3.3 *** A0A2R6RJA8_ACTCH)	2.534	1.34115	3.43783e-08	yes	up
Solyc06g053670.1	Enoyl-CoA delta isomerase 2, peroxisomal (AHRD V3.3 *** A0A2G2Z9B1_CAPAN)	0.248	-2.01366	3.53602e-08	yes	down
Solyc02g068315.1	2-oxoglutarate (2OG) and Fe(II)-dependent oxygenase superfamily protein (AHRD V3.3 *** Q9XI75_ARATH)	0.296	-1.75555	3.60953e-08	yes	down
Solyc01g006320.4	Late embryogenesis abundant (LEA) hydroxyproline-rich glycoprotein family (AHRD V3.3 *** Q9LJT9_ARATH)	0.21	-2.25413	3.69573e-08	yes	down
Solyc12g042210.2	Ethylene-responsive transcription factor (AHRD V3.3 *** A0A2G3B398_CAPCH)	0.013	-6.31726	3.70311e-08	yes	down
Solyc01g160650.1	S-adenosyl-L-methionine-dependent methyltransferases superfamily protein (AHRD V3.11 *-* tr|Q9M144|Q9M144_ARATH)	0.01	-6.59327	3.72404e-08	yes	down
Solyc02g080320.4	RNA pseudouridine synthase 6, chloroplastic (AHRD V3.3 *** A0A2G2VBE2_CAPBA)	2.395	1.26028	3.7322e-08	yes	up
Solyc07g053600.3	receptor-like protein kinase HS.1	0.22	-2.18471	3.73731e-08	yes	down
Solyc07g049610.1	Xyloglucan galactosyltransferase KATAMAR.1	2.553	1.3524	3.81305e-08	yes	up
Solyc07g017760.1	Pentatricopeptide repeat (AHRD V3.3 *** A0A200QZ38_9MAGN)	3.082	1.62382	3.82589e-08	yes	up
Solyc02g062310.1	BURP domain-containing protein (AHRD V3.3 *-* A0A2U1NKA9_ARTAN)	0.035	-4.84711	3.87574e-08	yes	down
Solyc02g078520.4	Mediator of rna polymerase ii transcription subunit 16 (AHRD V3.3 *** A0A1J6K1R5_NICAT)	0.458	-1.12683	3.88002e-08	yes	down
Solyc02g091840.3	Leucine rich repeat receptor protein kinase CLAVAT.1	3.767	1.91341	3.88545e-08	yes	up
Solyc10g005300.3	Serine/threonine-protein kinase PB.1	0.038	-4.73611	3.89846e-08	yes	down
Solyc01g109120.3	Transducin/WD40 repeat-like superfamily protein (AHRD V3.3 *** A0A2U1MAA7_ARTAN)	0.166	-2.59104	3.89846e-08	yes	down
Solyc06g036340.4	Pentatricopeptide repeat (PPR) superfamily protein (AHRD V3.3 *-* A0A2U1LU47_ARTAN)	5.003	2.32266	3.94679e-08	yes	up
Solyc11g065030.3	GDP-mannose transporter (AHRD V3.3 *** A0A1B0VP09_ARATH)	0.403	-1.30974	3.96593e-08	yes	down
Solyc03g096050.3	2-oxoglutarate (2OG) and Fe(II)-dependent oxygenase superfamily protein (AHRD V3.3 *** F4J670_ARATH)	0.064	-3.97487	3.97089e-08	yes	down
Solyc02g088240.4	Phosphate transporter PHO1-like protein 5 (AHRD V3.3 *** A0A2G3D9P2_CAPCH)	7.72	2.9486	3.98753e-08	yes	up
Solyc01g095300.3	Glycosyl transferase, family.1	3.531	1.82026	4.00151e-08	yes	up
Solyc04g079430.4	Nucleobase-ascorbate transporter 3 (AHRD V3.3 *** A0A2G3CQ85_CAPCH)	0.341	-1.55181	4.05417e-08	yes	down
Solyc09g089930.3	ethylene responsive factor E.2	0.006	-7.46117	4.09683e-08	yes	down
Solyc04g011480.3	CASP-like protein (AHRD V3.3 *** A0A2G2ZG68_CAPAN)	0.004	-8.02258	4.13539e-08	yes	down
Solyc01g005550.3	DUF239 domain-containing protein/DUF4409 domain-containing protein (AHRD V3.3 *** A0A1Q3BKR6_CEPFO)	3.326	1.73366	4.23646e-08	yes	up
Solyc08g075370.3	Unknown protein	0.353	-1.50363	4.26515e-08	yes	down
Solyc05g010400.3	protein NSP-INTERACTING KINASE 1-like (AHRD V3.3 *** A0A2G2YCG2_CAPAN)	6.252	2.64441	4.27328e-08	yes	up
Solyc10g078590.2	Jacalin-related lectin 3 (AHRD V3.3 *-* A0A2G3BI13_CAPCH)	4.108	2.03828	4.27328e-08	yes	up
Solyc03g114030.3	PermeaseI-like protein	2.374	1.24756	4.47634e-08	yes	up
Solyc12g036390.2	Calmodulin binding protein-like (AHRD V3.3 *** A0A200Q136_9MAGN)	0.279	-1.84023	4.50007e-08	yes	down
Solyc07g052240.3	L-ascorbate oxidase-like protein (AHRD V3.3 *** A0A2G2V9R9_CAPBA)	5.085	2.34629	4.51059e-08	yes	up
Solyc03g116790.4	Chaperone protein DnaJ (AHRD V3.3 *** A0A2G2WQT5_CAPBA)	0.45	-1.15051	4.51904e-08	yes	down
Solyc01g088560.3	Rab family GTPase (AHRD V3.3 *** A0A1Y1IFP9_KLENI)	0.335	-1.57872	4.51904e-08	yes	down
Solyc03g019890.3	beta-galactosidase 7	0.466	-1.1025	4.62507e-08	yes	down
Solyc04g073970.4	PUF domain-containing protein/DUF4057 domain-containing protein (AHRD V3.3 *-* A0A1Q3AUK4_CEPFO)	2.165	1.11425	4.68414e-08	yes	up
Solyc07g062300.3	NHL domain-containing protein (AHRD V3.3 *** A0A1Q3AYA6_CEPFO)	2.153	1.10639	4.72009e-08	yes	up
Solyc03g081240.3	Two-component response regulator-like APRR9 (AHRD V3.3 *** A0A2G2X7Z8_CAPBA)	3.157	1.65842	4.78088e-08	yes	up
Solyc01g107790.2	Leucine-rich repeat (AHRD V3.3 *** A0A200QZJ6_9MAGN)	0.048	-4.37328	4.85151e-08	yes	down
Solyc01g095740.5	DEAD-box ATP-dependent RNA helicase 31 (AHRD V3.11 *** tr|A0A2G2W6P7|A0A2G2W6P7_CAPBA)	3.451	1.78721	4.97332e-08	yes	up
Solyc07g053010.3	Disease resistance protein (AHRD V3.3 *** A0A200QY03_9MAGN)	5.456	2.44788	5.00973e-08	yes	up
Solyc06g071150.4	HIPL2 protein (AHRD V3.3 *** A0A2G2WLZ5_CAPBA)	0.199	-2.32855	5.01371e-08	yes	down
Solyc03g062665.2	alpha-N-acetylglucosaminidase-like (AHRD V3.11 *-* tr|A0A2I4ECH3|A0A2I4ECH3_9ROSI)	0.458	-1.12544	5.21689e-08	yes	down
Solyc04g051500.3	UDP-galactose transporter 2 (AHRD V3.3 *** A0A2G2VFQ5_CAPBA)	3.118	1.64069	5.22408e-08	yes	up
Solyc09g089910.1	Ethylene-responsive transcription factor (AHRD V3.3 *** A0A1U8GJ51_CAPAN)	0.002	-8.71214	5.29947e-08	yes	down
Solyc12g096780.2	Alcohol dehydrogenase superfamily (AHRD V3.3 *** A0A200R634_9MAGN)	0.077	-3.69529	5.3426e-08	yes	down
Solyc07g064740.3	Rab3 GTPase-activating protein catalytic subunit (AHRD V3.3 *** A0A200QG39_9MAGN)	0.416	-1.2668	5.34711e-08	yes	down
Solyc05g010570.3	Transcription initiation factor TFIID subunit .1	0.479	-1.06048	5.34898e-08	yes	down
Solyc06g074000.1	Eukaryotic aspartyl protease family protein, putative (AHRD V3.3 *** A0A061GZN2_THECC)	8.043	3.00765	5.44374e-08	yes	up
Solyc06g009780.4	Kinesin-4 (AHRD V3.3 *** A0A2G2WGI9_CAPBA)	4.476	2.16215	5.47035e-08	yes	up
Solyc12g006805.2	SOUL heme-binding family protein (AHRD V3.11 *** tr|Q8VZ90|Q8VZ90_ARATH)	10.77	3.42889	5.48317e-08	yes	up
Solyc05g052210.3	transmembrane protein (AHRD V3.3 *-* AT3G51580.1)	0.314	-1.67307	5.49773e-08	yes	down
Solyc08g066020.3	Long chain base biosynthesis protein.1	0.346	-1.5293	5.51464e-08	yes	down
Solyc11g007500.3	Glycosyltransferase (AHRD V3.11 *** tr|A0A288W8G7|A0A288W8G7_GARJA)	0.125	-2.99881	5.52096e-08	yes	down
Solyc02g076690.3	Cysteine protease CP14 (AHRD V3.3 *** T2BRA8_TOBAC)	2.575	1.36484	5.54023e-08	yes	up
Solyc03g083680.1	Unknown protein	0.084	-3.56884	5.57167e-08	yes	down
Solyc10g006330.3	protein PLASTID MOVEMENT IMPAIRED.1	7.412	2.88978	5.59791e-08	yes	up
Solyc03g083650.5	Glycosyltransferase (AHRD V3.11 *** tr|U5NH37|U5NH37_CATRO)	0.19	-2.39646	5.6515e-08	yes	down
Solyc04g076010.3	zinc ion-binding protein (AHRD V3.3 *-* AT1G02070.1)	2.398	1.26195	5.69156e-08	yes	up
Solyc10g019170.2	Unknown protein	0.355	-1.49336	5.80033e-08	yes	down
Solyc06g082990.4	RNA-binding CR.1	0.423	-1.24219	5.85056e-08	yes	down
Solyc04g077620.1	Uncharacterized conserved protein UCP031279 (AHRD V3.3 -** AT1G10140.1)	0.084	-3.57845	5.93803e-08	yes	down
Solyc04g054450.1	receptor-like protein 12 (AHRD V3.3 *** A0A1U8E178_CAPAN)	0.028	-5.14541	5.94083e-08	yes	down
Solyc12g100010.1	receptor-like protein 12 (AHRD V3.3 *** A0A1U8ETX1_CAPAN)	0.019	-5.74688	5.95818e-08	yes	down
Solyc03g122120.4	3-oxoacyl-[acyl-carrier-protein] synthase (AHRD V3.3 *** A0A2G2ZVR7_CAPAN)	0.371	-1.42948	5.9751e-08	yes	down
Solyc01g108240.4	Ethylene-responsive transcription factor (AHRD V3.11 *** tr|A0A2G2Y025|A0A2G2Y025_CAPAN)	3.006	1.58802	6.01891e-08	yes	up
Solyc04g078680.5	RING/U-box superfamily protein (AHRD V3.11 *** tr|A0A2U1PN10|A0A2U1PN10_ARTAN)	0.486	-1.04037	6.04726e-08	yes	down
Solyc05g009930.3	Protein CHUP1, chloroplastic (AHRD V3.3 *** A0A2G3B6M5_CAPCH)	3.265	1.707	6.06061e-08	yes	up
Solyc01g007050.4	RING-type E3 ubiquitin transferase (AHRD V3.11 *** tr|A0A2G3AY50|A0A2G3AY50_CAPCH)	0.004	-8.10539	6.06341e-08	yes	down
Solyc05g053120.1	Glycosyltransferase (AHRD V3.3 *** A0A0A1WC49_NICAT)	14.252	3.8331	6.0851e-08	yes	up
Solyc07g053760.4	Protein phosphatase 2C (AHRD V3.3 *** Q6QLU0_SOLLC)	0.087	-3.52396	6.14565e-08	yes	down
Solyc08g029090.4	B3 domain-containing protein (AHRD V3.3 *-* A0A1Q3DFU3_CEPFO)	3.966	1.9878	6.23601e-08	yes	up
Solyc02g081370.2	AMP-dependent synthetase/ligase (AHRD V3.3 *** A0A200PYF6_9MAGN)	0.054	-4.22231	6.38345e-08	yes	down
Solyc05g012770.3	WRKY transcription factor 4	0.232	-2.11045	6.39437e-08	yes	down
Solyc06g048940.4	Transmembrane 9 superfamily member (AHRD V3.3 *** A0A1U8GL93_CAPAN)	0.411	-1.28326	6.40498e-08	yes	down
Solyc06g051840.1	Solanum lycopersicum Cytokinin Response Factor 6	0.124	-3.00721	6.46499e-08	yes	down
Solyc03g114850.4	Squamosa promoter binding protein 6a	3.383	1.75812	6.47477e-08	yes	up
Solyc07g041730.4	MOB kinase activator family (AHRD V3.3 *** A0A2U1N847_ARTAN)	4.938	2.30388	6.53765e-08	yes	up
Solyc11g013030.2	DIS3-like exonuclease 2 (AHRD V3.3 *** A0A2G2WY12_CAPBA)	0.403	-1.30989	6.60408e-08	yes	down
Solyc05g015390.3	REF/SRPP-like protein (AHRD V3.3 *** A0A2G2VMR3_CAPBA)	3.032	1.60045	6.61187e-08	yes	up
Solyc06g051360.3	gibberellin 2-beta-dioxygenase 8 (AHRD V3.3 *** A0A2I4EQW7_9ROSI)	2.81	1.49062	6.65065e-08	yes	up
Solyc07g062890.5	Protein yippee-like (AHRD V3.11 *** tr|A0A1U8EEB0|A0A1U8EEB0_CAPAN)	0.438	-1.19214	6.67702e-08	yes	down
Solyc10g008650.3	HXXXD-type acyl-transferase family protein (AHRD V3.11 *** tr|A0A2U1NMZ6|A0A2U1NMZ6_ARTAN)	4.198	2.0697	6.67753e-08	yes	up
Solyc12g014220.3	muscle M-line assembly protein (AHRD V3.3 *-* AT1G53800.3)	3.955	1.98378	6.71469e-08	yes	up
Solyc01g098400.3	Histidine phosphotransfer protein (AHRD V3.3 *** A0A0A1WCB7_NICAT)	0.2	-2.32153	6.76237e-08	yes	down
Solyc09g010210.3	endo-1,4-beta-glucanase precursor (Cel2)	0.193	-2.37121	6.80778e-08	yes	down
Solyc05g052500.5	S-adenosyl-L-methionine-dependent methyltransferases superfamily protein (AHRD V3.11 *** tr|A0A1I9LPV2|A0A1I9LPV2_ARATH)	2.22	1.15043	6.96417e-08	yes	up
Solyc05g053140.3	26S proteasome non-ATPase regulatory subunit 13 (AHRD V3.3 *** B6TA88_MAIZE)	2.115	1.08059	6.99365e-08	yes	up
Solyc10g078715.1	Unknown protein	2.348	1.23166	7.00546e-08	yes	up
Solyc11g010370.1	ENTH/ANTH/VHS superfamily protein (AHRD V3.3 *** A0A2U1QGP5_ARTAN)	0.198	-2.33711	7.0452e-08	yes	down
Solyc08g081310.4	Histone deacetylase complex subunit (AHRD V3.3 *-* A8MR31_ARATH)	3.39	1.7611	7.0452e-08	yes	up
Solyc08g067730.2	Unknown protein	2.812	1.49174	7.0452e-08	yes	up
Solyc08g029200.3	S-acyltransferase (AHRD V3.3 *** A0A2G2W4Y5_CAPBA)	0.453	-1.14092	7.08344e-08	yes	down
Solyc08g078880.3	Cation/H(+) antiporter 15 (AHRD V3.3 *** A0A2G3CC26_CAPCH)	0.201	-2.31275	7.08344e-08	yes	down
Solyc01g005980.4	transmembrane protein%2C putative (Protein of unknown function%2C DUF538) (AHRD V3.3 *** AT5G19860.1)	0.163	-2.61568	7.168e-08	yes	down
Solyc03g097120.3	Heat stress transcription factor A.1	2.985	1.5779	7.18212e-08	yes	up
Solyc05g053610.2	Pleiotropic drug resistance protein (AHRD V3.3 *** C8CA13_CUCSA)	0.003	-8.55223	7.25975e-08	yes	down
Solyc11g011620.3	UPF0678 fatty acid-binding protein-like protein (AHRD V3.3 *** A0A2G2VDJ8_CAPBA)	0.11	-3.18954	7.3371e-08	yes	down
Solyc12g007100.2	AAA-type ATPase family protein / ankyrin repeat family protein (AHRD V3.3 *** Q9C5C7_ARATH)	2.86	1.51585	7.35732e-08	yes	up
Solyc02g082060.2	PPPDE putative thiol peptidase family protein (AHRD V3.3 *** A0A2U1M5H1_ARTAN)	0.139	-2.84338	7.39896e-08	yes	down
Solyc09g090030.2	Histone-lysine N-methyltransferase ASHR2 (AHRD V3.3 *** A0A2G3CSJ0_CAPCH)	50.979	5.67183	7.39896e-08	yes	up
Solyc08g023440.3	Early-responsive to dehydration stress protein (ERD4) (AHRD V3.3 *** A0A2U1KBS2_ARTAN)	0.263	-1.9262	7.62997e-08	yes	down
Solyc03g007760.3	P-loop containing nucleoside triphosphate hydrolases superfamily protein (AHRD V3.3 *** F4JKF8_ARATH)	4.3	2.10418	7.86979e-08	yes	up
Solyc03g097420.3	HVA22-like protein (AHRD V3.3 *** A0A2G3A0I0_CAPAN)	0.171	-2.55152	7.87335e-08	yes	down
Solyc03g114233.1	Basic helix-loop-helix (BHLH) DNA-binding superfamily protein (AHRD V3.3 *** A0A2U1KIU4_ARTAN)	0.003	-8.45753	8.06804e-08	yes	down
Solyc05g006810.4	2,4-dichlorophenol 6-monooxygenase (AHRD V3.3 *** A0A1J3FFU9_NOCCA)	5.609	2.48766	8.06804e-08	yes	up
Solyc11g006180.2	ethylene receptor homolog (ETR5)	0.367	-1.44495	8.08318e-08	yes	down
Solyc05g054220.3	SNF1-related kinase complex anchoring protein	2.339	1.22592	8.20696e-08	yes	up
Solyc01g068000.4	Protein phosphatase-2C (AHRD V3.3 *** O82469_MESCR)	2.335	1.22332	8.26986e-08	yes	up
Solyc07g043400.1	Unknown protein	12.007	3.58578	8.39962e-08	yes	up
Solyc11g011000.3	Cysteine-rich repeat secretory protein 60 (AHRD V3.11 *** tr|A0A2G2VDA1|A0A2G2VDA1_CAPBA)	8.195	3.03466	8.40317e-08	yes	up
Solyc01g109780.3	F-box family protein (AHRD V3.3 *-* AT2G16365.6)	2.241	1.16402	8.41755e-08	yes	up
Solyc04g079340.3	DUF547 domain-containing protein/Lzipper-MI.1	4.797	2.26218	8.48804e-08	yes	up
Solyc11g069090.2	ATP-binding ABC transporter (AHRD V3.3 *** X8JTB2_9HOMO)	0.453	-1.14199	8.63138e-08	yes	down
Solyc05g016060.5	cysteine-rich and transmembrane domain-containing protein WIH1 (AHRD V3.11 *-* XP_004239248.1)	0.148	-2.7556	8.63138e-08	yes	down
Solyc12g019060.2	Ankyrin repeat-containing protein (AHRD V3.3 *** A0A1U8F3K5_CAPAN)	3.518	1.81489	8.67356e-08	yes	up
Solyc01g104880.3	Phosphatidylserine decarboxylase proenzyme 2 (AHRD V3.3 *** A0A2G3AWK6_CAPCH)	0.413	-1.27463	8.94964e-08	yes	down
Solyc08g062330.3	Ankyrin repeat family protein (AHRD V3.3 *** F8WLA0_CITUN)	0.116	-3.10707	8.96275e-08	yes	down
Solyc03g043740.5	Hydroxyproline-rich glycoprotein family protein (AHRD V3.11 *** tr|A0A2U1M3E1|A0A2U1M3E1_ARTAN)	6.704	2.74496	9.172e-08	yes	up
Solyc07g056170.4	Subtilisin-like protease (AHRD V3.3 *** A0A2G3C254_CAPCH)	0.154	-2.70248	9.2865e-08	yes	down
Solyc10g078320.2	Calmodulin-interacting protein (AHRD V3.3 *** A0A2G3BIC3_CAPCH)	2.8	1.48538	9.31504e-08	yes	up
Solyc12g005430.1	HXXXD-type acyl-transferase family protein (AHRD V3.3 *** F4JBC7_ARATH)	0.133	-2.90735	9.45051e-08	yes	down
Solyc10g085860.1	Glycosyltransferase (AHRD V3.3 *** A0A2I4H3C3_9ROSI)	0.005	-7.6789	9.6373e-08	yes	down
Solyc06g036260.3	beta-carotene hydroxylase-1	2.419	1.27414	9.72748e-08	yes	up
Solyc01g112260.4	hypothetical protein (AHRD V3.3 *-* AT4G35320.1)	3.124	1.64358	9.79324e-08	yes	up
Solyc03g118510.3	Ovary receptor kinase 27 (AHRD V3.3 *** S4WIQ7_SOLCH)	6.129	2.61571	9.90477e-08	yes	up
Solyc07g061990.3	Solanesyl diphosphate synthase (AHRD V3.3 *** Q1W5D1_HEVBR)	6.179	2.62737	9.96897e-08	yes	up
Solyc07g055640.1	Immunity to Fusarium wilt race 3	0.031	-4.99699	1.00117e-07	yes	down
Solyc01g009443.2	Mitochondrial inner membrane protease ATP23 (AHRD V3.11 *** tr|A0A2G3DGC1|A0A2G3DGC1_CAPCH)	0.428	-1.22296	1.01702e-07	yes	down
Solyc03g118780.3	Thaumatin-like protein (AHRD V3.3 *** A0A2G2WQ90_CAPBA)	2.055	1.03919	1.02397e-07	yes	up
Solyc11g005440.2	Endonuclease or glycosyl hydrolase (AHRD V3.3 *** A0A2U1M909_ARTAN)	2.604	1.38087	1.02779e-07	yes	up
Solyc10g086620.2	NAD(P)-binding Rossmann-fold superfamily protein (AHRD V3.3 *** F4IKL5_ARATH),Pfam:PF13561	4.067	2.02413	1.03202e-07	yes	up
Solyc01g014480.3	ETHYLENE INSENSITIVE 3-like 3 protein (AHRD V3.3 *** A0A2G3AJ97_CAPAN)	0.48	-1.05967	1.03202e-07	yes	down
Solyc07g062680.3	cycloidea	2.538	1.34366	1.03202e-07	yes	up
Solyc11g068720.2	Plant/F24K9-26 protein (AHRD V3.3 *** A0A072UED0_MEDTR)	4.825	2.2705	1.03663e-07	yes	up
Solyc08g082610.4	DCD (Development and Cell Death) domain protein (AHRD V3.3 *** A0A2U1P2J5_ARTAN)	0.365	-1.45597	1.06235e-07	yes	down
Solyc08g014000.3	lipoxygenase A	0.011	-6.52353	1.07041e-07	yes	down
Solyc09g007920.4	Phenylalanine ammonia-lyase (AHRD V3.3 *** A0A2G3BJ81_CAPCH)	0.224	-2.15823	1.08029e-07	yes	down
Solyc10g076710.3	Phosphoinositide phospholipase C (AHRD V3.3 *** O49950_SOLTU)	3.099	1.63197	1.08743e-07	yes	up
Solyc06g065330.4	Receptor-like proteiny region, transmembrane domain-and RING domain-containing protein 2 (AHRD V3.3 *** A0A2G2WKE0_CAPBA)	3.166	1.66287	1.09055e-07	yes	up
Solyc05g007100.3	Single-stranded DNA-binding protein WHY1, chloroplastic (AHRD V3.3 *** WHY1_SOLTU)	2.741	1.45467	1.09097e-07	yes	up
Solyc01g100590.3	Heme binding protein (AHRD V3.3 *** Q9LZQ3_ARATH)	0.413	-1.27677	1.11989e-07	yes	down
Solyc07g042330.2	30S ribosomal protein S9 (AHRD V3.3 *-* A0A2G3CAH5_CAPCH)	2.953	1.562	1.12879e-07	yes	up
Solyc08g042100.3	RING-type E3 ubiquitin transferase (AHRD V3.3 *-* A0A218WUJ5_PUNGR)	2.765	1.4672	1.13106e-07	yes	up
Solyc02g083860.3	2-oxoglutarate (2OG) and Fe(II)-dependent oxygenase superfamily protein (AHRD V3.3 *** A0A2U1QGX7_ARTAN)	8.217	3.03866	1.14328e-07	yes	up
Solyc11g012850.2	Chlorophyllide a oxygenase, chloroplastic (AHRD V3.3 *** A0A2G2Z9Y9_CAPAN)	5.265	2.3965	1.15058e-07	yes	up
Solyc04g009420.3	PsbP domain-containing protein (AHRD V3.3 *** A0A1Q3CAL9_CEPFO)	4.397	2.13642	1.15527e-07	yes	up
Solyc04g007320.3	Disease resistance protein (TIR-NBS-LRR class) (AHRD V3.3 *** A0A2U1PW75_ARTAN)	0.075	-3.73418	1.16255e-07	yes	down
Solyc07g054560.1	hypothetical protein (AHRD V3.3 --* AT1G61170.1)	4.307	2.10683	1.16411e-07	yes	up
Solyc03g032140.5	Heterogeneous nuclear ribonucleoprotein, putative, expressed (AHRD V3.11 *** tr|Q2RAY1|Q2RAY1_ORYSJ)	0.439	-1.18772	1.16974e-07	yes	down
Solyc06g072710.3	RNA polymerase sigma factor sigA (AHRD V3.3 *** A0A2G2ZD00_CAPAN)	5.185	2.37436	1.17831e-07	yes	up
Solyc09g092670.3	Cytochrome (AHRD V3.3 *** A0A1U8G4E5_CAPAN)	4.379	2.13057	1.17882e-07	yes	up
Solyc01g091600.4	RING/U-box superfamily protein (AHRD V3.3 *** Q93YQ5_ARATH)	0.316	-1.66062	1.21294e-07	yes	down
Solyc06g073060.3	IAA-amino acid hydrolase ILR1-like 4 (AHRD V3.3 *** A0A1U8H3P8_CAPAN)	0.409	-1.29152	1.26536e-07	yes	down
Solyc05g052350.3	Leucine-rich repeat receptor-like protein kinase (AHRD V3.3 *** A0A2R6PLL3_ACTCH)	7.415	2.89049	1.26625e-07	yes	up
Solyc09g066360.1	Ethylene Response Factor C.3	0.025	-5.32748	1.28204e-07	yes	down
Solyc06g065340.1	hypothetical protein (AHRD V3.3 *** AT1G22680.1)	6.194	2.63094	1.30108e-07	yes	up
Solyc01g107580.4	Pseudouridine synthase family protein (AHRD V3.3 *** A0A2U1QNN7_ARTAN)	2.257	1.17438	1.32716e-07	yes	up
Solyc02g065780.1	Protein RALF-like 27 (AHRD V3.3 *** A0A2G3D352_CAPCH)	2.351	1.23299	1.33183e-07	yes	up
Solyc07g056670.3	gibberellin 2-oxidase 2	0.033	-4.90586	1.35078e-07	yes	down
Solyc02g089400.4	Amino acid transporter (AHRD V3.3 *** A0A200QY84_9MAGN)	0.37	-1.43312	1.36176e-07	yes	down
Solyc01g102880.3	Disease resistance protein (TIR-NBS-LRR class) (AHRD V3.3 *-* A0A2K3P9V5_TRIPR)	0.407	-1.2975	1.37154e-07	yes	down
Solyc03g031890.3	Cold induced protein-like (AHRD V3.3 *-* Q94JH8_ORYSJ)	0.036	-4.79999	1.37154e-07	yes	down
Solyc08g006870.5	BTB/POZ domain-containing protein NPY1 (AHRD V3.11 *** tr|A0A2G2W4Q3|A0A2G2W4Q3_CAPBA)	2.661	1.41205	1.38224e-07	yes	up
Solyc05g055850.3	Protein RESISTANCE TO PHYTOPHTHORA 1, chloroplastic (AHRD V3.3 *** RPH1_SOLTU)	3.859	1.94818	1.38448e-07	yes	up
Solyc02g086380.1	keratin, type II cytoskeletal I (AHRD V3.3 *** XP_004232330.1)	0.183	-2.45036	1.39773e-07	yes	down
Solyc01g006540.4	lipoxygenase C	4.267	2.09312	1.40344e-07	yes	up
Solyc06g060110.3	amino acid transporter 2	0.438	-1.19206	1.42694e-07	yes	down
Solyc05g015490.5	Bifunctional inhibitor/plant lipid transfer protein/seed storage helical domain (AHRD V3.11 *** tr|A0A200QGD6|A0A200QGD6_9MAGN)	0.328	-1.60608	1.43014e-07	yes	down
Solyc01g103200.5	plasminogen activator inhibitor Chr1:21362749-21363837 REVERSE LENGTH=362 201606 (AHRD V3.11 *** AT1G57680.3)	2.15	1.10444	1.44611e-07	yes	up
Solyc00g500095.1	Phenylalanine ammonia-lyase (AHRD V3.3 *** A0A2G2VZP0_CAPBA)	0.032	-4.94683	1.4513e-07	yes	down
Solyc01g095620.3	Glycosyltransferase (AHRD V3.3 *** A0A2U1KKS2_ARTAN)	0.315	-1.66559	1.4513e-07	yes	down
Solyc02g080070.3	Cysteine-rich receptor-like protein kinase 29 (AHRD V3.3 *** A0A2G2XFA8_CAPBA)	0.22	-2.1855	1.47804e-07	yes	down
Solyc09g072990.3	hypothetical protein (AHRD V3.3 *** AT4G02920.1)	2.659	1.41079	1.48837e-07	yes	up
Solyc12g096940.3	CCT motif family protein (AHRD V3.3 *** A0A2U1QLU6_ARTAN)	65.739	6.03867	1.48963e-07	yes	up
Solyc11g065070.2	Hydroxymethylglutaryl-CoA lyase, mitochondrial (AHRD V3.3 *** A0A2G3B9F8_CAPCH)	0.228	-2.13127	1.50003e-07	yes	down
Solyc03g119640.5	Aluminum-activated malate transporter-like (AHRD V3.11 *** tr|K4BMB3|K4BMB3_SOLLC)	6.237	2.6408	1.50003e-07	yes	up
Solyc02g085630.3	Homeobox-leucine zipper protein ATHB-.1	0.001	-9.49874	1.52217e-07	yes	down
Solyc07g043490.1	Glycosyltransferase (AHRD V3.3 *** P93789_SOLTU)	3.461	1.79124	1.52621e-07	yes	up
Solyc02g093990.5	Adenylate kinase (AHRD V3.11 *** tr|A0A200R4A0|A0A200R4A0_9MAGN)	0.197	-2.34178	1.52788e-07	yes	down
Solyc08g083170.1	bHLH transcription factor 056	0.002	-8.69152	1.52801e-07	yes	down
Solyc02g076830.1	Cell attachment protein in somatic embryogenesis (AHRD V3.3 *** Q6I6Y6_DAUCA)	0.006	-7.39928	1.52897e-07	yes	down
Solyc07g044930.3	DExH-box ATP-dependent RNA helicase DExH6-like (AHRD V3.3 *** A0A2I4HVT2_9ROSI)	2.35	1.2329	1.53199e-07	yes	up
Solyc06g053980.3	Chlorophyllase 2 (AHRD V3.3 *** A0A2U1KJW6_ARTAN)	0.45	-1.15342	1.53477e-07	yes	down
Solyc11g068440.2	Glucan endo-1,3-beta-glucosidase .1	0.231	-2.11111	1.54342e-07	yes	down
Solyc03g078360.1	Receptor-like protein kinase (AHRD V3.3 *** A0A2U1PPA0_ARTAN)	0.102	-3.28963	1.56358e-07	yes	down
Solyc04g079400.3	MAP kinase kinase kinase 35	0.356	-1.49097	1.57987e-07	yes	down
Solyc02g061820.4	Ankyrin repeat (AHRD V3.3 *** A0A200QEF9_9MAGN)	2.31	1.20786	1.60018e-07	yes	up
Solyc11g027830.2	ATP-dependent protease La (LON) domain protein (AHRD V3.3 *** A0A2U1KRZ5_ARTAN)	3.31	1.72671	1.6053e-07	yes	up
Solyc02g093140.4	CBS domain-containing protein CBSX1, chloroplastic (AHRD V3.3 *** A0A1U8FZ99_CAPAN)	2.475	1.30735	1.62608e-07	yes	up
Solyc09g018750.3	CBS domain protein (AHRD V3.3 *** A0A2K3NEI1_TRIPR)	0.466	-1.10203	1.62608e-07	yes	down
Solyc05g005760.4	NHL domain-containing protein (AHRD V3.3 *** A0A2K3PAQ7_TRIPR)	3.493	1.80433	1.63458e-07	yes	up
Solyc01g068380.3	Purple acid phosphatase (AHRD V3.3 *** A0A2G2XQL8_CAPBA)	0.042	-4.56569	1.636e-07	yes	down
Solyc03g120310.3	UDP-Glycosyltransferase superfamily protein (AHRD V3.3 *-* A0A2U1N689_ARTAN)	2.404	1.26563	1.65304e-07	yes	up
Solyc08g078650.3	Glyco_transf_8 domain-containing protein (AHRD V3.3 *** A0A1Q3D6P8_CEPFO)	0.01	-6.66293	1.65432e-07	yes	down
Solyc02g069580.3	UDP-glucose 4-epimerase (AHRD V3.3 *** A0A1Y1ITM0_KLENI)	0.438	-1.19207	1.68e-07	yes	down
Solyc03g026330.5	ATP-dependent Clp protease ATP-binding subunit Chr5:24954563-24955376 REVERSE LENGTH=241 201606 (AHRD V3.11 *** AT5G62140.1)	5.134	2.35997	1.68928e-07	yes	up
Solyc03g097690.3	Protein kinase superfamily protein (AHRD V3.3 *** A0A2U1LLY4_ARTAN)	0.337	-1.57061	1.68963e-07	yes	down
Solyc07g032740.4	Aspartate aminotransferase (AHRD V3.3 *** A0A0J8BGE0_BETVU)	0.185	-2.43592	1.69346e-07	yes	down
Solyc09g025270.3	RING-type E3 ubiquitin transferase (AHRD V3.3 *** A0A2G3CV88_CAPCH)	4.957	2.30933	1.70072e-07	yes	up
Solyc10g055800.2	Chitinase (AHRD V3.3 *** B9VRK7_CAPAN)	0.162	-2.62989	1.71091e-07	yes	down
Solyc10g080500.2	Actin (AHRD V3.3 *** A0A2G2VVS8_CAPBA)	2.097	1.06826	1.74472e-07	yes	up
Solyc01g096330.2	Unknown protein	5.548	2.47192	1.74472e-07	yes	up
Solyc03g031440.4	NAD(P)H dehydrogenase (Quinone) (AHRD V3.3 *** A0A2G2XZH4_CAPAN)	0.206	-2.27833	1.75152e-07	yes	down
Solyc08g005333.1	Histidinol-phosphate aminotransferase, chloroplastic (AHRD V3.3 *** A0A2G2XLG4_CAPBA)	0.247	-2.01669	1.75152e-07	yes	down
Solyc07g063930.4	Organic cation/carnitine transporter 4 (AHRD V3.3 *-* A0A2G2WG88_CAPBA)	0.043	-4.52637	1.76175e-07	yes	down
Solyc02g091460.3	Double-stranded RNA-binding (AHRD V3.3 *-* A0A2U1QNV9_ARTAN)	2.319	1.21378	1.76197e-07	yes	up
Solyc11g065320.2	Zinc finger transcription factor 67	4.394	2.13546	1.76197e-07	yes	up
Solyc04g015020.3	Heavy metal transport/detoxification superfamily protein (AHRD V3.3 *-* B3H4A8_ARATH)	0.251	-1.99197	1.77246e-07	yes	down
Solyc06g008300.4	Hcr2-5D (AHRD V3.3 *** Q9ZTJ6_SOLLC)	0.17	-2.55864	1.77602e-07	yes	down
Solyc05g008990.4	Protein kinase family protein (AHRD V3.11 *-* tr|A0A2U1MH78|A0A2U1MH78_ARTAN)	0.069	-3.86251	1.7762e-07	yes	down
Solyc07g061920.4	Callose synthase.1	4.038	2.01375	1.78876e-07	yes	up
Solyc02g080450.1	hypothetical protein (AHRD V3.3 *-* AT4G04745.1)	0.063	-3.99293	1.80577e-07	yes	down
Solyc01g099020.3	GDSL esterase/lipase (AHRD V3.3 *** A0A199UFA2_ANACO)	15.347	3.93987	1.8169e-07	yes	up
Solyc09g059550.1	acidic leucine-rich nuclear phosphoprotein 32 family B protein (AHRD V3.3 *-* AT3G25130.1)	6.224	2.63777	1.82806e-07	yes	up
Solyc01g073890.3	Cysteine/Histidine-rich .1	0.167	-2.57802	1.82973e-07	yes	down
Solyc07g062700.3	Calcium-binding EF-hand family protein (AHRD V3.3 *** A0A2U1MZJ3_ARTAN)	0.274	-1.86901	1.89767e-07	yes	down
Solyc01g005520.4	Protein LOW PSII ACCUMULATION 1, chloroplastic (AHRD V3.3 *-* A0A1J3E7D8_NOCCA)	3.315	1.72885	1.90175e-07	yes	up
Solyc05g014320.3	alpha/beta-Hydrolases superfamily protein (AHRD V3.3 *** AT3G27320.2)	2.811	1.49093	1.92071e-07	yes	up
Solyc04g074870.3	Purine permease 3 (AHRD V3.3 *** A0A1U8GDH3_CAPAN),Pfam:PF16913	0.382	-1.38957	1.92668e-07	yes	down
Solyc03g006320.1	Ethylene-responsive transcription factor 4 (AHRD V3.3 *-* A0A2G2VSG2_CAPBA)	0.251	-1.99327	1.94008e-07	yes	down
Solyc09g098385.1	Ubiquitin (AHRD V3.3 *** K2RZ76_MACPH)	0.034	-4.86368	1.94093e-07	yes	down
Solyc02g090310.1	Dof zinc finger protein (AHRD V3.3 *** A0A2K3LFN5_TRIPR)	0.245	-2.03018	1.94398e-07	yes	down
Solyc05g008380.4	envelope glycoprotein B (AHRD V3.3 *** AT1G80540.3)	0.308	-1.69755	1.94596e-07	yes	down
Solyc06g050170.4	Potassium transporter (AHRD V3.3 *** A0A1Q3B385_CEPFO)	4.263	2.09202	1.94596e-07	yes	up
Solyc03g083060.3	Ribonuclease P protein subunit P38-like protein (AHRD V3.3 *** AT5G53020.9)	6.991	2.80557	1.94889e-07	yes	up
Solyc01g104300.3	DUF639 domain-containing protein (AHRD V3.3 *** A0A1Q3AZD2_CEPFO)	0.286	-1.80362	1.95252e-07	yes	down
Solyc09g011860.5	GDP-fucose protein O-fucosyltransferase protein (AHRD V3.11 *** tr|A0A2R6R8C5|A0A2R6R8C5_ACTCH)	0.321	-1.63748	1.98557e-07	yes	down
Solyc09g065900.3	Glutathione reductase (AHRD V3.3 *** B8PWQ9_SOLLC)	2.239	1.16265	1.98949e-07	yes	up
Solyc11g056650.2	bHLH transcription factor 096	0.259	-1.94788	2.00184e-07	yes	down
Solyc01g096250.2	proline-rich receptor-like protein kinase PERK2 (AHRD V3.3 *-* A0A2I4GSB7_9ROSI)	3.009	1.58941	2.01533e-07	yes	up
Solyc05g053090.2	Transcription factor GRAS (AHRD V3.3 *** A0A200R547_9MAGN)	0.224	-2.15919	2.03827e-07	yes	down
Solyc12g005340.3	Transcription factor GRAS (AHRD V3.3 *** A0A200QMI2_9MAGN)	2.47	1.30431	2.04376e-07	yes	up
Solyc01g009690.3	SC0A (AHRD V3.3 *** Q9ZS79_SOLLC)	0.163	-2.61959	2.04409e-07	yes	down
Solyc12g009340.2	MAP kinase kinase kinase 84	0.406	-1.30207	2.08807e-07	yes	down
Solyc03g025340.1	Calcium-dependent lipid-binding (CaLB domain) family protein (AHRD V3.3 *-* A0A2U1LCI8_ARTAN)	2.273	1.18457	2.09306e-07	yes	up
Solyc12g099500.2	transmembrane protein (AHRD V3.3 -** AT3G06890.1)	2.385	1.25387	2.11077e-07	yes	up
Solyc03g114230.2	bHLH transcription factor 082	0.004	-7.88879	2.1189e-07	yes	down
Solyc10g085340.1	Protein DETOXIFICATION (AHRD V3.3 *** A0A328E6G5_9ASTE)	2.939	1.55527	2.13816e-07	yes	up
Solyc02g091020.3	Nuclear pore complex protein NUP98A (AHRD V3.3 *-* A0A2G3AGI2_CAPAN)	0.17	-2.55924	2.1893e-07	yes	down
Solyc01g099470.3	ATP-dependent DNA helicase (AHRD V3.3 *-* A0A2G2XW06_CAPAN)	0.246	-2.02069	2.20768e-07	yes	down
Solyc03g111710.3	BTB/POZ and TAZ domain-containing protein 2 (AHRD V3.3 *** A0A2G2X8F9_CAPBA)	0.271	-1.88389	2.26809e-07	yes	down
Solyc08g075430.3	ABC transporter G family member 14 (AHRD V3.3 *** A0A2G3AG23_CAPAN)	3.093	1.62877	2.3023e-07	yes	up
Solyc02g087770.3	Aldose 1-epimerase (AHRD V3.3 *** A0A1U8G0C5_CAPAN)	0.469	-1.09145	2.30519e-07	yes	down
Solyc03g031420.1	molybdenum cofactor sulfurase (AHRD V3.3 *** A0A2I4FGR8_9ROSI)	2.411	1.26974	2.3378e-07	yes	up
Solyc03g114175.1	Glycosyltransferase (AHRD V3.3 *** A0A2U1M9M1_ARTAN)	0.079	-3.66356	2.35612e-07	yes	down
Solyc09g008080.3	Ubiquitin domain-containing protein (AHRD V3.3 --* A0A1Q3C6U9_CEPFO)	0.12	-3.05515	2.39215e-07	yes	down
Solyc03g096380.3	proline transporter 2	3.09	1.62768	2.41321e-07	yes	up
Solyc05g011990.4	nucleolar protein 14 (AHRD V3.3 *** A0A2I4EGH9_9ROSI)	2.299	1.20075	2.43704e-07	yes	up
Solyc04g053130.4	Stress enhanced protein 2, chloroplastic (AHRD V3.3 *** A0A1U8F0B2_CAPAN)	3.756	1.90904	2.45341e-07	yes	up
Solyc07g063210.4	Expansin (AHRD V3.11 *** tr|K4CH04|K4CH04_SOLLC)	0.059	-4.07458	2.45341e-07	yes	down
Solyc04g017720.3	Gibberellin regulated protein (AHRD V3.3 *** A0A2U1PE48_ARTAN)	4.619	2.20764	2.45341e-07	yes	up
Solyc04g064880.4	Pathogen-related protein (AHRD V3.3 *** A0A1U8GE43_CAPAN)	0.002	-8.75936	2.49467e-07	yes	down
Solyc12g011023.1	Xyloglucan endotransglucosylase/hydrolase (AHRD V3.3 *** Q6RHX7_SOLLC)	2.198	1.13596	2.52099e-07	yes	up
Solyc11g011180.3	Lrr receptor-like serinethreonine-protein kinase gs.1	0.011	-6.55854	2.53976e-07	yes	down
Solyc08g066800.4	phospholipase D	5.047	2.3354	2.56453e-07	yes	up
Solyc01g080870.3	Protein NRT1/ PTR FAMILY 7.3 (AHRD V3.3 *** A0A2G3DJ73_CAPCH)	7.472	2.90142	2.58437e-07	yes	up
Solyc07g007060.3	Metal tolerance protein (AHRD V3.3 *** E5GC92_CUCME)	0.274	-1.86783	2.60644e-07	yes	down
Solyc02g081600.4	Zinc transporter protein (AHRD V3.3 *-* A5BDR3_VITVI)	4.865	2.28258	2.61367e-07	yes	up
Solyc05g052570.3	Zinc finger transcription factor 39	4.556	2.18789	2.61681e-07	yes	up
Solyc02g065380.3	Cold-regulated plasma membrane protein 2 (AHRD V3.3 *** A0A1U8FJM9_CAPAN)	0.398	-1.32977	2.64179e-07	yes	down
Solyc06g069550.1	UDP-glucose 6-dehydrogenase (AHRD V3.3 *** A0A1U8F9G7_CAPAN)	0.218	-2.1946	2.64859e-07	yes	down
Solyc09g015070.3	NAD(P)-linked oxidoreductase superfamily protein (AHRD V3.3 *** A0A2U1N452_ARTAN)	0.016	-5.95633	2.65823e-07	yes	down
Solyc04g079050.3	UDP-glycosyltransferase 79B2 (AHRD V3.3 *** A0A2G3CJJ2_CAPCH)	61.573	5.94423	2.66413e-07	yes	up
Solyc09g007280.4	Leucine-rich repeat protein kinase family protein (AHRD V3.3 *** A0A2U1Q5J5_ARTAN)	2.551	1.35134	2.70107e-07	yes	up
Solyc05g054680.1	Receptor-like protein kinase THESEUS.1	5.843	2.54674	2.73592e-07	yes	up
Solyc08g068770.3	Tyramine n-hydroxycinnamoyl transferase (AHRD V3.3 *** Q5D8C0_CAPAN)	0.089	-3.49046	2.79182e-07	yes	down
Solyc04g007390.4	Protein kinase family protein (AHRD V3.3 *** A0A1P8BDJ0_ARATH)	0.141	-2.82246	2.86845e-07	yes	down
Solyc06g035700.1	Ethylene-responsive transcription factor (AHRD V3.3 *** A0A2G2WIL9_CAPBA)	3.86	1.94867	2.87217e-07	yes	up
Solyc08g075280.5	AT4g19390/T5K18_170 (AHRD V3.11 *-* tr|Q94JM4|Q94JM4_ARATH)	5.634	2.49419	2.90203e-07	yes	up
Solyc03g113920.4	Calmodulin binding protein (AHRD V3.3 *** A0A2K3MP79_TRIPR)	4.023	2.00839	2.93184e-07	yes	up
Solyc12g006490.2	Core-2/I-branching beta-16-N-acetylglucosaminyltransferase family protein (AHRD V3.3 *** B6ST68_MAIZE)	2.439	1.28608	2.9571e-07	yes	up
Solyc02g070050.3	Fatty acid hydroxylase (AHRD V3.3 *** A0A200Q3T8_9MAGN)	2.184	1.12671	3.00237e-07	yes	up
Solyc11g069930.3	CC-NBS-LRR type resistance-like protein (AHRD V3.3 *-* E3W9R6_CAPCH),Pfam:PF18052	4.52	2.17621	3.03314e-07	yes	up
Solyc02g085005.1	hypothetical protein (AHRD V3.3 *** AT2G18210.1)	0.158	-2.66522	3.03427e-07	yes	down
Solyc06g050500.2	abscisic acid receptor PYL4-like (AHRD V3.3 *** A0A2I4EQL0_9ROSI)	0.188	-2.40919	3.04772e-07	yes	down
Solyc01g111560.3	Rac-like GTP binding protein (AHRD V3.3 *** Q9S821_PHYPA)	3.832	1.93805	3.05686e-07	yes	up
Solyc06g005680.4	Two-component response regulator (AHRD V3.3 *-* C0HE02_MAIZE)	0.33	-1.601	3.07623e-07	yes	down
Solyc01g150164.1	thionin-like protein (AHRD V3.3 *** AT1G25275.1)	0.071	-3.81813	3.09913e-07	yes	down
Solyc01g090310.4	Ethylene-responsive transcription factor 13 (AHRD V3.11 *** tr|A0A2G2XMR4|A0A2G2XMR4_CAPBA)	0.113	-3.14233	3.11745e-07	yes	down
Solyc04g008670.2	Gibberellin 2-beta-dioxygenase 8 (AHRD V3.3 *** A0A2G2X9B0_CAPBA)	0.042	-4.58903	3.1529e-07	yes	down
Solyc09g057960.1	Cysteine-rich receptor-like protein kinase (AHRD V3.3 *-* A0A2K3KZ48_TRIPR)	0.083	-3.58356	3.18176e-07	yes	down
Solyc02g079220.5	Sugar transporter (AHRD V3.11 *** tr|Q40373|Q40373_MEDTR)	0.159	-2.65376	3.22675e-07	yes	down
Solyc09g006005.1	Pathogenesis-related protein.1	0.012	-6.37383	3.2291e-07	yes	down
Solyc03g078090.4	Pectinesterase (AHRD V3.3 *** A0A2I4GT13_9ROSI)	0.089	-3.49217	3.2291e-07	yes	down
Solyc03g007260.3	Cyclic nucleotide-gated ion channel.1	0.407	-1.29732	3.23402e-07	yes	down
Solyc01g010870.3	S-adenosyl-L-methionine-dependent methyltransferases superfamily protein (AHRD V3.3 *** A0A2U1LK68_ARTAN)	2.07	1.0498	3.26211e-07	yes	up
Solyc08g066790.4	Phospholipase D (AHRD V3.3 *** K4CLQ5_SOLLC)	0.344	-1.53788	3.26211e-07	yes	down
Solyc09g010710.5	peptide transporter family protein Chr3:2901280-2902893 FORWARD LENGTH=301 201606 (AHRD V3.11 *** AT3G09430.1)	5.067	2.3411	3.38852e-07	yes	up
Solyc01g100920.3	WAT1-related protein (AHRD V3.3 *** K4B1C3_SOLLC)	7.551	2.91673	3.43589e-07	yes	up
Solyc10g079370.3	Transcription initiation factor IIB (AHRD V3.3 *** A0A1U8EBN6_CAPAN)	0.45	-1.15337	3.437e-07	yes	down
Solyc11g009010.2	Alpha/beta-Hydrolases superfamily protein (AHRD V3.3 *-* Q058J1_ARATH)	2.788	1.47936	3.47472e-07	yes	up
Solyc03g120730.3	Sulfite exporter TauE/SafE family protein (AHRD V3.3 *** A0A2U1KY14_ARTAN)	0.449	-1.15438	3.49781e-07	yes	down
Solyc03g112340.1	RING/U-box superfamily protein (AHRD V3.3 *** A0A2H1ZED7_ARATH)	4.403	2.13865	3.51768e-07	yes	up
Solyc07g064890.1	Ethylene Response Factor F.2	0.433	-1.20813	3.5544e-07	yes	down
Solyc04g082290.4	inactive purple acid phosphatase-like protein (AHRD V3.3 *** AT1G42430.1)	3.161	1.6604	3.56191e-07	yes	up
Solyc12g008670.2	blind-like4	0.018	-5.78367	3.58369e-07	yes	down
Solyc04g048950.4	MACPF domain-containing protein (AHRD V3.3 *** A0A1Q3B5D7_CEPFO)	0.368	-1.44182	3.61932e-07	yes	down
Solyc02g087220.4	HhH-GPD domain (AHRD V3.3 *-* A0A200R0K8_9MAGN)	2.233	1.1587	3.68624e-07	yes	up
Solyc06g066640.3	Photosystem I reaction center subunit VI, chloroplastic (AHRD V3.3 *** A0A2G2WLH8_CAPBA)	0.278	-1.84787	3.69647e-07	yes	down
Solyc06g053960.3	Heat shock transcription factor (AHRD V3.3 *-* A0A1Y1I763_KLENI)	5.887	2.55752	3.70052e-07	yes	up
Solyc08g068200.5	GTP-binding protein (AHRD V3.11 *** tr|A0A2G2YY28|A0A2G2YY28_CAPAN)	3.065	1.61597	3.71613e-07	yes	up
Solyc02g071690.2	GDSL esterase/lipase (AHRD V3.3 *** A0A2G3A7C5_CAPAN)	0.02	-5.63748	3.75266e-07	yes	down
Solyc12g010010.2	Cyclic nucleotide-gated channel 6 (AHRD V3.3 *** A0A2U1KIM7_ARTAN)	0.462	-1.11332	3.75266e-07	yes	down
Solyc02g068590.3	Potassium transporter (AHRD V3.3 *** A0A2G3D415_CAPCH)	0.422	-1.24545	3.76218e-07	yes	down
Solyc03g006000.3	Heat shock transcription factor (AHRD V3.3 *** Q9M597_MEDSA)	0.429	-1.2226	3.80873e-07	yes	down
Solyc05g010340.3	Uridine kinase (AHRD V3.3 *** A0A200QQP2_9MAGN)	2.553	1.35209	3.83931e-07	yes	up
Solyc09g005080.1	Verticillium resistance	0.316	-1.66315	3.89536e-07	yes	down
Solyc05g012100.3	Fructokinase-like protein 2 (AHRD V3.3 *** D9IWP0_NICBE)	3.239	1.69554	3.89605e-07	yes	up
Solyc01g058450.3	Flowering time control protein FCA (AHRD V3.3 *** A0A2G2XPK6_CAPBA)	2.006	1.00458	3.90469e-07	yes	up
Solyc01g094580.3	Beta-amylase (AHRD V3.3 *** A0A2G2W5P7_CAPBA)	0.294	-1.76668	3.96345e-07	yes	down
Solyc12g088820.2	Non-specific serine/threonine protein kinase (AHRD V3.3 *** A0A2G3B403_CAPCH)	5.855	2.54968	3.99372e-07	yes	up
Solyc02g081040.4	Lyk.1	0.096	-3.38564	4.00117e-07	yes	down
Solyc07g066480.3	flacca	0.397	-1.33156	4.00353e-07	yes	down
Solyc02g080490.3	Protein DETOXIFICATION (AHRD V3.3 *** A0A328DGG9_9ASTE)	2.79	1.48016	4.01553e-07	yes	up
Solyc05g005070.2	Cysteine-rich receptor-like protein kinase 2 (AHRD V3.3 *** A0A1U8EWZ9_CAPAN)	0.265	-1.91683	4.1038e-07	yes	down
Solyc09g011490.3	Glutathione S-transferase (AHRD V3.3 *** C0LF68_CAPAN)	0.186	-2.42589	4.17219e-07	yes	down
Solyc07g063410.3	NAC domain protein (AHRD V3.3 *** S5RDS7_9ROSA)	0.017	-5.86579	4.17848e-07	yes	down
Solyc05g025500.3	Glucan endo-1,3-beta-glucosidase 5 (AHRD V3.3 *** A0A2G2ZI86_CAPAN)	2.723	1.44518	4.19169e-07	yes	up
Solyc08g036505.2	Jasmonate ZIM domain protein f (AHRD V3.3 *** I3WTA4_NICAT)	0.003	-8.29169	4.23662e-07	yes	down
Solyc02g089110.3	Mitochondrial carrier protein (AHRD V3.3 *** A0A200PRK7_9MAGN)	0.347	-1.52672	4.24631e-07	yes	down
Solyc05g015640.3	transmembrane protein (AHRD V3.3 *-* AT1G27300.1)	3.624	1.85748	4.24631e-07	yes	up
Solyc10g009210.4	Calmodulin binding protein-like (AHRD V3.3 *** A0A200QI92_9MAGN)	0.438	-1.19074	4.24767e-07	yes	down
Solyc02g080830.1	F-box plant-like protein, putative (AHRD V3.3 *** A0A072V4I2_MEDTR)	0.171	-2.54419	4.25871e-07	yes	down
Solyc07g055810.3	LRR.1	0.224	-2.1588	4.29782e-07	yes	down
Solyc03g118750.4	phosphoethanolamine N-methyltransferase	2.03	1.02127	4.3039e-07	yes	up
Solyc05g010540.2	F-box protein SKIP23-like (AHRD V3.3 *** A0A2I4DIK4_9ROSI)	194.914	7.60669	4.33827e-07	yes	up
Solyc12g089280.2	5'-3' exoribonuclease (AHRD V3.3 *** A0A2G2VHX4_CAPBA)	2.04	1.0289	4.35075e-07	yes	up
Solyc10g084980.3	Copper transporter (AHRD V3.3 *-* E9LK39_VITVI)	0.294	-1.76374	4.37362e-07	yes	down
Solyc03g083330.3	Dipeptidyl peptidase (AHRD V3.3 *** A0A1Y1HMI5_KLENI)	0.395	-1.34188	4.44139e-07	yes	down
Solyc01g102840.3	Disease resistance protein (TIR-NBS-LRR class) (AHRD V3.3 *** A0A2U1NT16_ARTAN)	5.31	2.40867	4.50822e-07	yes	up
Solyc03g114310.3	MAP kinase kinase kinase 28	6.865	2.77929	4.51478e-07	yes	up
Solyc09g097770.3	Cell wall protein (AHRD V3.3 *** Q40142_SOLLC)	0.013	-6.27137	4.5445e-07	yes	down
Solyc03g026050.3	Terminal flower.1	0.158	-2.66015	4.63105e-07	yes	down
[truncated: 3,218 more rows]

## Sheet: HTN2 vs CKN2
Gene_id	Gene description	FC(HTN2/CKN2)	Log2FC(HTN2/CKN2)	Padjust	Significant	Regulate
Solyc12g013710.2	light dependent NADH:protochlorophyllide oxidoreductase 1	0.116	-3.11166	9.48029e-70	yes	down
Solyc12g098850.2	ethylene-forming enzyme	0.141	-2.82969	4.75326e-57	yes	down
Solyc10g005080.3	Late elongated hypocotyl (AHRD V3.3 *** J9PV71_NICAT)	9.689	3.27627	6.21756e-55	yes	up
Solyc07g049440.3	GDSL esterase/lipase (AHRD V3.3 *** A0A2G2Z2Z1_CAPAN)	27.229	4.76706	3.35368e-36	yes	up
Solyc10g006230.4	Chlorophyll a-b binding protein, chloroplastic (AHRD V3.11 *** tr|A0A2G3BCB0|A0A2G3BCB0_CAPCH)	0.387	-1.37032	2.22401e-34	yes	down
Solyc06g066640.3	Photosystem I reaction center subunit VI, chloroplastic (AHRD V3.3 *** A0A2G2WLH8_CAPBA)	0.266	-1.91287	2.16187e-31	yes	down
Solyc05g056050.3	Chlorophyll a-b binding protein, chloroplastic (AHRD V3.3 *** A0A2G3CJ50_CAPCH)	0.28	-1.83616	1.46006e-30	yes	down
Solyc09g075420.3	ethylene response factor E.1	0.223	-2.16477	1.48884e-26	yes	down
Solyc02g067440.3	meloidogyne-induced giant cell protein DB114	0.11	-3.18666	3.84988e-26	yes	down
Solyc12g044280.2	Photosystem I reaction center subunit VI, chloroplastic (AHRD V3.3 *** A0A2G3D0C1_CAPCH)	0.24	-2.06063	6.23525e-26	yes	down
Solyc04g054740.3	myo-inositol-1-phosphate synthase	2.928	1.54976	2.62067e-25	yes	up
Solyc11g006230.3	GRF1-interacting factor.1	0.092	-3.44425	1.31718e-24	yes	down
Solyc06g083680.3	Photosystem I reaction center subunit IV (AHRD V3.3 *-* A0A2P6U4S6_CHLSO)	0.317	-1.65638	3.83584e-23	yes	down
Solyc07g052980.3	xyloglucan endotransglycosylase/hydrolase 16	0.281	-1.8325	1.63994e-22	yes	down
Solyc12g019550.2	hypothetical protein (AHRD V3.3 *-* AT1G21500.1)	0.16	-2.6425	9.83761e-22	yes	down
Solyc06g082940.3	Photosystem I reaction center subunit XI protein (AHRD V3.3 *** A0A2U1MVK5_ARTAN)	0.352	-1.5055	1.57107e-21	yes	down
Solyc03g113910.3	Gibberellin-regulated protein 14 (AHRD V3.3 *** A0A2G3AWC5_CAPCH)	0.198	-2.33832	2.26905e-21	yes	down
Solyc05g015500.4	RanBP2-type zinc finger protein (AHRD V3.3 *** A0A2G2YF90_CAPAN)	0.404	-1.30675	1.61786e-19	yes	down
Solyc07g008240.3	Non-symbiotic hemoglobin like (AHRD V3.3 *** A0A2R6R1Q2_ACTCH)	0.053	-4.22744	2.44701e-19	yes	down
Solyc05g052950.5	Regulator of chromosome condensation (RCC1) family protein (AHRD V3.11 *** tr|Q9M2S1|Q9M2S1_ARATH)	9.163	3.19586	2.50415e-19	yes	up
Solyc04g074640.5	Ascorbate peroxidase (AHRD V3.11 *** tr|A0A0K2SS60|A0A0K2SS60_CITUN)	0.425	-1.23319	8.66699e-19	yes	down
Solyc10g007690.3	Chlorophyll a-b binding protein, chloroplastic (AHRD V3.3 *** A0A0F7H033_EROTE)	0.402	-1.31457	1.40925e-18	yes	down
Solyc08g061000.4	DEAD-box ATP-dependent RNA helicase 15 (AHRD V3.3 *** A0A2G2YWF8_CAPAN)	2.262	1.17778	2.01473e-18	yes	up
Solyc01g098400.3	Histidine phosphotransfer protein (AHRD V3.3 *** A0A0A1WCB7_NICAT)	0.186	-2.42414	6.29866e-18	yes	down
Solyc03g078000.3	Vacuolar glucose transporter 1	0.441	-1.1816	1.18037e-17	yes	down
Solyc02g067830.3	Protein kinase G11A (AHRD V3.3 *** A0A2G3A680_CAPAN)	16.162	4.01455	1.58717e-17	yes	up
Solyc10g006900.3	light dependent NADH:protochlorophyllide oxidoreductase 3 s2	0.328	-1.61008	7.12225e-16	yes	down
Solyc09g018750.3	CBS domain protein (AHRD V3.3 *** A0A2K3NEI1_TRIPR)	0.418	-1.25906	1.01291e-15	yes	down
Solyc11g068430.3	Ferredoxin (AHRD V3.3 *** K4DA01_SOLLC)	0.426	-1.23204	1.16861e-15	yes	down
Solyc07g032740.4	Aspartate aminotransferase (AHRD V3.3 *** A0A0J8BGE0_BETVU)	0.404	-1.3075	2.41137e-15	yes	down
Solyc04g080540.2	DNA polymerase epsilon catalytic subunit A (AHRD V3.3 *** AT1G19530.2)	0.133	-2.90511	2.88846e-15	yes	down
Solyc12g094620.3	catalase	2.466	1.30241	2.93537e-15	yes	up
Solyc10g009570.3	Rhodanese-like domain-containing protein 4, chloroplastic (AHRD V3.3 *** A0A2G2VSY7_CAPBA)	0.408	-1.29313	4.85827e-15	yes	down
Solyc06g069730.3	Chlorophyll a-b binding protein, chloroplastic (AHRD V3.3 *** A0A1U8GPF4_CAPAN)	0.218	-2.19546	9.86406e-15	yes	down
Solyc06g075510.4	APETALA2e	3.63	1.86004	1.54331e-14	yes	up
Solyc09g097810.3	SAR8.2 protein (AHRD V3.3 *** Q947G5_CAPAN)	0.086	-3.54135	1.55828e-14	yes	down
Solyc01g103940.3	Protein kinase (AHRD V3.3 *** O65765_CRAPL)	2.216	1.14791	1.55919e-14	yes	up
Solyc12g042890.2	Alpha/beta-Hydrolases superfamily protein (AHRD V3.3 *** A0A2U1Q9V2_ARTAN)	12.257	3.61553	2.38511e-14	yes	up
Solyc12g019320.2	Protein DETOXIFICATION (AHRD V3.3 *** A0A2U1NP73_ARTAN)	0.22	-2.18278	4.31718e-14	yes	down
Solyc02g077080.3	Protein trichome birefringence-like 40 (AHRD V3.3 *** A0A2G2VBM9_CAPBA)	0.316	-1.66033	1.01404e-13	yes	down
Solyc02g077040.4	phytophthora-inhibited protease 1	0.235	-2.09102	1.01404e-13	yes	down
Solyc06g051930.3	Pyruvate kinase (AHRD V3.3 *** A0A1S5VK12_DIOKA)	2.369	1.24446	1.05065e-13	yes	up
Solyc08g075780.5	Ubiquitin-fold modifier 1 (AHRD V3.11 *** tr|A0A2G3B4L7|A0A2G3B4L7_CAPCH)	0.401	-1.31986	1.08572e-13	yes	down
Solyc09g008830.4	Sequence-specific DNA binding transcription factor (AHRD V3.11 *** tr|A0A2U1LFW8|A0A2U1LFW8_ARTAN)	0.28	-1.83509	1.38177e-13	yes	down
Solyc03g097120.3	Heat stress transcription factor A.1	2.391	1.25781	1.63633e-13	yes	up
Solyc03g005760.1	Chlorophyll a-b binding protein, chloroplastic (AHRD V3.3 *** A0A2G2W7Q4_CAPBA)	0.346	-1.53183	2.34098e-13	yes	down
Solyc05g025590.4	Replication protein A subunit (AHRD V3.3 *** A0A1U8GNS1_CAPAN)	0.404	-1.30925	2.86602e-13	yes	down
Solyc04g005860.3	Protein ENHANCED DISEASE RESISTANCE 2 (AHRD V3.3 *** A0A1J3E5Z2_NOCCA)	0.385	-1.37826	3.64097e-13	yes	down
Solyc01g087590.3	Polyamine oxidase (AHRD V3.3 *** Q4H439_TOBAC)	0.081	-3.63211	7.07361e-13	yes	down
Solyc05g011890.1	Sulfotransferase (AHRD V3.3 *** A0A2G3B6Y2_CAPCH)	0.153	-2.70856	7.47827e-13	yes	down
Solyc03g115560.3	Flavin-containing monooxygenase (AHRD V3.3 *** A0A2G2WR93_CAPBA)	0.305	-1.71209	7.47827e-13	yes	down
Solyc05g025600.1	Photosystem II reaction center X protein (AHRD V3.3 *** A0A2G3CGE7_CAPCH)	0.401	-1.317	1.30559e-12	yes	down
Solyc02g081680.4	Nucleolar complex protein 2-like protein (AHRD V3.3 *** A0A2G2V4X2_CAPBA)	2.174	1.12052	1.42881e-12	yes	up
Solyc02g079415.1	S-adenosyl-L-methionine-dependent methyltransferases superfamily protein (AHRD V3.3 *** Q8VYM6_ARATH)	2.762	1.46582	2.13161e-12	yes	up
Solyc03g005780.3	Chlorophyll a-b binding protein, chloroplastic (AHRD V3.3 *** A0A2G2W7Q4_CAPBA)	0.255	-1.96907	2.13161e-12	yes	down
Solyc07g064340.3	Serine/threonine-protein kinase PB.1	2.007	1.00481	2.13815e-12	yes	up
Solyc07g022900.4	Chlorophyll a-b binding protein, chloroplastic (AHRD V3.3 *** A0A2G2V6L4_CAPBA)	0.465	-1.10459	2.69872e-12	yes	down
Solyc03g120640.3	Photosystem I reaction center subunit VI, chloroplastic (AHRD V3.3 *** A0A2G3D0C1_CAPCH)	0.493	-1.02073	3.22296e-12	yes	down
Solyc09g090030.2	Histone-lysine N-methyltransferase ASHR2 (AHRD V3.3 *** A0A2G3CSJ0_CAPCH)	792.246	9.62981	3.98034e-12	yes	up
Solyc06g059740.4	Alcohol dehydrogenase (AHRD V3.3 *** A0A2U1MN94_ARTAN)	0.411	-1.28119	4.98022e-12	yes	down
Solyc08g078640.4	Pectinesterase (AHRD V3.11 *** tr|A0A2G3DBT2|A0A2G3DBT2_CAPCH)	0.132	-2.92646	5.72922e-12	yes	down
Solyc02g083250.3	Cellular retinaldehyde-binding/triple function, C-terminal (AHRD V3.3 *** B6SN40_MAIZE)	0.197	-2.34358	8.20613e-12	yes	down
Solyc12g044820.3	ABC transporter C family member 8 (AHRD V3.3 *** A0A2G2W0I8_CAPBA)	0.153	-2.71179	1.71082e-11	yes	down
Solyc04g082630.3	Glyceraldehyde-3-phosphate dehydrogenase (AHRD V3.3 *** A0A2G2X1C8_CAPBA)	0.437	-1.19362	2.34968e-11	yes	down
Solyc03g119860.3	Peptidyl-prolyl cis-trans isomerase (AHRD V3.3 *** A0A2K3PFW4_TRIPR)	0.392	-1.35187	2.77997e-11	yes	down
Solyc03g113270.3	LEVAHOX1G L.esculentum homeobox	3.331	1.73578	2.84304e-11	yes	up
Solyc09g063130.3	Photosystem I reaction center subunit IV (AHRD V3.3 *-* A0A2P6U4S6_CHLSO)	0.43	-1.21781	3.22925e-11	yes	down
Solyc12g099650.2	Photosystem II 5 kDa protein, chloroplastic (AHRD V3.3 *** A0A2G3B5K3_CAPCH)	0.37	-1.43628	3.65476e-11	yes	down
Solyc08g076620.1	Eukaryotic aspartyl protease family protein (AHRD V3.3 *** A0A2U1KXX4_ARTAN)	0.093	-3.42127	3.97607e-11	yes	down
Solyc10g086150.2	RNA-binding protein (AHRD V3.3 *** A0A2U1PI86_ARTAN)	2.085	1.06017	5.06453e-11	yes	up
Solyc01g006400.4	Pistil extensin like protein, partial CDS only (AHRD V3.3 *-* Q7DLN2_TOBAC)	0.323	-1.63079	5.06453e-11	yes	down
Solyc12g008900.2	cytokinin oxidase6	0.116	-3.10374	6.05529e-11	yes	down
Solyc11g020960.2	Proteinase inhibitor type-2 (AHRD V3.3 *** A0A2G3AT14_CAPCH)	0.259	-1.94835	6.20192e-11	yes	down
Solyc05g052500.5	S-adenosyl-L-methionine-dependent methyltransferases superfamily protein (AHRD V3.11 *** tr|A0A1I9LPV2|A0A1I9LPV2_ARATH)	2.969	1.56999	6.55129e-11	yes	up
Solyc09g091580.3	Protein kinase domain (AHRD V3.3 *** A0A200QUN4_9MAGN)	3.451	1.78707	7.09008e-11	yes	up
Solyc12g008560.1	Unknown protein	0.237	-2.07717	9.70782e-11	yes	down
Solyc01g111510.3	Ascorbate peroxidase (AHRD V3.3 *** Q8W4V7_CAPAN)	0.469	-1.09213	9.85338e-11	yes	down
Solyc05g047460.3	Auxin Response Factor 7B	3.043	1.60539	9.85338e-11	yes	up
Solyc08g074500.2	SNF2-related (AHRD V3.3 *** A0A200QKM3_9MAGN)	2.939	1.5553	1.09767e-10	yes	up
Solyc12g010740.3	protein STRUBBELIG-RECEPTOR FAMILY 3-like (AHRD V3.3 *** A0A1U8E575_CAPAN)	0.49	-1.02963	1.10239e-10	yes	down
Solyc01g066720.3	Hypoxia-responsive family protein (AHRD V3.3 *** S8D7L7_9LAMI)	0.371	-1.43241	1.41015e-10	yes	down
Solyc03g007590.4	Pentatricopeptide repeat (PPR) superfamily protein (AHRD V3.3 *** A0A2U1LU47_ARTAN)	0.494	-1.01753	1.46473e-10	yes	down
Solyc10g011730.3	Arabinogalactan peptide (AHRD V3.3 *** A0A200Q7C1_9MAGN)	0.233	-2.10107	1.74393e-10	yes	down
Solyc11g071290.2	Alcohol dehydrogenase-like protein (AHRD V3.3 *** A0A291L9M0_MENPI)	0.031	-5.01496	1.74393e-10	yes	down
Solyc06g071990.4	P-loop containing nucleoside triphosphate hydrolases superfamily protein (AHRD V3.3 *-* A0A2U1N2C4_ARTAN)	0.335	-1.57613	1.87513e-10	yes	down
Solyc03g053110.3	Rhodanese-like domain-containing protein 9, chloroplastic (AHRD V3.3 *** A0A1U8G2H7_CAPAN)	0.411	-1.28277	1.91263e-10	yes	down
Solyc07g017520.4	conserved oligomeric Golgi complex subunit 3 (AHRD V3.3 *-* A0A2I4FHP6_9ROSI)	0.498	-1.00614	2.4436e-10	yes	down
Solyc04g074770.2	Unknown protein	0.293	-1.76902	2.62315e-10	yes	down
Solyc12g010980.3	HXXXD-type acyl-transferase family protein (AHRD V3.3 *** F4JBC7_ARATH)	0.204	-2.29266	3.02622e-10	yes	down
Solyc12g019750.3	polypyrimidine tract-binding protein homolog 3 (AHRD V3.3 *** A0A2I4DWZ5_9ROSI)	0.495	-1.01471	4.33927e-10	yes	down
Solyc06g082950.5	Photosystem I reaction center subunit XI protein (AHRD V3.11 *** tr|A0A2U1MVK5|A0A2U1MVK5_ARTAN)	0.411	-1.28192	4.94965e-10	yes	down
Solyc05g050130.5	Acidic endochitinase (AHRD V3.11 *** sp|P29060|CHIA_TOBAC)	0.132	-2.92498	5.35751e-10	yes	down
Solyc12g011280.2	Chlorophyll a-b binding protein, chloroplastic (AHRD V3.3 *** A0A0F7H004_9ROSI)	0.384	-1.38224	6.30152e-10	yes	down
Solyc02g090460.2	Unknown protein	0.144	-2.7961	6.30152e-10	yes	down
Solyc12g056170.2	hypothetical protein (AHRD V3.3 *** AT1G64050.2)	2.141	1.09823	6.5398e-10	yes	up
Solyc05g008870.3	Nucleotidylyl transferase superfamily protein (AHRD V3.3 *** A0A2U1NI52_ARTAN)	0.404	-1.30935	6.58428e-10	yes	down
Solyc02g076980.5.1	Cysteine protease-like protein (AHRD V3.3 *** Q9SG15_ARATH)	0.133	-2.9096	9.64212e-10	yes	down
Solyc08g048290.4	inositol transporter 2	0.295	-1.76167	9.73602e-10	yes	down
Solyc02g070950.1	Chlorophyll a-b binding protein, chloroplastic (AHRD V3.3 *** A0A2G3A7J8_CAPAN)	0.316	-1.66118	1.0141e-09	yes	down
Solyc02g065470.1	Pathogenesis-related protein.1	0.379	-1.40036	1.12251e-09	yes	down
Solyc02g079190.3	Protein AUXIN SIGNALING F-BOX 3 (AHRD V3.3 *** A0A2G3D604_CAPCH)	0.437	-1.1932	1.16961e-09	yes	down
Solyc03g114110.4	Cyclic nucleotide-gated channel 16 (AHRD V3.3 *** A0A2U1QP75_ARTAN)	2.017	1.01229	1.17046e-09	yes	up
Solyc03g110920.2	HVA22-like protein (AHRD V3.3 *** A0A1U8FXC4_CAPAN)	0.002	-8.87271	1.64563e-09	yes	down
Solyc01g108020.3	Thioredoxin M3, chloroplastic (AHRD V3.3 *** A0A1U8E6Y3_CAPAN)	0.407	-1.29529	1.70543e-09	yes	down
Solyc02g083310.3	Bifunctional nuclease 2 (AHRD V3.3 *** A0A1J3GME9_NOCCA)	0.351	-1.50859	1.93463e-09	yes	down
Solyc12g049400.2	Tify (AHRD V3.3 *** A0A200Q172_9MAGN)	0.252	-1.98591	1.94216e-09	yes	down
Solyc07g042500.4	alpha/beta-Hydrolases superfamily protein (AHRD V3.3 *** AT2G03140.9)	3.333	1.73663	1.95284e-09	yes	up
Solyc12g017510.2	RAP domain (AHRD V3.3 *** A0A200Q768_9MAGN)	2.069	1.04883	2.13099e-09	yes	up
Solyc01g109390.3	Bifunctional inhibitor/lipid-transfer protein/seed storage 2S albumin superfamily protein (AHRD V3.3 *** Q8GXG3_ARATH)	0.255	-1.97226	2.82104e-09	yes	down
Solyc04g080390.5	plasma membrane fusion protein Chr5:17150505-17151641 REVERSE LENGTH=229 201606 (AHRD V3.11 *** AT5G42765.1)	0.429	-1.22016	3.10447e-09	yes	down
Solyc04g081030.3	Protein disulfide-isomerase 5-3 (AHRD V3.3 *** A0A2G2X164_CAPBA)	2.054	1.0387	3.10447e-09	yes	up
Solyc10g076290.2	F-box/LRR-repeat protein 3 (AHRD V3.3 *** A0A2G2YKP8_CAPAN)	3.718	1.89434	3.16168e-09	yes	up
Solyc04g015030.5	Heavy metal-associated isoprenylated plant protein (AHRD V3.11 *-* tr|A0A2R6RB34|A0A2R6RB34_ACTCH)	0.169	-2.56381	3.36452e-09	yes	down
Solyc05g013690.5	GDSL esterase/lipase (AHRD V3.11 *** tr|A0A2R6REU1|A0A2R6REU1_ACTCH)	0.476	-1.07219	3.50442e-09	yes	down
Solyc10g050440.2	Unknown protein	0.464	-1.10657	3.50979e-09	yes	down
Solyc01g006390.2	Pistil extensin like protein, partial CDS only (AHRD V3.3 *-* Q7DLN2_TOBAC)	0.08	-3.65179	3.50979e-09	yes	down
Solyc10g006050.3	RNA-binding (RRM/RBD/RNP motifs) family protein (AHRD V3.3 *** F4JFN7_ARATH)	2.162	1.11237	3.64613e-09	yes	up
Solyc03g097980.4	Extra-large guanine nucleotide-binding protein 3 (AHRD V3.3 *** A0A2G2X822_CAPBA)	2.4	1.26293	3.79203e-09	yes	up
Solyc07g064550.3	Polyadenylate-binding protein interacting protein (AHRD V3.3 *** Q93V36_ARATH)	2.483	1.31215	3.79203e-09	yes	up
Solyc06g005710.3	Protein TIC 62, chloroplastic (AHRD V3.3 *** A0A1J3HBE9_NOCCA)	0.456	-1.13149	4.02729e-09	yes	down
Solyc02g081980.3	Apyrase (AHRD V3.3 *** A0A2G2XFE6_CAPBA)	0.346	-1.53166	4.05498e-09	yes	down
Solyc06g084050.4	Photosystem II reaction center W protein, chloroplastic (AHRD V3.3 *** A0A2G2WN23_CAPBA)	0.485	-1.04289	4.36021e-09	yes	down
Solyc06g005490.3	Triosephosphate isomerase (AHRD V3.3 *** A0A200R1E9_9MAGN)	0.338	-1.56454	4.59375e-09	yes	down
Solyc07g054780.1	Wound induced protein (AHRD V3.3 *** Q04129_SOLLC)	0.148	-2.75344	4.59375e-09	yes	down
Solyc11g064880.2	Rho GTPase-activating protein 7 (AHRD V3.3 *** A0A2G2YFL1_CAPAN)	2.002	1.00121	4.59375e-09	yes	up
Solyc01g097470.5	Neurogenic locus notch-like protein (AHRD V3.11 *** tr|F4JIF2|F4JIF2_ARATH)	10.368	3.37413	4.70869e-09	yes	up
Solyc04g078900.3	ABA 8'-hydroxylase	2.616	1.3875	4.88385e-09	yes	up
Solyc05g011960.4	DnaJ domain-containing protein (AHRD V3.3 *-* A0A1Q3CHH1_CEPFO)	0.256	-1.96523	5.912e-09	yes	down
Solyc04g072070.4	DNA-binding WRKY (AHRD V3.11 *-* tr|A0A200R2S6|A0A200R2S6_9MAGN)	0.058	-4.10284	5.91625e-09	yes	down
Solyc03g118660.3	Down syndrome critical region protein 3-like protein (AHRD V3.3 *** A0A1J3H0S9_NOCCA)	0.418	-1.25906	6.11252e-09	yes	down
Solyc02g150147.1	S-adenosylmethionine decarboxylase (AHRD V3.3 *-* Q6KC47_PRUPE)	3.216	1.68523	6.27105e-09	yes	up
Solyc07g039510.4	Alpha/beta-Hydrolases superfamily protein (AHRD V3.3 *** Q9SN82_ARATH)	0.441	-1.18098	6.79137e-09	yes	down
Solyc10g005320.3	Tryptophan synthase beta chain (AHRD V3.3 *** B2J8R2_NOSP7)	0.002	-9.20193	6.79137e-09	yes	down
Solyc01g107580.4	Pseudouridine synthase family protein (AHRD V3.3 *** A0A2U1QNN7_ARTAN)	2.599	1.37813	7.16779e-09	yes	up
Solyc07g016180.3	Auxin Response Factor 7A	2.875	1.52365	7.7281e-09	yes	up
Solyc01g011350.3	DUF3755 domain-containing protein (AHRD V3.3 *** A0A1Q3D9X4_CEPFO)	2.505	1.32479	7.80418e-09	yes	up
Solyc12g056860.2	Transcription factor TGA7 (AHRD V3.3 *** A0A1U8F8B9_CAPAN)	10.689	3.41799	7.80418e-09	yes	up
Solyc07g062770.2	Tat-binding-like protein 7 (AHRD V3.3 *** A0A2G3C1P2_CAPCH)	2.932	1.55175	8.05361e-09	yes	up
Solyc10g008910.1	Histone H3 (AHRD V3.3 *** B3TM40_ELAGV)	0.394	-1.34246	8.58645e-09	yes	down
Solyc10g084650.3	Acyl-CoA N-acyltransferase with RING/FYVE/PHD-type zinc finger domain-containing protein (AHRD V3.3 *** F4IQY0_ARATH)	2.775	1.4724	8.8166e-09	yes	up
Solyc09g090990.2	Major allergen Pru ar.1	0.01	-6.59415	9.77204e-09	yes	down
Solyc02g085230.3	U3 small nucleolar RNA-associated protein 22 (AHRD V3.3 *** A0A1Y1I3P1_KLENI)	2.672	1.41785	1.08421e-08	yes	up
Solyc02g067980.3	Serine/threonine protein phosphatase 2A regulatory subunit (AHRD V3.3 *** A0A1U8FK60_CAPAN)	3.364	1.75031	1.12026e-08	yes	up
Solyc03g113350.3	Zinc finger protein (AHRD V3.3 *** A0A200QF78_9MAGN)	2.583	1.36917	1.16406e-08	yes	up
Solyc05g010340.3	Uridine kinase (AHRD V3.3 *** A0A200QQP2_9MAGN)	2.365	1.24195	1.27342e-08	yes	up
Solyc08g077385.1	Intron maturase, type II family protein (AHRD V3.3 *** A0A2U1N325_ARTAN)	2.573	1.36321	1.64829e-08	yes	up
Solyc12g006930.2	Acyl-[acyl-carrier-protein] hydrolase (AHRD V3.3 *** A0A2G2X396_CAPBA)	2.209	1.1435	1.93475e-08	yes	up
Solyc07g007820.3	ENTH/ANTH/VHS superfamily protein (AHRD V3.3 *** A0A2U1N0Z9_ARTAN)	2.07	1.04985	1.93895e-08	yes	up
Solyc02g094420.3	Shikimate kinase (AHRD V3.3 *** A0A2K3MVD6_TRIPR)	0.297	-1.74922	1.94903e-08	yes	down
Solyc05g055250.2	beta-mannosyltransferase 4-like (AHRD V3.3 *** XP_023550939.1)	0.294	-1.76798	2.00222e-08	yes	down
Solyc06g050840.4	Transcription factor SCREAM2 (AHRD V3.11 *** tr|A0A2I0WJV6|A0A2I0WJV6_9ASPA)	0.385	-1.37723	2.38195e-08	yes	down
Solyc06g084090.4	Histone H2A (AHRD V3.3 *** A0A2G3CCJ9_CAPCH)	0.431	-1.21263	2.4333e-08	yes	down
Solyc08g015780.3	Ankyrin repeat protein SKIP35 (AHRD V3.3 *** A0A2G2W349_CAPBA)	2.121	1.08501	2.65004e-08	yes	up
Solyc01g086640.2	O-fucosyltransferase (AHRD V3.3 *** A0A2P5FQR3_TREOI)	0.256	-1.9671	2.80994e-08	yes	down
Solyc02g067580.3	B12D protein (AHRD V3.3 *** Q9XHD5_IPOBA)	0.43	-1.2169	2.85729e-08	yes	down
Solyc02g071000.1	Chlorophyll a-b binding protein, chloroplastic (AHRD V3.3 *** A0A2G3A7J8_CAPAN)	0.208	-2.26729	2.91939e-08	yes	down
Solyc01g105050.3	Chlorophyll a-b binding protein, chloroplastic (AHRD V3.3 *** A0A2G3AWK5_CAPCH)	0.424	-1.23844	2.99511e-08	yes	down
Solyc01g095740.5	DEAD-box ATP-dependent RNA helicase 31 (AHRD V3.11 *** tr|A0A2G2W6P7|A0A2G2W6P7_CAPBA)	2.681	1.42272	3.25961e-08	yes	up
Solyc06g063230.3	WD repeat protein (AHRD V3.3 *** AT1G73090.1)	0.452	-1.14679	3.47793e-08	yes	down
Solyc01g103760.3	magnesium transporter NIPA (DUF803) (AHRD V3.3 *** AT4G13800.8)	2.019	1.0137	3.70183e-08	yes	up
Solyc10g085330.2	Protein DETOXIFICATION (AHRD V3.3 *-* A0A200QBR8_9MAGN)	355.755	8.47474	3.90655e-08	yes	up
Solyc05g051750.3	TOMPRORNA prosystemin	0.204	-2.29309	5.2062e-08	yes	down
Solyc10g005030.4	Two-component response regulator-like APRR5 (AHRD V3.3 *** A0A1U8EDA4_CAPAN)	2.504	1.32421	5.64184e-08	yes	up
Solyc05g055680.5	transmembrane protein Chr5:14484791-14485342 REVERSE LENGTH=183 201606 (AHRD V3.11 *-* AT5G36800.1)	0.211	-2.24648	5.6831e-08	yes	down
Solyc06g008620.1	TolB protein-related protein (AHRD V3.3 *** A0A2U1LVX5_ARTAN)	0.04	-4.63869	6.32986e-08	yes	down
Solyc05g054940.3	Nitrilase-like protein.1	0.423	-1.24074	6.67523e-08	yes	down
Solyc02g093320.4	DNA mismatch repair protein MLH3 isoform .1	0.486	-1.03973	7.17812e-08	yes	down
Solyc03g078800.2	Glycosyltransferase (AHRD V3.3 *** U5NH37_CATRO)	0.238	-2.07346	8.02299e-08	yes	down
Solyc07g066380.4	Unknown protein	0.471	-1.08559	8.46315e-08	yes	down
Solyc12g099970.2	SN.1	0.346	-1.53313	9.0235e-08	yes	down
Solyc03g116390.5	Late embryogenesis abundant protein Dc3 (AHRD V3.11 *** tr|A0A1U8FUJ0|A0A1U8FUJ0_CAPAN)	2.195	1.13431	1.00605e-07	yes	up
Solyc10g012370.3	Cysteine synthase (AHRD V3.3 *** A0A2I4HU78_9ROSI)	0.38	-1.397	1.01304e-07	yes	down
Solyc07g064620.2	Protein translation factor SUI1-like protein (AHRD V3.3 *** A0A1U8FM10_CAPAN)	3.138	1.64963	1.04347e-07	yes	up
Solyc07g053180.3	Outer arm dynein light chain.1	2.506	1.3253	1.05177e-07	yes	up
Solyc07g017940.1	ribosomal RNA processing protein.1	2.004	1.00285	1.05477e-07	yes	up
Solyc01g100370.3	Adenine nucleotide alpha hydrolases-like superfamily protein (AHRD V3.3 *** A0A2U1PDN0_ARTAN)	0.286	-1.80634	1.0757e-07	yes	down
Solyc03g006660.3	Protein kinase superfamily protein (AHRD V3.3 *** F4I8V6_ARATH)	2.39	1.25728	1.08334e-07	yes	up
Solyc02g092590.3	glycosyltransferase-like protein (AHRD V3.3 *-* AT5G67390.3)	0.232	-2.1078	1.08632e-07	yes	down
Solyc02g071220.3	type-A response regulator2	0.222	-2.16993	1.11452e-07	yes	down
Solyc01g091170.3	ARGINASE 2	0.193	-2.37524	1.16068e-07	yes	down
Solyc01g080750.3	ARM repeat superfamily protein (AHRD V3.3 *** A0A2U1P293_ARTAN)	0.405	-1.30497	1.16068e-07	yes	down
Solyc07g066410.5	WD repeat-containing protein 75 (AHRD V3.11 *** tr|A0A2I4H3K8|A0A2I4H3K8_9ROSI)	2.198	1.13596	1.16068e-07	yes	up
Solyc07g063410.3	NAC domain protein (AHRD V3.3 *** S5RDS7_9ROSA)	0.284	-1.81716	1.26951e-07	yes	down
Solyc02g071380.2	2-oxoglutarate (2OG) and Fe(II)-dependent oxygenase superfamily protein (AHRD V3.3 *** F4I629_ARATH)	0.213	-2.23159	1.44324e-07	yes	down
Solyc11g011260.1	GAI	2.134	1.09328	1.44324e-07	yes	up
Solyc02g070970.1	Chlorophyll a-b binding protein, chloroplastic (AHRD V3.3 *** A0A2G3A7J8_CAPAN)	0.19	-2.39419	1.47636e-07	yes	down
Solyc09g007500.3	DNA-binding protein S1FA (AHRD V3.3 *** A0A2G2XZS4_CAPAN)	0.477	-1.06705	1.4904e-07	yes	down
Solyc01g095320.4	Bag family molecular chaperone regulator 6-like protein (AHRD V3.3 *** A0A2K3PRI9_TRIPR)	2.288	1.19424	1.50169e-07	yes	up
Solyc07g056640.1	Unknown protein	0.15	-2.74121	1.5313e-07	yes	down
Solyc12g045035.1	Fatty acid desaturase (AHRD V3.3 *** A0A200QRI1_9MAGN)	0.003	-8.20634	1.57315e-07	yes	down
Solyc04g009970.4	Zinc finger protein (AHRD V3.3 *** A0A200QE12_9MAGN)	2.756	1.46267	1.81248e-07	yes	up
Solyc07g054460.4	H/ACA ribonucleoprotein complex non-core subunit NA.1	2.167	1.11584	1.81739e-07	yes	up
Solyc08g067320.3	Chlorophyll a-b binding protein, chloroplastic (AHRD V3.3 *-* A0A2G3D4H8_CAPCH)	0.082	-3.60219	1.83618e-07	yes	down
Solyc03g120030.1	Agenet domain-containing protein (AHRD V3.3 *** A0A1Q3CB12_CEPFO)	8.313	3.05543	1.96228e-07	yes	up
Solyc12g040800.2	Calcium-dependent lipid-binding (CaLB domain) family protein (AHRD V3.3 *** A0A2U1LMA8_ARTAN)	0.161	-2.63679	2.17753e-07	yes	down
Solyc05g055310.3	Heavy metal transport protein (AHRD V3.3 *-* A0A1S6YG40_PHAEQ)	0.468	-1.09665	2.2009e-07	yes	down
Solyc03g007220.3	Membrane receptor-like protein.1	0.188	-2.41319	2.34564e-07	yes	down
Solyc02g086770.3	Cinnamoyl-CoA reductase (AHRD V3.3 *** A0A172WBP6_DAUCA)	2.757	1.46325	2.46363e-07	yes	up
Solyc02g088240.4	Phosphate transporter PHO1-like protein 5 (AHRD V3.3 *** A0A2G3D9P2_CAPCH)	2.499	1.32134	2.52923e-07	yes	up
Solyc04g010250.3	Alpha/beta-Hydrolases superfamily protein (AHRD V3.3 *** Q8RXN7_ARATH)	0.308	-1.69904	2.54316e-07	yes	down
Solyc02g090180.3	Oligopeptidase B (AHRD V3.3 *** A0A2I0V9Y9_9ASPA)	2.136	1.09472	2.61253e-07	yes	up
Solyc06g150138.1	Unknown protein	0.292	-1.77478	2.64946e-07	yes	down
Solyc02g090120.1	hypothetical protein (AHRD V3.3 -** AT5G66985.1)	0.054	-4.21759	2.64946e-07	yes	down
Solyc10g079700.2	Two-component response regulator arr9 (AHRD V3.3 *** A0A0A1WCS3_NICAT)	0.193	-2.37306	2.70711e-07	yes	down
Solyc03g098320.5	Protein REVEILLE 1 (AHRD V3.11 *** tr|A0A2G2XWA2|A0A2G2XWA2_CAPAN)	2.78	1.47484	2.81987e-07	yes	up
Solyc12g006680.2	Early nodulin-93 (AHRD V3.3 *** A0A2G2VER8_CAPBA)	0.017	-5.83871	2.83281e-07	yes	down
Solyc03g026300.4	Per1-like (AHRD V3.3 *** A0A200PW77_9MAGN)	0.397	-1.33354	2.89106e-07	yes	down
Solyc07g061920.4	Callose synthase.1	2.896	1.53424	2.91918e-07	yes	up
Solyc01g008020.5	Equilibrative nucleotide transporter 1 (AHRD V3.11 *** tr|A0A2G3AYC6|A0A2G3AYC6_CAPCH)	0.32	-1.64386	2.96438e-07	yes	down
Solyc09g090070.1	phosphate transporter 1	0.109	-3.19146	2.97917e-07	yes	down
Solyc07g007750.3	Defensin protein (AHRD V3.3 *** B1N678_SOLLC),Pfam:PF00304	0.404	-1.30741	3.23197e-07	yes	down
Solyc10g076510.2	Pyruvate decarboxylase (AHRD V3.3 *** Q8H9C6_SOLTU)	0.305	-1.71365	3.25821e-07	yes	down
Solyc01g104740.3	Multiprotein-bridging factor 1c (AHRD V3.3 *** A0A1U8F6N4_CAPAN)	0.315	-1.66525	3.40259e-07	yes	down
Solyc07g049655.1	Benzyl alcohol O-benzoyltransferase (AHRD V3.3 *** BEBT_TOBAC)	0.395	-1.33924	3.5004e-07	yes	down
Solyc09g061430.3	nuclear GTPase DQ304482	2.118	1.0828	3.53354e-07	yes	up
Solyc03g111700.3	Metallo-hydrolase/oxidoreductase superfamily protein (AHRD V3.3 *** A0A2U1M7M5_ARTAN),Pfam:PF13483	0.42	-1.25006	3.71039e-07	yes	down
Solyc11g068420.2	Ribosomal protein (AHRD V3.3 *** Q6ER67_ORYSJ)	0.479	-1.0614	3.72665e-07	yes	down
Solyc03g117330.4	Proline-tRNA ligase (AHRD V3.3 *** X8JBM9_9HOMO)	0.42	-1.25164	3.73465e-07	yes	down
Solyc02g069450.3	Photosystem I reaction center subunit III, chloroplastic (AHRD V3.3 *** A0A1U8FJA0_CAPAN)	0.479	-1.06338	3.77899e-07	yes	down
Solyc02g069770.3	Transducin/WD40 repeat-like superfamily protein (AHRD V3.3 *** A0A2U1MQ79_ARTAN)	2.025	1.0181	3.77987e-07	yes	up
Solyc05g006530.4	DEAD-box ATP-dependent RNA helicase ISE2, chloroplastic (AHRD V3.3 *** A0A2G2VM82_CAPBA)	3.227	1.69025	3.83416e-07	yes	up
Solyc02g071700.3	GDSL esterase/lipase (AHRD V3.3 *** A0A2G3A7C5_CAPAN)	0.17	-2.55312	3.91004e-07	yes	down
Solyc08g066650.3	Carotenoid Cleavage Dioxygenase 8	37.155	5.21548	4.06971e-07	yes	up
Solyc03g005770.4	Chlorophyll a-b binding protein, chloroplastic (AHRD V3.11 *** tr|A0A2G2W7Q4|A0A2G2W7Q4_CAPBA)	0.304	-1.71628	4.17203e-07	yes	down
Solyc04g007890.3	Hmg-y-related protein a (AHRD V3.3 *-* A0A314LC60_NICAT)	0.492	-1.02286	4.22991e-07	yes	down
Solyc04g007470.3	Drought responsive Zinc finger protein	0.276	-1.85502	4.36651e-07	yes	down
Solyc03g117860.3	RBR-type E3 ubiquitin transferase (AHRD V3.3 *** A0A2G3A2R7_CAPAN)	0.121	-3.05195	4.40459e-07	yes	down
Solyc03g007170.3	Peptidylprolyl isomerase (AHRD V3.3 *** A0A2G2X6E0_CAPBA)	2.051	1.03614	5.24986e-07	yes	up
Solyc06g069120.3	BnaA05g33450D protein (AHRD V3.3 *** A0A078J4B8_BRANA)	0.346	-1.52956	5.49676e-07	yes	down
Solyc03g005600.3	S-adenosyl-L-methionine-dependent methyltransferases superfamily protein (AHRD V3.3 *** A0A2U1MED4_ARTAN)	2.265	1.1796	5.50286e-07	yes	up
Solyc09g075500.3	DUF789 domain-containing protein (AHRD V3.3 *** A0A1Q3AMZ2_CEPFO)	2.155	1.10742	5.62126e-07	yes	up
Solyc03g006430.3	DUF616 domain-containing protein (AHRD V3.3 *** A0A1Q3BIE2_CEPFO)	2.338	1.22513	5.74726e-07	yes	up
Solyc12g009070.1	Unknown protein	0.345	-1.53613	6.01195e-07	yes	down
Solyc03g112820.5	U3 small nucleolar ribonucleoprotein protein MPP10 (AHRD V3.11 *-* tr|A0A2G3CYE2|A0A2G3CYE2_CAPCH)	2.163	1.11294	6.32155e-07	yes	up
Solyc02g078090.1	forkhead box protein G1-like (AHRD V3.3 *** XP_010316756.1)	0.002	-8.69823	6.8234e-07	yes	down
Solyc09g011160.4	Regulator of chromosome condensation (RCC1) family protein (AHRD V3.3 *** A0A1I9LSN5_ARATH)	2.224	1.15343	8.01516e-07	yes	up
Solyc12g097000.2	Disease resistance protein (TIR-NBS-LRR class) family (AHRD V3.3 *-* A0A2U1MRL7_ARTAN)	0.105	-3.25241	8.04524e-07	yes	down
Solyc05g009300.1	transmembrane protein (AHRD V3.3 *-* AT2G29180.1)	0.35	-1.51609	8.07798e-07	yes	down
Solyc03g058190.3	GTP-binding protein TypA (AHRD V3.3 *** Q6SYB1_TRIPR)	2.067	1.04766	8.45187e-07	yes	up
Solyc06g005590.4	Telomere repeat-binding protein 4 (AHRD V3.3 *-* A0A2G3C540_CAPCH)	2.001	1.00081	8.78656e-07	yes	up
Solyc07g056330.3	Ribose-phosphate pyrophosphokinase (AHRD V3.3 *** A0A2U1NXC0_ARTAN)	0.45	-1.15068	9.20844e-07	yes	down
Solyc12g005740.1	Unknown protein	9.672	3.27382	9.88415e-07	yes	up
Solyc05g054620.4	ACT domain-containing protein (AHRD V3.3 *** A0A2U1PEX2_ARTAN)	0.465	-1.10341	1.03624e-06	yes	down
Solyc03g025680.3	PA.1	0.184	-2.44146	1.06209e-06	yes	down
Solyc03g111690.4	Pectate lyase (AHRD V3.3 *** A0A2G2ZW27_CAPAN)	2.529	1.33875	1.07481e-06	yes	up
Solyc08g006150.3	Gamma-glutamylcyclotransferase (AHRD V3.3 *** A0A2G2W469_CAPBA)	0.363	-1.46015	1.08584e-06	yes	down
Solyc02g071010.1	Chlorophyll a-b binding protein, chloroplastic (AHRD V3.3 *** A0A2G3A7J8_CAPAN)	0.432	-1.21177	1.0973e-06	yes	down
Solyc01g080010.2	xyloglucan endoglucanase inhibitor	0.314	-1.67132	1.15265e-06	yes	down
Solyc06g036580.4	U4/U6 small nuclear ribonucleoprotein Prp3 (AHRD V3.3 *** A0A1J3DZH5_NOCCA)	2.107	1.07487	1.18628e-06	yes	up
Solyc01g102350.3	Pectin acetylesterase (AHRD V3.3 *** K4B1G3_SOLLC)	2.65	1.40576	1.22135e-06	yes	up
Solyc04g082050.3	Cellular retinaldehyde-binding/triple function, C-terminal (AHRD V3.3 *** B6SN40_MAIZE)	0.272	-1.88052	1.22135e-06	yes	down
Solyc08g016720.1	9-cis-epoxycarotenoid dioxygenase2	2.42	1.27518	1.2382e-06	yes	up
Solyc01g109090.2	Unknown protein	0.275	-1.86111	1.28727e-06	yes	down
Solyc08g067360.3	WRKY transcription factor 45	0.019	-5.70538	1.30685e-06	yes	down
Solyc03g007920.4	Glutaminyl-peptide cyclotransferase (AHRD V3.3 *** A0A1U8FZB4_CAPAN)	0.324	-1.62422	1.3244e-06	yes	down
Solyc08g077200.4	Ribose-phosphate pyrophosphokinase (AHRD V3.3 *** A0A0U9HNH5_KLENI)	2.093	1.06534	1.39446e-06	yes	up
Solyc02g089610.2	S-adenosylmethionine decarboxylase 2	2.986	1.57799	1.42363e-06	yes	up
Solyc04g064870.3	Pathogen-related protein (AHRD V3.3 *** A0A1U8GE43_CAPAN)	0.028	-5.15464	1.43999e-06	yes	down
Solyc08g067050.3	Protein arginine N-methyltransferase (AHRD V3.3 *** A0A200PQK4_9MAGN)	2.152	1.10542	1.4524e-06	yes	up
Solyc03g120290.3	To encode a PR protein, Belongs to the plant thionin family with the following members:, putative (AHRD V3.3 *** A0A061GH02_THECC)	3.031	1.59968	1.4524e-06	yes	up
Solyc08g067240.4	BRCT domain DNA repair protein (AHRD V3.3 *** F4ITP1_ARATH)	2.133	1.09276	1.57612e-06	yes	up
Solyc10g085920.3	UDP-glucuronic acid decarboxylase.1	2.858	1.51497	1.61809e-06	yes	up
Solyc11g010350.2	'putative glucan 1,3-beta-glucosidase (AHRD V3.3 *** Q5W708_ORYSJ)	0.488	-1.03543	1.62983e-06	yes	down
Solyc07g063120.4	Protein SPA1-RELATED 3 (AHRD V3.3 *** A0A2G2VZ51_CAPBA)	2.138	1.09659	1.67461e-06	yes	up
Solyc09g090190.3	S-adenosyl-L-methionine-dependent methyltransferases superfamily protein (AHRD V3.3 *** A0A2U1MED4_ARTAN)	2.215	1.14701	1.69087e-06	yes	up
Solyc02g071110.3	Purine permease (AHRD V3.3 *** A0A2R6Q6Y9_ACTCH),Pfam:PF16913	2.139	1.09693	1.70762e-06	yes	up
Solyc01g068020.4	Polyketide cyclase / dehydrase and lipid transport protein (AHRD V3.3 *** Q1G3L2_ARATH)	0.378	-1.40237	1.73123e-06	yes	down
Solyc04g074030.3	Receptor protein kinase, putative (AHRD V3.3 *** A0A061FG24_THECC)	0.003	-8.36581	1.86668e-06	yes	down
Solyc12g006570.2	Sesquiterpene synthase (AHRD V3.3 *** G5CV52_SOLLC)	0.15	-2.73374	1.97364e-06	yes	down
Solyc05g014130.3	COP1-interacting protein 4 (AHRD V3.3 *-* A0A1P8BDL0_ARATH)	2.373	1.24653	1.98e-06	yes	up
Solyc01g087780.2	serine protease SBT4A	0.002	-8.85477	2.05461e-06	yes	down
Solyc11g011610.2	UPF0678 fatty acid-binding protein-like protein (AHRD V3.3 *** A0A2G2VDJ8_CAPBA)	0.382	-1.38663	2.05461e-06	yes	down
Solyc03g098150.3	protein kinase 6	2.247	1.16808	2.14955e-06	yes	up
Solyc01g008290.3	Dihydroorotate dehydrogenase (quinone), mitochondrial (AHRD V3.3 *** A0A1U8E220_CAPAN)	2.044	1.03143	2.27398e-06	yes	up
Solyc10g084050.2	Cell division cycle protein 48-like protein (AHRD V3.3 *** A0A2G3BG70_CAPCH)	2.198	1.13609	2.41084e-06	yes	up
Solyc06g073900.3	Succinate dehydrogenase subunit 6, mitochondrial (AHRD V3.3 *** A0A2G2XX03_CAPAN)	0.498	-1.00507	2.56005e-06	yes	down
Solyc07g047860.4	Nuclear pore complex protein (AHRD V3.3 *** A0A2G2Z2P8_CAPAN)	2.16	1.11083	2.56048e-06	yes	up
Solyc05g011970.3	Cytochrome (AHRD V3.3 *** A0A1U8EZV2_CAPAN)	0.234	-2.09627	2.7993e-06	yes	down
Solyc04g014510.3	glutamine synthase	4.708	2.23499	2.7993e-06	yes	up
Solyc02g082920.5	Class II chitinase (AHRD V3.11 *** tr|Q43834|Q43834_SOLTU)	0.023	-5.46003	2.82665e-06	yes	down
Solyc00g500095.1	Phenylalanine ammonia-lyase (AHRD V3.3 *** A0A2G2VZP0_CAPBA)	0.01	-6.71755	2.82665e-06	yes	down
Solyc06g062430.3	Inositol oxygenase (AHRD V3.3 *** A0A2U1PDJ1_ARTAN)	0.246	-2.02327	2.8778e-06	yes	down
Solyc01g065580.4	Pumilio-like protein 24 (AHRD V3.3 *** A0A2G2XR42_CAPBA)	2.128	1.08939	2.8778e-06	yes	up
Solyc01g106780.3	Pyruvate kinase (AHRD V3.3 *** A0A2G3AVH0_CAPCH)	2.038	1.027	2.8778e-06	yes	up
Solyc02g092270.3	NADH dehydrogenase [ubiquinone] iron-sulfur protein 4, mitochondrial (AHRD V3.3 *** A0A1U8FNY1_CAPAN)	0.473	-1.07869	2.8778e-06	yes	down
Solyc05g051460.3	Homeobox-leucine zipper protein HOX4 (AHRD V3.3 *** A0A2G2Y5D1_CAPAN)	0.326	-1.61519	2.8801e-06	yes	down
Solyc01g095300.3	Glycosyl transferase, family.1	2.35	1.23237	2.92818e-06	yes	up
Solyc03g120140.3	DUF632 domain-containing protein/DUF630 domain-containing protein (AHRD V3.3 *-* A0A1Q3CDM4_CEPFO)	2.008	1.00564	2.9631e-06	yes	up
Solyc01g107730.3	D-type cyclin-2	0.45	-1.1523	2.9631e-06	yes	down
Solyc06g083900.3	R2R3MYB transcription factor 13	0.104	-3.27127	3.11941e-06	yes	down
Solyc06g068470.3	Phosphatidyl-N-methylethanolamine N-methyltransferase (AHRD V3.3 *** A0A2G2ZC28_CAPAN)	0.288	-1.798	3.1692e-06	yes	down
Solyc05g010660.4	DNA-directed RNA polymerase (AHRD V3.3 *** K4BXN8_SOLLC)	2.309	1.20756	3.18294e-06	yes	up
Solyc08g008670.3	Phosphomannomutase (AHRD V3.3 *** PMM_SOLLC)	0.486	-1.04119	3.18643e-06	yes	down
Solyc04g007140.1	protein NIM1-INTERACTING 2-like (AHRD V3.3 *** XP_011071259.1)	0.004	-8.12492	3.18643e-06	yes	down
Solyc07g066040.1	RNA polymerase II elongation factor (AHRD V3.3 *** AT5G56120.1)	0.275	-1.86421	3.18643e-06	yes	down
Solyc08g079900.3	Subtilisin-like protease (AHRD V3.3 *** Q9LWA4_SOLLC)	0.002	-8.65876	3.20738e-06	yes	down
Solyc07g005870.3	FAD dependent oxidoreductase (AHRD V3.3 *** L7VQJ3_CLOSH)	2.747	1.45773	3.20982e-06	yes	up
Solyc06g005260.3	Glutaredoxin (AHRD V3.3 *** A0A2G2XHT5_CAPBA)	0.264	-1.92189	3.25867e-06	yes	down
Solyc08g007230.3	Ethylene-responsive transcription factor 2 (AHRD V3.3 *** A0A2G3DC56_CAPCH)	0.179	-2.48072	3.25867e-06	yes	down
Solyc04g011770.2	Unknown protein	0.158	-2.66282	3.35993e-06	yes	down
Solyc02g083470.3	pre-rRNA-processing protein es.1	2.298	1.20061	3.38523e-06	yes	up
Solyc06g062660.4	Beta-galactosidase (AHRD V3.3 *** A0A2G2WL43_CAPBA)	0.463	-1.11184	3.38577e-06	yes	down
Solyc12g087895.1	Myc-type, basic helix-loop-helix (BHLH) domain-containing protein (AHRD V3.3 *-* A0A2U1NNA1_ARTAN)	2.975	1.57278	3.43757e-06	yes	up
Solyc12g010030.3	Leucine aminopeptidase, chloroplastic (AHRD V3.3 *** AMPL_SOLTU)	0.016	-5.98768	3.43757e-06	yes	down
Solyc09g082720.3	NAD(P)-linked oxidoreductase, aldo/keto reductase family protein (AHRD V3.3 *** A0A1Y1HY98_KLENI)	0.357	-1.48651	3.50378e-06	yes	down
Solyc02g084990.3	Mannan endo-1,4-beta-mannosidase (AHRD V3.3 *** A0A2K3NB99_TRIPR)	3.231	1.69194	3.75312e-06	yes	up
Solyc01g007950.5	Peroxidase (AHRD V3.11 *** tr|K4ASZ3|K4ASZ3_SOLLC)	0.277	-1.85161	3.76044e-06	yes	down
Solyc04g007700.3	transmembrane protein (AHRD V3.3 *** AT1G14990.1)	0.457	-1.12969	3.81692e-06	yes	down
Solyc03g097020.4	ATPase family AAA domain-containing protein 3-like (AHRD V3.3 *** A0A2I4ECM7_9ROSI)	2.225	1.15394	3.83354e-06	yes	up
Solyc01g094580.3	Beta-amylase (AHRD V3.3 *** A0A2G2W5P7_CAPBA)	0.456	-1.13196	3.92315e-06	yes	down
Solyc02g070875.1	BnaA07g07520D protein (AHRD V3.3 *-* A0A078HZ87_BRANA)	2.068	1.04816	3.94735e-06	yes	up
Solyc11g069890.4	BEL1-like homeodomain protein 8 (AHRD V3.11 *** tr|A0A2G2YHP0|A0A2G2YHP0_CAPAN)	4.296	2.103	3.9542e-06	yes	up
Solyc12g098220.2	RNA-binding protein (AHRD V3.3 *-* AT4G13690.1)	0.297	-1.74981	3.96672e-06	yes	down
Solyc07g054430.3	folic acid binding / transferase (AHRD V3.3 *** AT2G20830.4)	0.222	-2.17174	4.31315e-06	yes	down
Solyc01g099970.4	F-box family protein (AHRD V3.3 *** A0A2U1M1I9_ARTAN)	2.752	1.46071	4.45815e-06	yes	up
Solyc11g068550.1	Late embryogenesis abundant (LEA) hydroxyproline-rich glycoprotein family (AHRD V3.3 *** Q9M287_ARATH)	0.453	-1.14203	4.5651e-06	yes	down
Solyc02g083890.4	Chalcone-flavanone isomerase family protein (AHRD V3.3 *** AT5G66230.1)	0.343	-1.54258	4.56969e-06	yes	down
Solyc04g005100.3	transcription factor MYB1R1-like (AHRD V3.3 *** A0A2I4GKI8_9ROSI)	0.344	-1.53794	4.65109e-06	yes	down
Solyc02g064940.1	Leucine-rich repeat family protein (AHRD V3.3 *** G3CHK6_PONTR)	0.235	-2.0915	4.88728e-06	yes	down
Solyc05g008840.2	RING/U-box superfamily protein (AHRD V3.3 *-* A0A2U1NS63_ARTAN)	0.216	-2.21335	4.96137e-06	yes	down
Solyc11g065310.3	Unknown protein	0.116	-3.11073	4.96137e-06	yes	down
Solyc01g090680.3	Uncharacterized conserved protein (UCP012943) (AHRD V3.3 *** AT4G25170.1)	0.163	-2.61867	4.99003e-06	yes	down
Solyc01g096110.3	Transducin family protein / WD-40 repeat family protein (AHRD V3.3 *** A0A2U1M7G0_ARTAN)	2.56	1.35637	5.0193e-06	yes	up
Solyc10g039290.2	Major facilitator superfamily protein (AHRD V3.3 *** A0A1P8AT47_ARATH)	2.099	1.06938	5.13991e-06	yes	up
Solyc02g086700.5	Glucan endo-1,3-beta-glucosidase (AHRD V3.11 *** tr|A0A2G3D9H7|A0A2G3D9H7_CAPCH)	0.005	-7.73574	5.18789e-06	yes	down
Solyc08g006780.3	Nucleoid-associated protein (AHRD V3.3 *** A0A1J3J8Y5_NOCCA)	0.498	-1.00539	5.26909e-06	yes	down
Solyc07g065060.1	MBOAT (Membrane bound O-acyl transferase) family protein (AHRD V3.3 *** A0A2U1LYZ9_ARTAN)	0.239	-2.06438	5.39604e-06	yes	down
Solyc08g007690.1	Subtilisin-like protease (AHRD V3.3 *** Q9LWA3_SOLLC)	0.116	-3.10244	5.43394e-06	yes	down
Solyc08g078130.4	Enoyl-CoA hydratase (AHRD V3.3 *** A0A1Y1IHQ1_KLENI)	0.478	-1.06465	5.44752e-06	yes	down
Solyc08g074450.3	DUF1997 family protein, putative (DUF1997) (AHRD V3.3 *** B3H5W4_ARATH)	0.415	-1.26789	5.65038e-06	yes	down
Solyc06g074540.4	PHYTOSULFOKINE 3 PRECURSOR (AHRD V3.3 *-* AT3G44735.2)	5.664	2.50174	5.74988e-06	yes	up
Solyc02g091080.2	Protein DETOXIFICATION (AHRD V3.3 *** A0A2I4FHE6_9ROSI)	0.193	-2.3725	5.93474e-06	yes	down
Solyc03g005580.2	Seed storage protein (AHRD V3.3 *** Q2TPW5_9ROSI)	740.427	9.53221	5.94912e-06	yes	up
Solyc04g079040.4	Serine carboxypeptidase (AHRD V3.3 *** A0A2K3MSK4_TRIPR)	0.101	-3.30098	6.24781e-06	yes	down
Solyc07g061970.3	60S ribosomal protein L18a-like protein (AHRD V3.3 *-* A0A2G2WEP8_CAPBA)	0.488	-1.03586	6.29035e-06	yes	down
Solyc02g085760.2	Rhomboid domain-containing protein (AHRD V3.3 *** A0A1Q3C608_CEPFO)	0.445	-1.16924	6.41421e-06	yes	down
Solyc10g006350.3	CONSTANS interacting protein 7	2.025	1.01799	6.536e-06	yes	up
Solyc12g056340.2	RNA helicase DEAD38	2.152	1.10598	6.71032e-06	yes	up
Solyc01g095450.5	GDSL esterase/lipase (AHRD V3.11 *** tr|A0A2G2W6L9|A0A2G2W6L9_CAPBA)	0.382	-1.38747	6.72774e-06	yes	down
Solyc03g115870.3	Thioredoxin-like 1-2, chloroplastic (AHRD V3.3 *** A0A2G3CZB1_CAPCH)	0.284	-1.81456	6.74793e-06	yes	down
Solyc05g005140.4	Protein NSP-INTERACTING KINASE 3 (AHRD V3.3 *-* A0A2G3B8R8_CAPCH)	2.164	1.11374	6.74793e-06	yes	up
Solyc08g075300.4	Protein decapping 5 (AHRD V3.3 *-* A0A2G3B6L4_CAPCH)	2.147	1.10205	6.74793e-06	yes	up
Solyc07g049550.3	1-aminocyclopropane-1-carboxylate oxidase 2 (AHRD V3.3 *** Q7Y257_BETPN)	0.282	-1.82383	7.75219e-06	yes	down
Solyc06g082200.4	Rab3 GTPase-activating protein catalytic subunit (AHRD V3.3 *** A0A200PLR8_9MAGN)	2.016	1.01133	7.75827e-06	yes	up
Solyc09g082340.2	vicilin	339.373	8.40673	8.04254e-06	yes	up
Solyc09g089870.3	bHLH transcription factor 061	0.49	-1.02895	8.23178e-06	yes	down
Solyc07g054730.1	Wound-responsive family protein (AHRD V3.3 *** AT4G28240.1)	0.331	-1.59603	8.29788e-06	yes	down
Solyc11g006540.2	FAD/NAD(P)-binding oxidoreductase family protein (AHRD V3.3 *** Q9C574_ARATH)	0.339	-1.56063	8.75333e-06	yes	down
Solyc01g079860.3	ATP-dependent (S)-NAD(P)H-hydrate dehydratase (AHRD V3.3 *** A0A1U8EBN0_CAPAN)	0.446	-1.16577	8.75333e-06	yes	down
Solyc03g031860.3	Phytoene synthase 1,Pfam:PF00494	2.811	1.4909	8.77103e-06	yes	up
Solyc06g061200.1	glycine-rich protein 1	4.908	2.29503	9.4999e-06	yes	up
Solyc12g096780.2	Alcohol dehydrogenase superfamily (AHRD V3.3 *** A0A200R634_9MAGN)	0.073	-3.77195	9.5353e-06	yes	down
Solyc09g083380.5	Histone H1 (AHRD V3.11 *-* tr|A0A2G3CST5|A0A2G3CST5_CAPCH)	0.448	-1.15968	9.56219e-06	yes	down
Solyc11g073250.2	Histone H2A (AHRD V3.3 *** Q9ST30_SOLME)	0.453	-1.14178	9.79508e-06	yes	down
Solyc11g007910.2	RING/U-box superfamily protein (AHRD V3.3 *** A0A2U1L030_ARTAN)	2.224	1.15331	9.85077e-06	yes	up
Solyc04g078520.3	Transcription factor MYC/MYB domain-containing protein (AHRD V3.3 *** A0A2U1MUV3_ARTAN)	0.331	-1.59431	9.86172e-06	yes	down
Solyc06g072600.3	Mitochondrial import inner membrane translocase subunit TIM8 (AHRD V3.3 *** A0A1U8H3V4_CAPAN)	0.454	-1.14017	1.00576e-05	yes	down
Solyc03g120080.4	periodic tryptophan protein 2 homolog (AHRD V3.3 *** A0A2I4EVX9_9ROSI)	2.341	1.22686	1.00576e-05	yes	up
Solyc04g014480.3	15.7 kDa heat shock protein, peroxisomal (AHRD V3.3 *** A0A1U8GLK8_CAPAN)	0.37	-1.43267	1.02535e-05	yes	down
Solyc02g062130.5	Ferredoxin--NADP reductase, chloroplastic (AHRD V3.11 *** tr|K4B6A3|K4B6A3_SOLLC)	0.308	-1.69947	1.10046e-05	yes	down
Solyc07g056200.3	Heavy metal-associated isoprenylated plant protein (AHRD V3.3 *** A0A2R6QEC1_ACTCH)	0.161	-2.63623	1.1017e-05	yes	down
Solyc11g010910.3	WD40 repeat (AHRD V3.3 *** A0A200QQ70_9MAGN)	0.43	-1.2163	1.10503e-05	yes	down
Solyc11g013470.1	Auxin response factor (AHRD V3.3 *-* E5LMG0_SOLLC)	2.487	1.31419	1.14034e-05	yes	up
Solyc09g061840.5	3-ketoacyl-CoA thiolase peroxisomal-like (AHRD V3.11 *** tr|A0A2K3P5R8|A0A2K3P5R8_TRIPR)	0.385	-1.37821	1.15561e-05	yes	down
Solyc02g070560.3	Phospho-N-acetylmuramoyl-pentapeptide-transferase-like protein (AHRD V3.3 *** A0A2G2XE40_CAPBA)	2.053	1.03746	1.1571e-05	yes	up
Solyc04g063210.3	Caffeoyl-CoA O-methyltransferase (AHRD V3.3 *** A0A2G2WYM3_CAPBA)	0.349	-1.51882	1.17714e-05	yes	down
Solyc09g011630.3	Glutation-S-transferase	0.025	-5.29467	1.18437e-05	yes	down
Solyc08g078440.3	sphingomyelin phosphodiesterase (AHRD V3.3 *** AT5G47400.1)	2.254	1.17247	1.18908e-05	yes	up
Solyc11g069330.1	Peptide upstream protein (AHRD V3.3 *** Q9LFH7_ARATH)	2.852	1.51209	1.19542e-05	yes	up
Solyc04g016370.3	DNA helicase INO80 (AHRD V3.3 *** A0A2G2ZF33_CAPAN)	2.493	1.31816	1.19553e-05	yes	up
Solyc08g065800.1	MATH domain and coiled-coil domain-containing protein At3g58360-like isoform .1	2.01	1.00704	1.19992e-05	yes	up
Solyc05g041540.4	Carboxypeptidase (AHRD V3.3 *** A0A2G3BBI5_CAPCH)	0.208	-2.26626	1.22121e-05	yes	down
Solyc11g006390.2	nuclear pore complex protein NUP1-like (AHRD V3.3 *-* A0A2I4DIV8_9ROSI)	2.376	1.24861	1.24619e-05	yes	up
Solyc10g084370.3	Homeodomain-like superfamily protein (AHRD V3.3 *** A0A1I9LS15_ARATH)	3.923	1.97196	1.24877e-05	yes	up
Solyc08g067270.4	hydroxyproline-rich glycoprotein family protein Chr5:7264654-7265514 REVERSE LENGTH=286 201606 (AHRD V3.11 *-* AT5G21280.2)	2.109	1.07689	1.26536e-05	yes	up
Solyc04g074910.3	40S ribosomal protein S.1	0.433	-1.20647	1.29425e-05	yes	down
Solyc11g068515.1	Unknown protein	0.402	-1.31549	1.34949e-05	yes	down
Solyc03g111000.3	Glyceraldehyde-3-phosphate dehydrogenase (AHRD V3.3 *** A0A2G2X869_CAPBA)	0.425	-1.23498	1.37279e-05	yes	down
Solyc01g068640.3	AarF domain-containing protein kinase 4 (AHRD V3.3 *** A0A2G2XSA9_CAPBA)	2.283	1.1908	1.4494e-05	yes	up
Solyc04g074680.1	chromodomain-helicase-DNA-binding protein 9-like (AHRD V3.3 --* XP_021604423.1)	0.118	-3.08448	1.46792e-05	yes	down
Solyc01g098390.3	Gibberellin receptor (AHRD V3.3 *** E3VJP7_9FABA)	4.457	2.15608	1.47123e-05	yes	up
Solyc04g014830.3	Transcription factor GRAS (AHRD V3.3 *** A0A200QXB8_9MAGN)	0.367	-1.44426	1.53828e-05	yes	down
Solyc12g099200.2	Invertase inhibitor (AHRD V3.3 *** O49908_TOBAC)	0.375	-1.41656	1.55086e-05	yes	down
Solyc04g009960.3	Threonine aldolase (AHRD V3.3 *** A0A2I0VGR9_9ASPA)	0.327	-1.6117	1.57857e-05	yes	down
Solyc03g063060.3	Ycf20-like protein (AHRD V3.3 *** A0A2G2VR95_CAPBA)	0.462	-1.11297	1.59896e-05	yes	down
Solyc05g055470.4	NAC domain-containing protein 13 (AHRD V3.3 *** A0A2G2XV32_CAPAN)	2.018	1.01284	1.60219e-05	yes	up
Solyc02g078210.3	Ubiquitin-conjugating enzyme (AHRD V3.3 *** A0A200QBL2_9MAGN)	3.683	1.88082	1.60363e-05	yes	up
Solyc01g009430.3	hypothetical protein (AHRD V3.3 *** AT2G27830.1)	0.404	-1.30663	1.62716e-05	yes	down
Solyc03g094160.3	metacaspase-1-like (AHRD V3.3 *** A0A1U7W9C1_NICSY),Pfam:PF00656	0.194	-2.36363	1.70348e-05	yes	down
Solyc03g116840.3	Pentatricopeptide repeat-containing protein (AHRD V3.3 *** A0A2I0WHE4_9ASPA)	2.538	1.34352	1.70791e-05	yes	up
Solyc12g045030.2	NAD(P)-binding Rossmann-fold superfamily protein (AHRD V3.3 *** Q94AL3_ARATH)	0.16	-2.64099	1.7109e-05	yes	down
Solyc12g010020.3	Leucine aminopeptidase A1	0.028	-5.15305	1.74623e-05	yes	down
Solyc01g103877.1	COBRA-like protein (AHRD V3.3 *** K4B1W1_SOLLC)	0.05	-4.31399	1.79402e-05	yes	down
Solyc11g150127.1	Unknown protein	0.325	-1.62169	1.83432e-05	yes	down
Solyc09g075890.3	Haloacid dehalogenase-like hydrolase (HAD) superfamily protein (AHRD V3.3 *** A0A2U1N6A2_ARTAN),Pfam:PF13419	0.408	-1.29474	1.85528e-05	yes	down
Solyc10g083700.5	Cytochrome P450 (AHRD V3.11 *** tr|Q8H0I8|Q8H0I8_PETHY)	0.241	-2.0509	1.85779e-05	yes	down
Solyc09g011490.3	Glutathione S-transferase (AHRD V3.3 *** C0LF68_CAPAN)	0.163	-2.62013	1.92026e-05	yes	down
Solyc03g115230.3	Solanum lycopersicum heat shock protein	2.796	1.48339	1.93058e-05	yes	up
Solyc06g074260.4	senescence regulator (Protein of unknown function%2C DUF584) (AHRD V3.3 *** AT3G15040.1)	2.847	1.50961	1.95323e-05	yes	up
Solyc10g006710.4	G-type lectin S-receptor-like serine/threonine-protein kinase (AHRD V3.3 *** A0A2G2VQY2_CAPBA)	0.499	-1.00321	1.95323e-05	yes	down
Solyc01g097920.3	Cysteine synthase (AHRD V3.3 *** A0A1U8E591_CAPAN)	0.344	-1.54107	1.97416e-05	yes	down
Solyc09g082690.3	superoxide dismutase	22.217	4.47361	1.99187e-05	yes	up
Solyc03g025370.3	NAD(P)-binding Rossmann-fold superfamily protein (AHRD V3.3 *** Q8H1Q6_ARATH)	0.451	-1.14734	2.03026e-05	yes	down
Solyc05g026570.3	Chlororespiratory reduction 3 (AHRD V3.3 *-* A0A0F7CZ71_9ROSI)	0.371	-1.43227	2.10266e-05	yes	down
Solyc10g075160.1	Ferredoxin (AHRD V3.3 *** K4D1V7_SOLLC)	0.326	-1.61663	2.18718e-05	yes	down
Solyc10g079990.3	Transcription initiation factor IIB (AHRD V3.3 *** A0A2G3BH71_CAPCH)	0.467	-1.09737	2.23925e-05	yes	down
Solyc03g096080.4	Protein yippee-like (AHRD V3.3 *** A0A1U8GAE4_CAPAN)	0.402	-1.31606	2.30614e-05	yes	down
Solyc11g007920.1	Histone H2B (AHRD V3.3 *-* A0A200PZ88_9MAGN)	0.498	-1.00619	2.39494e-05	yes	down
Solyc09g007380.3	Alpha/beta-Hydrolases superfamily protein (AHRD V3.3 *** Q9SF34_ARATH)	0.403	-1.3125	2.41078e-05	yes	down
Solyc03g117800.4	Protein ECERIFERUM 3 (AHRD V3.3 *** A0A2G2WQK1_CAPBA)	5.992	2.58302	2.43544e-05	yes	up
Solyc12g100240.1	Fatty acid desaturase (AHRD V3.3 *-* A0A200QRI1_9MAGN)	0.035	-4.81641	2.4458e-05	yes	down
Solyc02g084650.3	UPF06.1	0.053	-4.22622	2.52394e-05	yes	down
Solyc12g005020.2	RING/U-box superfamily protein (AHRD V3.3 *** A0A2U1MKC4_ARTAN)	0.146	-2.77838	2.52394e-05	yes	down
Solyc02g089730.1	Endo-1,3(4)-beta-glucanase.1	0.223	-2.16166	2.55677e-05	yes	down
Solyc02g069110.5	Cathepsin B-like cysteine proteinase (AHRD V3.11 *** tr|Q40413|Q40413_NICRU)	0.494	-1.01832	2.69885e-05	yes	down
Solyc06g073290.1	Tetrapyrrole-binding protein, chloroplastic (AHRD V3.3 *** A0A2G2ZDA2_CAPAN)	0.492	-1.02329	2.73067e-05	yes	down
Solyc10g008440.3	Expansin-B3 (AHRD V3.3 *** A0A2G3BCT4_CAPCH)	0.043	-4.55406	2.82663e-05	yes	down
Solyc09g092490.4	Glycosyltransferase (AHRD V3.11 *-* tr|A0A2I4GJH4|A0A2I4GJH4_9ROSI)	0.103	-3.2731	2.91179e-05	yes	down
Solyc09g018010.3	Non-specific lipid-transfer protein (AHRD V3.3 *** M0ZNZ5_SOLTU)	0.404	-1.3078	2.9327e-05	yes	down
Solyc08g083280.3	Alcohol dehydrogenase.1	0.339	-1.56181	3.03405e-05	yes	down
Solyc02g083280.5	Rhodanese-like domain (AHRD V3.11 *** tr|A0A200R010|A0A200R010_9MAGN)	0.392	-1.3526	3.20764e-05	yes	down
Solyc02g090680.3	Cyclin-dependent kinase inhibitor (AHRD V3.3 *** A0A2G3D8Q2_CAPCH)	0.391	-1.35628	3.20764e-05	yes	down
Solyc05g005180.3	1,4-dihydroxy-2-naphthoyl-CoA synthase (AHRD V3.3 *** A0A2G2XZJ4_CAPAN)	0.353	-1.50136	3.23244e-05	yes	down
Solyc08g008070.1	BTB/POZ domain-containing protein (AHRD V3.3 *** A0A2G2W3D6_CAPBA)	0.432	-1.21099	3.40652e-05	yes	down
Solyc03g121100.4	acid phosphatase 1-like (AHRD V3.3 *** A0A2G3A413_CAPAN)	0.121	-3.05279	3.49222e-05	yes	down
Solyc11g066720.3	UDP-apiose/UDP-xylose synthase (AHRD V3.3 *** A0A1B3TP38_SPIPO)	2.157	1.10883	3.50434e-05	yes	up
Solyc04g049120.4	Nuclear receptor corepressor.1	2.174	1.12004	3.53456e-05	yes	up
Solyc12g005270.2	Histone H2A (AHRD V3.3 *** A0A1U8E2W4_CAPAN)	0.452	-1.14697	3.53456e-05	yes	down
Solyc10g009550.3	WRKY transcription factor 42	0.154	-2.69498	3.53917e-05	yes	down
Solyc02g084240.3	0.1	0.405	-1.30298	3.58962e-05	yes	down
Solyc07g064210.2	Preproalbumin Paw.1	70.948	6.14869	3.58962e-05	yes	up
Solyc07g008410.4	Protein DETOXIFICATION (AHRD V3.3 *** A0A1Q3CW99_CEPFO)	0.235	-2.08867	3.61437e-05	yes	down
Solyc11g019910.2	Plant invertase/pectin methylesterase inhibitor superfamily protein (AHRD V3.11 *** tr|A0A2U1KPL8|A0A2U1KPL8_ARTAN)	0.456	-1.13295	3.64577e-05	yes	down
Solyc10g083670.3	Glucomannan 4-beta-mannosyltransferase 2 (AHRD V3.3 *** A0A2G3BGF1_CAPCH)	2.516	1.33141	3.64863e-05	yes	up
Solyc11g066060.4	70 kDa heat shock protein (AHRD V3.11 *** tr|Q943K7|Q943K7_ORYSJ)	2.883	1.52742	3.64863e-05	yes	up
Solyc09g092670.3	Cytochrome (AHRD V3.3 *** A0A1U8G4E5_CAPAN)	0.456	-1.13446	3.72822e-05	yes	down
Solyc11g008800.3	type I inositol polyphosphate 5-phosphatase 12-like (AHRD V3.3 *** A0A2I4G632_9ROSI)	2.102	1.07167	3.749e-05	yes	up
Solyc10g078920.4	Thioredoxin-like 3-1, chloroplastic (AHRD V3.11 *** tr|A0A2G3BHN6|A0A2G3BHN6_CAPCH)	0.334	-1.58112	3.79043e-05	yes	down
Solyc02g087770.3	Aldose 1-epimerase (AHRD V3.3 *** A0A1U8G0C5_CAPAN)	0.463	-1.11133	3.83208e-05	yes	down
Solyc11g012020.2	EH domain-containing protein.1	0.347	-1.52877	3.89674e-05	yes	down
Solyc03g031470.3	Dihydroflavonol 4-reductase (AHRD V3.3 *** Q403G5_LOTJA)	0.064	-3.96018	3.96498e-05	yes	down
Solyc12g036170.2	Photosynthetic NDH subcomplex B 4 (AHRD V3.3 *** A0A0F7GXZ5_9ROSI)	0.5	-1.00052	3.98442e-05	yes	down
Solyc06g082520.3	B3 domain-containing protein (AHRD V3.3 *** A0A2K3NLM2_TRIPR)	2.228	1.1557	3.98442e-05	yes	up
Solyc11g008250.2	P-loop containing nucleoside triphosphate hydrolases superfamily protein (AHRD V3.3 *** A0A2U1LNZ5_ARTAN)	2.061	1.04353	3.98971e-05	yes	up
Solyc03g078630.3	Polyubiquitin (AHRD V3.3 *-* A0A2G3B1S8_CAPCH)	0.488	-1.03541	4.01141e-05	yes	down
Solyc01g106010.3	Fructose-1,6-bisphosphatase (AHRD V3.3 *** B6SRX9_MAIZE)	0.413	-1.27656	4.02108e-05	yes	down
Solyc02g093860.3	Lysine histidine transporter-like.1	0.085	-3.55837	4.02713e-05	yes	down
Solyc08g078850.3	lactate dehydrogenase	2.132	1.09225	4.09746e-05	yes	up
Solyc04g076720.3	autophagy-related protein 18a-like (AHRD V3.3 *-* A0A2I4FUZ0_9ROSI)	0.454	-1.13783	4.1201e-05	yes	down
Solyc02g085590.5	vicilin-like seed storage protein At2g18540 (AHRD V3.11 *-* tr|A0A2I4F3W3|A0A2I4F3W3_9ROSI)	6.115	2.61225	4.14835e-05	yes	up
Solyc10g080670.2	Transmembrane protein, putative (AHRD V3.3 *** A2Q5V9_MEDTR)	0.364	-1.45735	4.14835e-05	yes	down
Solyc10g006530.4	Photosynthetic NDH subcomplex L 3 (AHRD V3.3 *-* A0A0F7CYJ0_9ROSI)	0.378	-1.40543	4.24299e-05	yes	down
Solyc11g007590.3	OTU domain-containing protein (AHRD V3.3 *** A0A2G3B0Z0_CAPCH)	2.117	1.08217	4.28355e-05	yes	up
Solyc03g112330.3	U-box domain-containing protein 52-like (AHRD V3.3 *** A0A2K3L2U5_TRIPR)	0.356	-1.49055	4.31959e-05	yes	down
Solyc07g007790.3	sucrose-phosphate synthase	3.262	1.70587	4.35299e-05	yes	up
Solyc09g015170.4	Receptor-like kinase (AHRD V3.3 *** A0A0K9PDM5_ZOSMR)	0.401	-1.31807	4.43596e-05	yes	down
Solyc09g090150.5	Seed storage protein (AHRD V3.11 *** tr|Q2TPW5|Q2TPW5_9ROSI)	543.324	9.08567	4.44934e-05	yes	up
Solyc06g048410.4	iron superoxide dismutase	0.467	-1.0975	4.51471e-05	yes	down
Solyc03g006830.3	MADS-box transcription factor (AHRD V3.3 *** Q1EMR8_PLAMJ)	0.087	-3.51853	4.56119e-05	yes	down
Solyc04g078290.5	Cytochrome P450 (AHRD V3.11 *** tr|Q7FPQ4|Q7FPQ4_HELTU)	0.314	-1.6734	4.67879e-05	yes	down
Solyc12g019740.2	Thioredoxin-like 1-1, chloroplastic (AHRD V3.3 *** A0A1U8F9B4_CAPAN)	0.492	-1.02266	4.75726e-05	yes	down
Solyc05g007590.5	Aminotransferase, class V/Cysteine desulfurase (AHRD V3.11 *** tr|A0A2U1L8D5|A0A2U1L8D5_ARTAN)	0.421	-1.2478	4.8169e-05	yes	down
Solyc03g033500.4	Cold-shock protein (AHRD V3.3 *-* A0A200RAC1_9MAGN)	2.394	1.25954	4.87104e-05	yes	up
Solyc03g098250.4	DNA polymerase epsilon subunit (AHRD V3.3 *** A0A2G2X7U4_CAPBA)	2.109	1.0768	4.88013e-05	yes	up
Solyc02g078380.3	Stem-specific protein TSJ.1	0.337	-1.56975	4.98414e-05	yes	down
Solyc02g022930.3	3-hydroxyisobutyrate dehydrogenase (AHRD V3.3 *** A0A1U8FBY0_CAPAN)	0.485	-1.04465	4.98414e-05	yes	down
Solyc09g065620.3	Chlorophyllase (AHRD V3.3 *** B6DX58_CITLI),Pfam:PF12740	0.177	-2.49598	5.01322e-05	yes	down
Solyc12g014100.2	homogentisate 1,2-dioxygenase	0.436	-1.1992	5.12231e-05	yes	down
Solyc06g069720.4	Thioredoxin (AHRD V3.3 *-* A0A200QER0_9MAGN)	0.444	-1.17004	5.50965e-05	yes	down
Solyc02g090350.4	Geraniol 8-hydroxylase (AHRD V3.3 *** A0A2G2XIM9_CAPBA)	0.49	-1.02831	5.54867e-05	yes	down
Solyc11g065190.3	Ubiquitin-conjugating enzyme (AHRD V3.3 *** A0A200PMH3_9MAGN)	0.499	-1.0018	5.94279e-05	yes	down
Solyc01g106210.3	Heat shock protein 70 kDa (AHRD V3.3 *** A0A2K3MZA1_TRIPR)	2.2	1.13757	6.16959e-05	yes	up
Solyc10g054860.2	Urb2/Npa2 family protein (AHRD V3.3 *** F4JPJ1_ARATH)	2.306	1.20552	6.17225e-05	yes	up
Solyc03g005960.3	protein kinase LESK1	0.149	-2.74534	6.26124e-05	yes	down
Solyc07g041340.2	protein ELF4-LIKE 4-like (AHRD V3.3 *** A0A2I4GKV3_9ROSI)	0.196	-2.35358	6.34337e-05	yes	down
Solyc05g008620.4	GINS complex (AHRD V3.3 *** A0A2U1Q9H5_ARTAN)	0.346	-1.53233	6.42022e-05	yes	down
Solyc09g008080.3	Ubiquitin domain-containing protein (AHRD V3.3 --* A0A1Q3C6U9_CEPFO)	0.184	-2.4455	6.524e-05	yes	down
Solyc02g085870.3	beta-ketoacyl-coenzyme A synthase	3.615	1.85394	6.53443e-05	yes	up
Solyc12g006973.1	Leucine-rich repeat family protein (AHRD V3.3 *** A0A061GNA0_THECC)	2.218	1.14957	6.54647e-05	yes	up
Solyc07g044980.3	NIM1-like protein 2	0.307	-1.7045	6.55098e-05	yes	down
Solyc02g061770.5	Chitinase (AHRD V3.11 *** tr|P93154|P93154_GOSHI)	0.066	-3.92493	6.55853e-05	yes	down
Solyc10g008730.3	transmembrane protein (AHRD V3.3 *-* AT2G31090.1)	0.264	-1.92226	6.67223e-05	yes	down
Solyc05g055990.4	plasma membrane intrinsic protein 2.12	0.131	-2.93697	6.78899e-05	yes	down
Solyc07g056500.4	glutathione S-transferase T5	0.238	-2.06856	6.83533e-05	yes	down
Solyc04g048900.3	Calreticulin (AHRD V3.3 *** A0A2G3ASL1_CAPCH)	0.086	-3.54155	6.87589e-05	yes	down
Solyc09g082115.1	Lactoylglutathione lyase / glyoxalase I family protein (AHRD V3.3 *** A0A2U1MRE2_ARTAN)	0.418	-1.25705	6.92071e-05	yes	down
Solyc09g092100.4	Histidine kinase/DNA gyrase B (AHRD V3.3 *** A0A2K3NM59_TRIPR)	2.602	1.37977	6.92071e-05	yes	up
Solyc03g119050.4	SANT/Myb domain (AHRD V3.3 *-* A0A200PR03_9MAGN)	2.111	1.07806	6.96812e-05	yes	up
Solyc03g116590.3	Embryo-specific protein (AHRD V3.3 *** A0A2K3LFD9_TRIPR)	0.331	-1.59571	7.0817e-05	yes	down
Solyc01g080220.3	endo-1,31,4-beta-D-glucanase-like (AHRD V3.3 *** A0A2I4F2Y3_9ROSI)	0.064	-3.96571	7.24019e-05	yes	down
Solyc03g031600.3	Peroxisomal membrane protein PMP22 (AHRD V3.3 *** A0A2G3CKH8_CAPCH)	0.459	-1.12338	7.24019e-05	yes	down
Solyc08g005333.1	Histidinol-phosphate aminotransferase, chloroplastic (AHRD V3.3 *** A0A2G2XLG4_CAPBA)	0.284	-1.81682	7.24019e-05	yes	down
Solyc06g005070.4	Major facilitator superfamily protein (AHRD V3.11 *** tr|A0A1P8AQH5|A0A1P8AQH5_ARATH)	0.039	-4.69276	7.274e-05	yes	down
Solyc01g007980.4	Cysteine-rich receptor-like protein kinase 2 (AHRD V3.3 *** A0A2G2YVX5_CAPAN)	0.283	-1.82065	7.38347e-05	yes	down
Solyc07g053980.3	Callose synthase 12 (AHRD V3.3 *** A0A1U8HBE5_CAPAN)	2.288	1.19433	7.44749e-05	yes	up
Solyc09g083435.1	Proteinase inhibitor.1	0.2	-2.32214	7.55962e-05	yes	down
Solyc11g068720.2	Plant/F24K9-26 protein (AHRD V3.3 *** A0A072UED0_MEDTR)	2.598	1.37757	7.58012e-05	yes	up
Solyc01g111200.3	eukaryotic translation initiation factor 4B3 (AHRD V3.3 *** A0A2I4EWR0_9ROSI)	2.118	1.08271	7.65034e-05	yes	up
Solyc08g068270.3	Rhomboid family protein (AHRD V3.3 *** A0A2K3L350_TRIPR)	0.432	-1.21026	7.70442e-05	yes	down
Solyc12g006530.2	Terpene cyclase/mutase family member (AHRD V3.3 *** A0A2G3BN05_CAPCH)	4.189	2.06659	7.83123e-05	yes	up
Solyc12g011037.2	Lipoxygenase (AHRD V3.11 *-* tr|K4DCJ0|K4DCJ0_SOLLC)	0.135	-2.89243	7.99412e-05	yes	down
Solyc02g087810.3	Aldose 1-epimerase (AHRD V3.3 *** A0A2G3D9T3_CAPCH)	0.06	-4.05143	8.2648e-05	yes	down
Solyc02g094130.3	DCD (Development and Cell Death) domain protein (AHRD V3.3 *-* A0A2U1P2J5_ARTAN)	0.495	-1.01553	8.36218e-05	yes	down
Solyc03g117590.3	Chaperone protein DnaJ (AHRD V3.3 *** A0A2G2WQF7_CAPBA)	0.303	-1.72069	8.37445e-05	yes	down
Solyc10g006300.4	Purple acid phosphatase (AHRD V3.3 *** A0A2G2YIL1_CAPAN)	0.364	-1.459	8.38263e-05	yes	down
Solyc08g062330.3	Ankyrin repeat family protein (AHRD V3.3 *** F8WLA0_CITUN)	0.147	-2.76691	8.38263e-05	yes	down
Solyc02g089350.3	Gibberellin regulated protein (AHRD V3.3 *** A0A2U1PE48_ARTAN)	0.388	-1.36421	8.38263e-05	yes	down
Solyc08g066020.3	Long chain base biosynthesis protein.1	2.199	1.13705	8.42349e-05	yes	up
Solyc03g114840.3	MADS-box protein 1	2.61	1.38423	8.43147e-05	yes	up
Solyc01g099160.5	Lipoxygenase (AHRD V3.11 *** tr|Q9FT17|Q9FT17_SOLLC)	3.113	1.63853	8.58841e-05	yes	up
Solyc07g056470.3	Glutathione S-transferase-like protein (AHRD V3.3 *** A0A2K3N2T5_TRIPR)	0.269	-1.89308	8.62136e-05	yes	down
Solyc02g070980.1	Chlorophyll a-b binding protein, chloroplastic (AHRD V3.3 *-* A0A2G3A7J8_CAPAN)	0.301	-1.73017	8.86019e-05	yes	down
Solyc06g069790.5	Gibberellin-regulated protein (AHRD V3.11 *** tr|S8CK34|S8CK34_9LAMI)	0.111	-3.17273	8.91828e-05	yes	down
Solyc08g067330.1	Chlorophyll a-b binding protein, chloroplastic (AHRD V3.3 *-* A0A2G2W7Q4_CAPBA)	0.141	-2.82846	9.37632e-05	yes	down
Solyc10g076670.4	2-oxoglutarate (2OG) and Fe(II)-dependent oxygenase superfamily protein (AHRD V3.11 *** tr|F4J670|F4J670_ARATH)	0.003	-8.35015	9.68606e-05	yes	down
Solyc04g005380.3	Ninja-family protein AFP3 (AHRD V3.3 *** A0A2G3CFM6_CAPCH)	3.451	1.78698	9.69577e-05	yes	up
Solyc11g069080.3	Ribosomal L18p/L5e family protein (AHRD V3.3 *-* AT3G45020.4)	0.467	-1.09699	9.97259e-05	yes	down
Solyc08g006270.1	Transcriptional factor B3 family protein (AHRD V3.3 *** A0A1P8B798_ARATH)	0.442	-1.17692	0.000100498	yes	down
Solyc10g078680.3	C2 calcium/lipid-binding plant phosphoribosyltransferase family protein (AHRD V3.3 *** A0A061DXG0_THECC)	2.155	1.10776	0.000101334	yes	up
Solyc12g099000.3	S-adenosylmethionine synthase (AHRD V3.3 *** A0A2G2VJM2_CAPBA)	2.202	1.13874	0.000105555	yes	up
Solyc04g009860.4	2-oxoglutarate (2OG) and Fe(II)-dependent oxygenase superfamily protein (AHRD V3.3 *** A0A2U1QA13_ARTAN)	0.164	-2.61191	0.000108476	yes	down
Solyc02g063547.1	Squalene epoxidase (AHRD V3.3 *** I6YVX5_9ASPA)	0.362	-1.46664	0.000110787	yes	down
Solyc11g010630.4	Kinase-interacting protein.1	0.467	-1.09787	0.000110787	yes	down
Solyc08g007240.4	Nudix hydrolase 8 (AHRD V3.3 *** A0A1U8EVF7_CAPAN)	0.451	-1.14827	0.000110787	yes	down
Solyc11g020810.2	AdoMet-dependent rRNA methyltransferase SP.1	2.005	1.00361	0.000111052	yes	up
Solyc03g032120.3	Expressed protein (AHRD V3.3 *** AT5G66005.3)	0.493	-1.0205	0.000113313	yes	down
Solyc02g071720.2	GDSL esterase/lipase At1g29670-like (AHRD V3.3 *** A0A1S3XHA6_TOBAC)	0.48	-1.05815	0.000115166	yes	down
Solyc05g005865.1	MLP-like protein (AHRD V3.3 *** A0A1U8EPD5_CAPAN)	0.255	-1.96909	0.000116346	yes	down
Solyc06g069550.1	UDP-glucose 6-dehydrogenase (AHRD V3.3 *** A0A1U8F9G7_CAPAN)	0.258	-1.95196	0.000120625	yes	down
Solyc08g078700.3	Mitochondrial small heat shock protein (AHRD V3.11 *** tr|O80432|O80432_SOLLC)	0.299	-1.7402	0.000121564	yes	down
Solyc01g104400.3	Basic blue protein (AHRD V3.3 *** A0A1U8E747_CAPAN)	0.441	-1.18217	0.000121648	yes	down
Solyc12g098600.1	Glycosyltransferase (AHRD V3.3 *** A0A2I4GJH4_9ROSI)	0.474	-1.07775	0.000123546	yes	down
Solyc07g007755.2	Defensin protein (AHRD V3.11 *** tr|B1N681|B1N681_SOLPI)	0.269	-1.89249	0.000124458	yes	down
Solyc12g098810.2	Chitinase-like protein (AHRD V3.3 *** Q6JX04_GOSHI)	2.516	1.33101	0.000127588	yes	up
Solyc03g095610.4	DUF3133 domain-containing protein (AHRD V3.3 *** A0A1Q3BII0_CEPFO)	2.751	1.46007	0.000130583	yes	up
Solyc10g080350.4	DNA-directed RNA polymerase subunit (AHRD V3.11 *** tr|A0A2G3BH46|A0A2G3BH46_CAPCH)	2.269	1.18235	0.000130644	yes	up
Solyc03g115410.3	Plant intracellular Ras-group-related LRR protein (AHRD V3.3 *** A0A2R6PRR8_ACTCH)	0.49	-1.02941	0.000130709	yes	down
Solyc05g010570.3	Transcription initiation factor TFIID subunit .1	0.498	-1.00664	0.000130709	yes	down
Solyc09g025210.3	alcohol dehydrogenase-2	253.501	7.98585	0.000130992	yes	up
Solyc02g081550.3	LeftsH6FtsH protease	18.229	4.18817	0.000131507	yes	up
Solyc00g500219.1	B3 domain-containing protein (AHRD V3.3 *** A0A2K3PAY3_TRIPR)	0.004	-7.89195	0.000131507	yes	down
Solyc12g088840.1	EF-hand domain (AHRD V3.3 *** A0A200QZB4_9MAGN)	0.135	-2.88781	0.000132657	yes	down
Solyc05g009270.4	3-ketoacyl-CoA synthase (AHRD V3.3 *** A0A2G3B5Z8_CAPCH)	0.24	-2.05998	0.000132657	yes	down
Solyc01g107410.3	Pathogenesis-related homeodomain protein (AHRD V3.3 *-* PRH_PETCR)	2.059	1.04194	0.000133329	yes	up
Solyc12g044240.3	Dynein light chain (AHRD V3.3 *** A0A2G3D067_CAPCH)	0.377	-1.40577	0.000134712	yes	down
Solyc11g068490.1	Ribosomal protein L.1	0.48	-1.05977	0.00013497	yes	down
Solyc01g081540.4	Myosin-17 (AHRD V3.3 *** A0A2G3ALU8_CAPAN)	2.564	1.35849	0.000135097	yes	up
Solyc06g060760.3	tonoplast intrinsic protein 2.3	0.276	-1.85926	0.000136894	yes	down
Solyc02g091130.3	ATP synthase subunit beta (AHRD V3.3 *** Q9ZR78_NICSY)	2.916	1.54397	0.000136894	yes	up
Solyc12g009090.3	Mediator of RNA polymerase II transcription subunit 20 (AHRD V3.3 *** A0A328DLS1_9ASTE)	0.473	-1.08068	0.000140149	yes	down
Solyc03g032190.3	cyclinB2_7	0.423	-1.24181	0.000140149	yes	down
Solyc08g007360.3	Protein transport protein sec16 (AHRD V3.3 *** A0A2G3AP26_CAPAN)	2.236	1.16124	0.000140841	yes	up
Solyc05g012920.3	Pentatricopeptide repeat-containing protein (AHRD V3.3 *** A0A2U1PEF4_ARTAN)	2.054	1.03849	0.000144449	yes	up
Solyc12g006370.3	Polyamine oxidase-like protein (AHRD V3.3 *** A0A2K3NN16_TRIPR)	0.401	-1.31717	0.00014719	yes	down
Solyc08g076010.4	Myb family transcription factor APL (AHRD V3.3 *** A0A2G3AFT2_CAPAN)	0.444	-1.17189	0.000148109	yes	down
Solyc05g051220.3	Potassium channel GORK (AHRD V3.3 *** A0A1U8GYE0_CAPAN)	3.553	1.82887	0.000151902	yes	up
Solyc09g084470.3	Proteinase inhibitor.1	0.053	-4.2267	0.000154906	yes	down
Solyc09g092240.3	small subunit processome component 20 homolog isoform .1	2.484	1.31268	0.000154906	yes	up
Solyc03g112590.4	Cell division cycle protein 48-like protein (AHRD V3.3 *** A0A2G3CYA7_CAPCH)	2.017	1.01241	0.000156184	yes	up
Solyc05g005540.5	Polygalacturonase-1 non-catalytic subunit beta (AHRD V3.11 *** sp|Q40161|GP1_SOLLC)	4.017	2.00625	0.000157386	yes	up
Solyc05g008480.4	Histone chaperone (AHRD V3.3 *-* A9U2F4_PHYPA)	0.451	-1.14735	0.000158032	yes	down
Solyc08g005480.3	Unknown protein	116.226	6.86079	0.000158032	yes	up
Solyc11g008550.3	Phospholipase A(1) LCAT3 (AHRD V3.3 *** A0A2G3B0N5_CAPCH)	0.333	-1.58676	0.000158281	yes	down
Solyc12g010890.2	trihelix transcription factor ASIL1-like (AHRD V3.3 *** A0A2I4FFS5_9ROSI)	0.456	-1.13418	0.000158281	yes	down
Solyc01g080910.2	polyadenylate-binding protein 1-B-binding protein (AHRD V3.3 *** AT5G44860.2)	0.467	-1.09724	0.000158836	yes	down
Solyc11g010380.2	Protein DETOXIFICATION (AHRD V3.3 *** A0A328DDG5_9ASTE)	0.259	-1.94885	0.000158836	yes	down
Solyc02g092840.1	Xyloglucan galactosyltransferase KATAMAR.1	1146.38	10.1629	0.000159405	yes	up
Solyc07g017530.4	Conserved oligomeric Golgi complex subunit 3 (AHRD V3.3 *-* A0A1J3I1P6_NOCCA)	118.55	6.88935	0.0001596	yes	up
Solyc07g043230.3	Zinc transporter protein (AHRD V3.3 *** A5BDR3_VITVI)	0.151	-2.72702	0.000160857	yes	down
Solyc12g006690.2	Protein kinase PINOID 2 (AHRD V3.3 *** A0A2G3BN98_CAPCH)	0.389	-1.36201	0.00016169	yes	down
Solyc12g088420.2	Peroxisomal membrane 22 kDa (Mpv17/PMP22) family protein (AHRD V3.3 *** A0A2U1NNX3_ARTAN)	2.031	1.02184	0.00016387	yes	up
Solyc06g049050.3	expansin 2	0.213	-2.23335	0.000166082	yes	down
Solyc10g055680.1	Methyltransferase (AHRD V3.3 *** O24153_TOBAC)	2.787	1.47891	0.000166115	yes	up
Solyc02g021420.3	villin-4-like (AHRD V3.3 *** A0A1U7XDQ7_NICSY)	2.039	1.02778	0.00017403	yes	up
Solyc11g071240.2	U-box domain-containing protein 26 (AHRD V3.3 *** A0A1J3FUP2_NOCCA)	0.265	-1.91438	0.000175364	yes	down
Solyc11g069930.3	CC-NBS-LRR type resistance-like protein (AHRD V3.3 *-* E3W9R6_CAPCH),Pfam:PF18052	2.219	1.15019	0.000177045	yes	up
Solyc04g081260.3	filament-like plant protein 4 (AHRD V3.3 *** A0A1U7XPP3_NICSY)	2.262	1.17735	0.000180271	yes	up
Solyc03g116200.3	Chitin-binding lectin 1 (AHRD V3.11 *-* tr|A0A2G3B752|A0A2G3B752_CAPCH)	0.205	-2.2836	0.000180281	yes	down
Solyc01g067460.4	monothiol glutaredoxin-S2-like (AHRD V3.11 *** tr|A0A1U7VLQ4|A0A1U7VLQ4_NICSY)	0.108	-3.21339	0.00018174	yes	down
Solyc12g096790.1	HXXXD-type acyl-transferase family protein (AHRD V3.3 *** F4JBC7_ARATH)	0.075	-3.73249	0.00018174	yes	down
Solyc05g008140.4	Unknown protein	0.449	-1.15578	0.000183921	yes	down
Solyc08g061800.3	hypothetical protein (AHRD V3.3 *-* AT2G26340.2)	0.491	-1.02587	0.000183921	yes	down
Solyc05g006850.4	Thioredoxin (AHRD V3.3 *** A0A1U8EXB1_CAPAN)	4.177	2.06249	0.000183921	yes	up
Solyc03g093480.3	ARM repeat superfamily protein (AHRD V3.3 *** AT3G06530.5)	2.334	1.22281	0.000184258	yes	up
Solyc04g079700.3	Transducin/WD40 repeat-like superfamily protein (AHRD V3.3 *** A0A2U1PM75_ARTAN)	6.589	2.72004	0.000184778	yes	up
Solyc07g053550.3	Glutaredoxin-C9 (AHRD V3.3 *** A0A2G2WE57_CAPBA)	0.26	-1.94498	0.000187205	yes	down
Solyc08g080490.3	2S albumin (AHRD V3.3 *-* B6EU55_BEREX)	167.277	7.38609	0.000189159	yes	up
Solyc09g082230.1	N-acetyltransferase (AHRD V3.3 *** A0A2N9Z4V7_PAEPO)	0.09	-3.47148	0.000189967	yes	down
Solyc01g097200.2	Ankyrin-like protein (AHRD V3.11 *** tr|Q8H9C2|Q8H9C2_SOLTU)	3.635	1.86188	0.000192651	yes	up
Solyc11g011030.2	Pto-responsive gene 1	0.479	-1.06061	0.000197432	yes	down
Solyc06g007770.3	ER lumen protein retaining receptor (AHRD V3.3 *** A0A200QBW0_9MAGN)	0.496	-1.01064	0.000198806	yes	down
Solyc04g074000.3	Receptor protein kinase, putative (AHRD V3.3 *** A0A061FG24_THECC)	0.023	-5.42933	0.000199131	yes	down
Solyc05g053650.3	26S proteasome non-ATPase regulatory subunit.1	2.109	1.07685	0.000203747	yes	up
Solyc04g079250.3	Patatin (AHRD V3.3 *** A0A2G2ZRS1_CAPAN)	0.005	-7.74036	0.000205572	yes	down
Solyc03g051900.4	Ribosomal protein .1	2.222	1.15168	0.000205572	yes	up
Solyc01g086800.4	Histone H3 (AHRD V3.3 *** B6SYV0_MAIZE)	0.448	-1.15712	0.000206459	yes	down
Solyc04g045600.4	Protein kinase superfamily protein (AHRD V3.3 *** F4JTH2_ARATH)	0.49	-1.02799	0.000207686	yes	down
Solyc08g079870.3	subtilisin	0.065	-3.94698	0.00020798	yes	down
Solyc08g042140.3	translation initiation factor 3 subunit I (AHRD V3.3 *** AT1G54680.4)	0.455	-1.13657	0.000211351	yes	down
Solyc09g005570.3	hypothetical protein (AHRD V3.3 *-* AT5G58630.1)	0.317	-1.65823	0.000213408	yes	down
Solyc06g009050.3	Adenine nucleotide alpha hydrolases-like superfamily protein (AHRD V3.3 *** O82240_ARATH)	0.286	-1.80505	0.000214367	yes	down
Solyc06g009110.3	Eukaryotic aspartyl protease family protein (AHRD V3.3 *** A0A2U1QF58_ARTAN)	0.39	-1.35675	0.00021448	yes	down
Solyc02g070710.3	Pentatricopeptide repeat (AHRD V3.3 *** A0A200Q363_9MAGN)	108.453	6.76092	0.000216387	yes	up
Solyc05g007895.1	RING/U-box superfamily protein (AHRD V3.3 *-* Q9LJE9_ARATH)	0.398	-1.3277	0.000217076	yes	down
Solyc05g008200.4	1-phosphatidylinositol-3-phosphate 5-kinase FAB1A (AHRD V3.3 *-* A0A2I0WJB6_9ASPA)	2.273	1.1845	0.000217076	yes	up
Solyc09g097960.3	NAD(P)-linked oxidoreductase, aldo/keto reductase family protein (AHRD V3.3 *** A0A1Y1HY98_KLENI)	0.001	-10.3428	0.000218934	yes	down
Solyc12g011010.2	Protodermal factor.1	0.324	-1.62813	0.000219116	yes	down
Solyc01g090310.4	Ethylene-responsive transcription factor 13 (AHRD V3.11 *** tr|A0A2G2XMR4|A0A2G2XMR4_CAPBA)	0.06	-4.05998	0.000219833	yes	down
Solyc02g150140.2	F-box protein At5g51380-like (AHRD V3.11 *** tr|A0A2I4GDK6|A0A2I4GDK6_9ROSI)	0.482	-1.05164	0.000224325	yes	down
Solyc11g066100.2	Heat shock protein 70 (AHRD V3.3 *** S8C6K2_9LAMI)	2.221	1.15151	0.00022679	yes	up
Solyc05g055610.4	tRNA wybutosine-synthesizing protein 2/3/4 (AHRD V3.3 *** A0A2G2WUK7_CAPBA)	2.186	1.12801	0.000230623	yes	up
Solyc01g095690.2	Pentatricopeptide repeat-containing protein, mitochondrial (AHRD V3.3 *** A0A2G2YY96_CAPAN)	0.214	-2.22539	0.000232684	yes	down
Solyc06g052010.2	SUN-like protein 16	0.214	-2.22604	0.000233103	yes	down
Solyc04g071040.4	Regulator of chromosome condensation (RCC1) family protein (AHRD V3.3 *** A0A1P8B4Z7_ARATH)	2.041	1.029	0.000235897	yes	up
Solyc02g083380.3	Bi.1	0.204	-2.29382	0.000235901	yes	down
Solyc01g006320.4	Late embryogenesis abundant (LEA) hydroxyproline-rich glycoprotein family (AHRD V3.3 *** Q9LJT9_ARATH)	0.203	-2.30103	0.000236485	yes	down
Solyc06g071280.4	Enhanced disease susceptibility.1	0.207	-2.27445	0.000236574	yes	down
Solyc01g079700.3	Helicase, C-terminal (AHRD V3.3 *-* A0A2U1NPJ2_ARTAN)	2.056	1.03973	0.000236969	yes	up
Solyc06g065680.3	cyclin A2	0.491	-1.02603	0.000239365	yes	down
Solyc07g007560.3	Phosphate transporter 45 (AHRD V3.3 *** A0A1P8BAK7_ARATH)	2.537	1.34322	0.000241094	yes	up
Solyc12g044930.3	F-box protein (AHRD V3.3 *** A0A2G3B4N2_CAPCH)	0.445	-1.16766	0.000255336	yes	down
Solyc01g079750.3	MAP kinase kinase kinase 4	0.412	-1.27918	0.000256805	yes	down
Solyc06g066730.3	Coatomer subunit beta' (AHRD V3.3 *** A0A2U1PZP9_ARTAN)	2.014	1.01017	0.000265164	yes	up
Solyc01g079150.4	HCO3-transporter family (AHRD V3.3 *** A0A2U1KUW6_ARTAN)	3.86	1.9487	0.000265528	yes	up
Solyc04g082155.1	Unknown protein	0.465	-1.10448	0.000267786	yes	down
Solyc06g060960.3	Histone-lysine N-methyltransferase, H3 lysine-9 specific SUVH6 (AHRD V3.3 *** A0A2G2WK26_CAPBA)	2.098	1.06927	0.000268896	yes	up
Solyc03g096870.3	cell division cycle 20.2, cofactor of APC complex-like (AHRD V3.3 *** A0A2I4FBA0_9ROSI)	0.386	-1.37387	0.000269281	yes	down
Solyc06g083420.3	Helicase/SANT-associated DNA-binding protein (AHRD V3.3 *** A0A2K3NM86_TRIPR)	2.164	1.11343	0.000270318	yes	up
Solyc01g106220.5	DNA polymerase V (AHRD V3.11 *** tr|A0A2I4F5F3|A0A2I4F5F3_9ROSI)	2.053	1.03783	0.000272933	yes	up
Solyc09g008670.3	threonine deaminase	0.06	-4.07085	0.000275396	yes	down
Solyc01g087970.3	Carboxypeptidase (AHRD V3.3 *** A0A2G2XQG5_CAPBA)	0.441	-1.18197	0.000278555	yes	down
Solyc05g008780.4	Calponin-like domain protein (AHRD V3.3 *-* F4HWC3_ARATH)	2.432	1.28216	0.000282476	yes	up
Solyc04g077650.3	Serine carboxypeptidase-like 17 (AHRD V3.3 *** A0A2G2ZRB2_CAPAN)	0.35	-1.51455	0.000282961	yes	down
Solyc09g064200.4	Myosin (AHRD V3.3 *** W5ZTD6_MAIZE)	2.088	1.06236	0.000292679	yes	up
Solyc01g113620.3	Disease resistance protein (TIR-NBS-LRR class) (AHRD V3.3 *-* A0A2K3P6K1_TRIPR)	0.334	-1.5839	0.00029285	yes	down
Solyc08g066310.3	Receptor-like protein kinase (AHRD V3.3 *-* A0A2D1PG71_9ROSI)	0.118	-3.08299	0.000295858	yes	down
Solyc08g074390.3	Glucan endo-1,3-beta-glucosidase 5 (AHRD V3.3 *** A0A1U8GSD0_CAPAN)	2.433	1.28245	0.000299453	yes	up
Solyc05g050920.3	Flavin-containing monooxygenase (AHRD V3.3 *** A0A2G3CEB6_CAPCH)	0.282	-1.82588	0.000300088	yes	down
Solyc04g077940.4	RNA binding protein (AHRD V3.3 *-* AT2G43410.4)	2.082	1.05815	0.000301474	yes	up
Solyc12g010750.2	Secretory carrier-associated membrane protein (AHRD V3.3 *** A0A2G3B9M4_CAPCH)	105.174	6.71664	0.000302716	yes	up
Solyc03g031890.3	Cold induced protein-like (AHRD V3.3 *-* Q94JH8_ORYSJ)	0.234	-2.09425	0.000303058	yes	down
Solyc04g072000.5	Chitinase (AHRD V3.11 *** tr|A0A2U1LR12|A0A2U1LR12_ARTAN)	0.047	-4.4147	0.000303058	yes	down
Solyc11g071620.3	aldehyde oxidase 1	3.825	1.93528	0.000303502	yes	up
Solyc12g044920.3	Phospholipid-transporting ATPase (AHRD V3.3 *** A0A1U8F7U0_CAPAN)	2.485	1.31307	0.000305776	yes	up
Solyc09g092210.4	Protein BOBBER.1	2.236	1.16068	0.000306593	yes	up
Solyc05g011990.4	nucleolar protein 14 (AHRD V3.3 *** A0A2I4EGH9_9ROSI)	2.053	1.03783	0.000308513	yes	up
Solyc03g093140.3	Glycerol-3-phosphate transporter 1-like protein (AHRD V3.3 *** A0A2K3PR18_TRIPR)	0.493	-1.02173	0.000311286	yes	down
Solyc11g010250.1	Avr9/Cf-9 rapidly elicited protein 75 (AHRD V3.3 *** Q9FQY9_TOBAC)	0.313	-1.67765	0.000311503	yes	down
Solyc09g009010.4	Glucomannan 4-beta-mannosyltransferase 2 (AHRD V3.3 *** A0A2G2YPQ3_CAPAN)	2.319	1.21357	0.000311503	yes	up
Solyc04g071800.3	Cytochrome P450 (AHRD V3.3 *-* A0A200Q069_9MAGN)	0.496	-1.01178	0.000313035	yes	down
Solyc01g162830.1	Nicotianamine synthase (AHRD V3.11 *** sp|Q9XGI7|NAS_SOLLC)	5.137	2.36083	0.000313667	yes	up
Solyc01g096730.2	protein ZINC INDUCED FACILITATOR-LIKE 1-like (AHRD V3.3 *** A0A2I4H204_9ROSI)	0.191	-2.3919	0.000313891	yes	down
Solyc05g041440.4	Ankyrin repeat family protein (AHRD V3.3 *** A0A2U1PBX5_ARTAN)	0.323	-1.63259	0.000320075	yes	down
Solyc04g072260.3	Midasin (AHRD V3.3 *** A0A2G2ZQ87_CAPAN)	2.835	1.50343	0.000321312	yes	up
Solyc06g008780.3	Protein TRANSPORT INHIBITOR RESPONSE.1	2.745	1.45662	0.000324911	yes	up
Solyc01g100850.3	ABC transporter-like (AHRD V3.3 *** A0A200QSY4_9MAGN)	2.423	1.27709	0.000332127	yes	up
Solyc03g113720.3	Two-component response regulator ARR3 (AHRD V3.3 *** A0A2G2Y6S6_CAPAN)	0.423	-1.24176	0.000333946	yes	down
Solyc12g009650.2	Sl proline-rich protein	3.084	1.62469	0.000333946	yes	up
Solyc06g061023.1	Cytochrome (AHRD V3.3 *** A0A2G3C7L0_CAPCH)	0.272	-1.87755	0.000334283	yes	down
Solyc08g079820.3	Nudix hydrolase 14, chloroplastic (AHRD V3.3 *** A0A2G3AE90_CAPAN)	0.477	-1.0673	0.000334637	yes	down
Solyc10g083180.3	NAD(P)-binding Rossmann-fold superfamily protein (AHRD V3.11 *** tr|A0A2U1PL19|A0A2U1PL19_ARTAN)	0.27	-1.88715	0.000334637	yes	down
Solyc04g007650.4	1-phosphatidylinositol-3-phosphate 5-kinase-like protein (AHRD V3.3 *** A0A2K3P1Y5_TRIPR)	2.3	1.20139	0.000337871	yes	up
Solyc05g006810.4	2,4-dichlorophenol 6-monooxygenase (AHRD V3.3 *** A0A1J3FFU9_NOCCA)	3.031	1.59977	0.000344115	yes	up
Solyc09g066280.4	Transcription factor bHLH155-like protein (AHRD V3.3 *** A0A2K3NNU4_TRIPR)	2.493	1.31782	0.000344744	yes	up
Solyc03g033835.2	AAA-ATPase At3g50940-like (AHRD V3.11 *-* tr|A0A2I4EX93|A0A2I4EX93_9ROSI)	0.216	-2.21339	0.000346501	yes	down
Solyc11g006490.2	Basic-leucine zipper (BZIP) transcription factor family protein (AHRD V3.3 *-* F4I9R1_ARATH)	0.376	-1.41009	0.000346501	yes	down
Solyc02g088830.5	hydroxyproline-rich glycoprotein family protein Chr3:377122-377577 FORWARD LENGTH=126 201606 (AHRD V3.11 *-* AT3G02120.1)	0.378	-1.40275	0.000346501	yes	down
Solyc04g074860.4	Protein DETOXIFICATION (AHRD V3.3 *** A0A1Q3CSX6_CEPFO)	0.446	-1.16403	0.000346501	yes	down
Solyc03g006880.3	gibberellin 20-oxidase-1	3.174	1.66649	0.000346883	yes	up
Solyc08g081480.3	Pectin lyase-like superfamily protein (AHRD V3.3 *** O81746_ARATH)	2.314	1.21024	0.00034993	yes	up
Solyc04g077010.4	Receptor-like protein kinase haiku2 (AHRD V3.3 *** A0A1J6JYR4_NICAT)	3.532	1.82057	0.000351033	yes	up
Solyc08g066500.5	Homeobox leucine-zipper protein (AHRD V3.11 *** tr|Q8H964|Q8H964_ZINVI)	2.799	1.48473	0.000351252	yes	up
Solyc06g049020.1	hypothetical protein (AHRD V3.3 *** AT3G56360.1)	0.315	-1.66784	0.00035759	yes	down
Solyc08g077180.3	Pyruvate kinase (AHRD V3.3 *** A0A1U8GRH5_CAPAN)	2.286	1.19299	0.000359097	yes	up
Solyc10g078360.3	NAD(P)-binding Rossmann-fold superfamily protein (AHRD V3.3 *** Q94AL3_ARATH)	0.004	-8.13424	0.00036455	yes	down
Solyc09g015840.4	receptor-like protein kinase FERONIA (AHRD V3.3 *-* A0A2I4E4Q0_9ROSI)	2.018	1.01311	0.000365062	yes	up
Solyc04g009260.3	Disease resistance protein (AHRD V3.3 *** A0A200PUC6_9MAGN)	0.439	-1.18612	0.000365203	yes	down
Solyc07g039550.4	RNA helicase DEAH-box21	2.147	1.1021	0.000367781	yes	up
Solyc11g039650.2	Dynamin (AHRD V3.3 *** A0A2U1N3P9_ARTAN)	2.017	1.01197	0.000381931	yes	up
Solyc04g071920.2	Protein kinase-like domain-containing protein (AHRD V3.3 *** A0A2U1LLK8_ARTAN)	0.314	-1.67069	0.000387195	yes	down
Solyc07g006760.4	MAP kinase kinase kinase 43	2.027	1.01908	0.00038858	yes	up
Solyc01g080890.2	hypothetical protein (AHRD V3.3 -** AT1G32460.1)	0.485	-1.04414	0.00038858	yes	down
Solyc12g049550.2	GDSL esterase/lipase 5-like (AHRD V3.3 *** A0A1U8ER27_CAPAN)	0.156	-2.67725	0.000391982	yes	down
Solyc08g067940.3	thionin-like protein 2 (AHRD V3.3 -** XP_021609289.1)	0.183	-2.45054	0.000391982	yes	down
Solyc04g072860.4	Beta-D-xylosidase (AHRD V3.11 *** tr|H1AC33|H1AC33_SOLLC)	2.412	1.27015	0.000394613	yes	up
Solyc04g074020.2	Receptor protein kinase, putative (AHRD V3.3 *** A0A061FG24_THECC)	0.005	-7.54823	0.000395486	yes	down
Solyc09g063010.5	Basic helix-loop-helix (BHLH) DNA-binding superfamily protein (AHRD V3.11 *-* tr|A0A2H1ZEQ1|A0A2H1ZEQ1_ARATH)	2.024	1.0173	0.000395486	yes	up
Solyc08g081220.1	Cytochrome P450 (AHRD V3.3 *** A0A200Q5S5_9MAGN)	2.877	1.52434	0.000400524	yes	up
Solyc04g016000.3	Heat shock transcription factor protein 8 (AHRD V3.3 *** A0A1W6LWG5_FRAAN)	0.028	-5.16096	0.000401775	yes	down
Solyc09g072560.5	11S globulin seed storage protein 2 (AHRD V3.11 *** tr|A0A2G2X5V4|A0A2G2X5V4_CAPBA)	116.008	6.85809	0.000402551	yes	up
Solyc02g036370.3	Protein REVEILLE 7-like (AHRD V3.3 *** A0A2G3A4J4_CAPAN)	2.151	1.10471	0.00040835	yes	up
Solyc07g018070.4	Double Clp-N motif-containing P-loop nucleoside triphosphate hydrolases superfamily protein (AHRD V3.3 *** A0A1P8B592_ARATH)	2.588	1.37162	0.000408547	yes	up
Solyc06g073090.3	chloroplast-specific ribosomal protein chloroplast-specific ribosomal protein	0.467	-1.099	0.000413827	yes	down
Solyc06g084280.1	Fantastic four-like protein (AHRD V3.3 *-* A0A2K3NF15_TRIPR)	81.019	6.3402	0.000414811	yes	up
Solyc02g083850.3	Calcium-dependent kinase (AHRD V3.3 *** Q5D875_MEDTR)	0.215	-2.21571	0.000417695	yes	down
Solyc09g014350.3	Glycerol-3-phosphate acyltransferase, expressed (AHRD V3.3 *** D8L9N9_WHEAT)	2.385	1.25384	0.000418375	yes	up
Solyc10g055240.2	1-phosphatidylinositol phosphodiesterase (AHRD V3.3 *** E5GC05_CUCME)	0.385	-1.37795	0.000421473	yes	down
Solyc02g031780.1	Unknown protein	0.419	-1.25566	0.00042302	yes	down
Solyc12g009880.1	Serine-rich protein (AHRD V3.3 *** E5GCC5_CUCME)	0.283	-1.82352	0.000423357	yes	down
Solyc10g080870.3	Cytochrome P450 (AHRD V3.3 *** A2PZD4_IPONI)	0.05	-4.31325	0.000424646	yes	down
Solyc08g068610.3	Serine decarboxylase (AHRD V3.3 *** A0A2G2W5V8_CAPBA)	0.13	-2.94413	0.000428545	yes	down
Solyc03g111790.4	Centromere protein X (AHRD V3.3 *** A0A1U8FY32_CAPAN)	0.48	-1.05977	0.000432857	yes	down
Solyc10g008460.3	lanC-like protein GCR2 (AHRD V3.3 *** A0A2I4H4K5_9ROSI)	0.491	-1.02519	0.000433388	yes	down
Solyc02g092880.3	Maternal effect embryo arrest 59 (AHRD V3.3 *** A0A2U1M4C6_ARTAN)	0.498	-1.00687	0.000433738	yes	down
Solyc12g098225.1	glycine-rich cell wall structural protein (AHRD V3.3 *-* XP_010314854.1)	4.536	2.18127	0.000439675	yes	up
Solyc09g008290.4	Thioredoxin (AHRD V3.3 *** A0A200R5M5_9MAGN)	0.438	-1.19081	0.000443618	yes	down
Solyc02g077970.5	Late embryogenesis abundant protein (AHRD V3.11 *** tr|A0A200PQ87|A0A200PQ87_9MAGN)	23.936	4.58111	0.00044678	yes	up
Solyc11g011120.2	Alpha/beta-Hydrolases superfamily protein (AHRD V3.3 *** A0A2U1NG96_ARTAN)	2.298	1.20018	0.000448647	yes	up
Solyc10g049970.2	Kynurenine formamidase (AHRD V3.3 *** A0A1J3JDK4_NOCCA)	0.335	-1.57619	0.000448663	yes	down
Solyc09g064720.3	endo-1,31,4-beta-D-glucanase-like (AHRD V3.3 *** A0A2I4F2X5_9ROSI)	0.435	-1.20032	0.000457779	yes	down
Solyc04g025530.3	Glutamate decarboxylase (AHRD V3.3 *** A0A2G2YVX0_CAPAN)	0.145	-2.78642	0.000481376	yes	down
Solyc07g044930.3	DExH-box ATP-dependent RNA helicase DExH6-like (AHRD V3.3 *** A0A2I4HVT2_9ROSI)	2.124	1.08676	0.000481975	yes	up
Solyc01g091460.3	Brefeldin A-inhibited guanine nucleotide-exchange protein 2 (AHRD V3.3 *** A0A2G2XNT6_CAPBA)	2.15	1.10457	0.00048582	yes	up
Solyc10g085870.1	Glycosyltransferase (AHRD V3.3 *** A0A328CX74_9ASTE)	0.091	-3.45982	0.000495575	yes	down
Solyc10g005480.3	F-box family protein (AHRD V3.3 *** A0A2U1N101_ARTAN)	0.417	-1.26341	0.000503654	yes	down
Solyc06g009040.4	Glutathione S-transferase (AHRD V3.3 *** A0A2G3C3Q3_CAPCH)	0.026	-5.25	0.000511486	yes	down
Solyc12g009500.2	Elongator complex protein 6 (AHRD V3.3 *** A0A2G2YVI7_CAPAN)	0.434	-1.20586	0.000517194	yes	down
Solyc03g098660.3	GRAM domain (AHRD V3.3 *** A0A200Q4W9_9MAGN)	0.319	-1.64776	0.000519668	yes	down
Solyc01g006870.4	Polyketide cyclase/dehydrase/lipid transport superfamily protein (AHRD V3.3 *** F4K3U5_ARATH)	2.124	1.08658	0.000527322	yes	up
Solyc04g009910.3	Phosphoenolpyruvate carboxylase kinase (AHRD V3.3 *** Q9SDY0_SOLLC)	0.355	-1.4952	0.00052959	yes	down
Solyc08g007060.4	Protein NRT1/ PTR FAMILY 7.3 (AHRD V3.3 *** A0A2G3BPK6_CAPCH)	6.43	2.68483	0.000530254	yes	up
Solyc01g091570.3	Thioesterase superfamily (AHRD V3.3 *** A0A200QUL3_9MAGN)	0.487	-1.03927	0.000531322	yes	down
Solyc07g045180.4	Zinc finger protein CONSTANS-LIKE 9 (AHRD V3.3 *** A0A2G2WC44_CAPBA)	2.015	1.01084	0.000536885	yes	up
Solyc03g043700.3	U-box domain-containing protein 4-like (AHRD V3.3 *** A0A2I4HV32_9ROSI)	0.094	-3.41096	0.000537585	yes	down
Solyc05g050380.4	Cyclic nucleotide-gated ion channel.1	0.129	-2.95452	0.000540929	yes	down
Solyc02g090545.1	Calcium-transporting ATPase (AHRD V3.3 *** A0A1Q3AP80_CEPFO)	0.151	-2.72716	0.000540929	yes	down
Solyc11g010760.1	Glycosyltransferase (AHRD V3.3 *** A0A2U1PXH3_ARTAN)	0.386	-1.37323	0.000540929	yes	down
Solyc01g006720.4	ABC transporter G family member 27 (AHRD V3.3 *** A0A2G2VCM9_CAPBA)	5.059	2.33894	0.000545001	yes	up
Solyc04g007070.3	Disease resistance protein (AHRD V3.3 *** A0A2U1N8H9_ARTAN)	0.325	-1.62071	0.000548845	yes	down
Solyc08g067920.3	Enhancer of polycomb-like protein (AHRD V3.3 *-* A0A2I4HB21_9ROSI)	2.048	1.03442	0.000549586	yes	up
Solyc05g005060.3	Cysteine-rich receptor-like protein kinase 3 (AHRD V3.3 *** A0A2G2YEZ6_CAPAN)	0.057	-4.12121	0.000550844	yes	down
Solyc02g083640.5	Protein POLLENLESS 3-LIKE 2 (AHRD V3.11 *** tr|A0A2G3D7L3|A0A2G3D7L3_CAPCH)	0.391	-1.35422	0.000554845	yes	down
Solyc02g092410.3	Adenylyl-sulfate kinase (AHRD V3.3 *** A0A1U8FYZ5_CAPAN)	0.315	-1.6673	0.000554845	yes	down
Solyc10g085230.2	ripening-related mRNA 1b	3.205	1.68037	0.0005607	yes	up
Solyc09g092110.5	Light-regulated protein (AHRD V3.11 *** tr|A0A2G3CRI7|A0A2G3CRI7_CAPCH)	0.172	-2.53562	0.0005607	yes	down
Solyc08g007040.3	Glycine cleavage system H protein (AHRD V3.3 *** A0A2G2W3F1_CAPBA)	0.432	-1.20989	0.000578223	yes	down
Solyc05g007830.3	expansin12	0.417	-1.26107	0.000578957	yes	down
Solyc10g079600.2	Two-component response regulator ARR9 (AHRD V3.3 *** A0A2G2VW67_CAPBA)	0.494	-1.01748	0.000580077	yes	down
Solyc08g005700.1	Unknown protein	4.54	2.18279	0.000591597	yes	up
Solyc12g049540.3	Phosphoinositide phosphatase SAC2 (AHRD V3.3 *-* A0A2G2V918_CAPBA)	0.497	-1.00969	0.000596582	yes	down
Solyc04g051690.4	WRKY transcription factor 51	0.008	-7.04542	0.000599187	yes	down
Solyc06g050930.3	Cytosolic endo-beta-N-acetylglucosaminidase-like protein (AHRD V3.3 *** A0A2K3NXL7_TRIPR)	0.442	-1.1768	0.00060105	yes	down
Solyc01g106940.4	Telomere repeat-binding factor 2 (AHRD V3.3 *-* A0A2G3AVM6_CAPCH)	0.44	-1.18463	0.000601894	yes	down
Solyc02g062960.4	Homeobox-leucine zipper protein HOX14 (AHRD V3.3 *** A0A1U8FQP7_CAPAN)	0.17	-2.55841	0.00060357	yes	down
Solyc09g091000.5	Pathogenesis-related protein STH-2 (AHRD V3.11 *** sp|P17642|PRS2_SOLTU)	0.308	-1.69717	0.00060866	yes	down
Solyc03g119590.1	NIMIN2c protein (AHRD V3.3 *** A0FJY4_TOBAC)	0.032	-4.95293	0.000613065	yes	down
Solyc01g100140.4	Dehydration-induced 19-like protein (AHRD V3.3 *** E3T7S4_GOSHI)	13.432	3.7476	0.000614433	yes	up
Solyc06g009190.5	Pectinesterase (AHRD V3.11 *** tr|A0A2G3C3P4|A0A2G3C3P4_CAPCH)	2.12	1.08393	0.000629624	yes	up
Solyc02g077310.4	D-aminoacyl-tRNA deacylase (AHRD V3.3 *-* A0A1J6IGK4_NICAT)	0.436	-1.19808	0.00064377	yes	down
Solyc08g007120.3	SBP (S-ribonuclease binding protein) family protein (AHRD V3.3 *** Q8LCK5_ARATH)	2.025	1.018	0.0006461	yes	up
Solyc06g048850.3	hypothetical protein (AHRD V3.3 *** AT4G08330.1)	0.118	-3.08154	0.000646952	yes	down
Solyc12g017970.1	GPI-anchored adhesin-like protein (AHRD V3.3 *** AT2G43990.1)	2.389	1.25631	0.000646952	yes	up
Solyc02g091000.5	Late embryogenesis abundant protein (AHRD V3.11 *** tr|A0A200QZD5|A0A200QZD5_9MAGN)	2.521	1.33373	0.000650704	yes	up
Solyc08g065320.3	green ripe-like 1	0.389	-1.36083	0.000670952	yes	down
Solyc02g062170.3	Chalcone-flavanone isomerase family protein (AHRD V3.3 *-* AT5G66230.1)	0.378	-1.40254	0.000692911	yes	down
Solyc04g077210.3	Knotted 1	13.662	3.77211	0.000696859	yes	up
Solyc01g100600.4	LATE TERMINATION	2.714	1.44039	0.000699899	yes	up
Solyc05g005720.4	Potassium transporter (AHRD V3.3 *** A0A2G2VMI2_CAPBA)	6.443	2.68767	0.000702451	yes	up
Solyc02g084720.3	beta-galactosidase 6	2.025	1.01783	0.000708046	yes	up
Solyc09g083060.4	RING-type E3 ubiquitin transferase (AHRD V3.3 *-* A0A2G2W155_CAPBA)	0.186	-2.43031	0.000708046	yes	down
Solyc01g067120.4	cullin-1-like (AHRD V3.3 *-* A0A2I4G9U1_9ROSI)	0.191	-2.39057	0.000713085	yes	down
Solyc09g083360.3	Transcription factor bHLH92 (AHRD V3.3 *** A0A2G2ZV24_CAPAN)	0.024	-5.39176	0.000719653	yes	down
Solyc06g072017.1	P-loop containing nucleoside triphosphate hydrolases superfamily protein (AHRD V3.3 *-* A0A2U1N2C4_ARTAN)	0.403	-1.3127	0.000722255	yes	down
Solyc04g082460.4	Catalase (AHRD V3.3 *** A0A2G2X1I6_CAPBA)	0.436	-1.19625	0.000722297	yes	down
Solyc03g120990.3	Malic enzyme (AHRD V3.3 *** A0A2G3D1G2_CAPCH)	0.344	-1.53818	0.000722393	yes	down
Solyc02g071680.1	GDSL esterase/lipase (AHRD V3.3 *-* A0A2G3A7C5_CAPAN)	2.463	1.30037	0.000722969	yes	up
Solyc06g071290.3	Aldehyde dehydrogenase (AHRD V3.3 *** A0A0K9R405_SPIOL)	0.428	-1.22283	0.000746016	yes	down
Solyc08g083060.3	Metal-nicotianamine transporter YS.1	3.039	1.60345	0.000746016	yes	up
Solyc08g082420.3	Pleckstrin homology (PH) domain-containing protein (AHRD V3.3 *** AT4G23895.4)	0.469	-1.0933	0.000758669	yes	down
Solyc01g103160.3	Pentatricopeptide repeat-containing protein (AHRD V3.3 *** A0A2G2Y1S8_CAPAN)	2.03	1.02131	0.000761798	yes	up
Solyc10g008930.1	glutaredoxin-C9-like (AHRD V3.3 *** A0A1U8EMM6_CAPAN)	0.034	-4.89267	0.000766057	yes	down
Solyc05g013320.1	Protein kinase (AHRD V3.3 *** Q40234_SOLPI)	4.288	2.10031	0.00076998	yes	up
Solyc01g010250.4	6-phosphogluconolactonase (AHRD V3.3 *** B6U0H2_MAIZE)	0.164	-2.60589	0.000771479	yes	down
Solyc10g006610.5	Auxin-responsive GH3 family protein (AHRD V3.11 *** tr|A0A2U1LNK3|A0A2U1LNK3_ARTAN)	0.473	-1.08028	0.000774509	yes	down
Solyc12g055810.1	P-loop containing nucleoside triphosphate hydrolases superfamily protein (AHRD V3.3 *** A0A1P8B3B9_ARATH)	2.153	1.10644	0.000778552	yes	up
Solyc08g079280.3	Cytochrome P450 (AHRD V3.3 *** A0A1U9X605_THAGA)	0.449	-1.15558	0.000781095	yes	down
Solyc07g045080.3	2-alkenal reductase (NADP(+)-dependent)-like (AHRD V3.3 *** A0A2I4GX13_9ROSI)	0.48	-1.05779	0.000792485	yes	down
Solyc06g007580.1	PDDEXK-like protein (AHRD V3.3 *** A0A2U1LF29_ARTAN)	0.287	-1.80191	0.00079501	yes	down
Solyc07g043130.3	Phototropic-responsive NPH3 family protein (AHRD V3.3 *** A0A2U1NE60_ARTAN)	2.518	1.33252	0.000802555	yes	up
Solyc12g044840.2	Proline-rich receptor-like protein kinase PERK13 (AHRD V3.3 *** A0A2G2XXB3_CAPAN)	0.268	-1.90144	0.000803349	yes	down
Solyc11g066930.1	DUF868 domain-containing protein (AHRD V3.3 *** A0A1Q3B4B3_CEPFO)	0.428	-1.22393	0.000805365	yes	down
Solyc05g013450.5	Protein DETOXIFICATION (AHRD V3.11 *** tr|A0A1Q3CW99|A0A1Q3CW99_CEPFO)	0.262	-1.93095	0.000805365	yes	down
Solyc01g010650.3	UDP-galactose UDP-glucose transporter 3-like protein (AHRD V3.3 *** A0A2K3NS07_TRIPR)	0.49	-1.02949	0.00081195	yes	down
Solyc07g056260.4	Callose synthase 3 (AHRD V3.3 *** A0A1U8HKF3_CAPAN)	2.026	1.01831	0.00081387	yes	up
Solyc07g008320.3	Calcium-transporting ATPase (AHRD V3.3 *** G3LY22_SOLLC)	2.028	1.01994	0.000841907	yes	up
Solyc01g097390.4	NAD(P)-linked oxidoreductase, aldo/keto reductase family protein (AHRD V3.3 *** A0A1Y1HY98_KLENI)	0.404	-1.30624	0.000843562	yes	down
Solyc04g076540.4	HYPERSENSITIVE TO PI STARVATION 4 (AHRD V3.3 *** F4I9T6_ARATH)	2.192	1.13226	0.0008502	yes	up
Solyc12g094650.3	Transmembrane protein, putative (DUF594) (AHRD V3.3 *-* Q9FHI2_ARATH)	0.08	-3.65023	0.000851445	yes	down
Solyc02g077880.3	Auxin-repressed protein (AHRD V3.3 *** A9YSI8_TOBAC)	0.494	-1.01826	0.000854024	yes	down
Solyc02g089020.2	TCP transcription factor 5	0.348	-1.52277	0.000869047	yes	down
Solyc02g077050.3	Cysteine protease (AHRD V3.3 *** A0A2U1Q178_ARTAN)	0.201	-2.31443	0.000873393	yes	down
Solyc04g051570.4	spatacsin carboxy-terminus protein (AHRD V3.3 *** AT4G39420.2)	2.185	1.12783	0.000880075	yes	up
Solyc07g062490.1	Epidermis-specific secreted glycoprotein E.1	0.162	-2.6238	0.000890515	yes	down
Solyc09g082110.5	Late embryogenesis abundant protein D-34 (AHRD V3.11 *** tr|A0A2G2ZVC9|A0A2G2ZVC9_CAPAN)	0.383	-1.38552	0.000913247	yes	down
Solyc01g088700.4	Eukaryotic translation initiation factor 4G (AHRD V3.3 *** A0A2G2XT28_CAPBA)	2.142	1.09927	0.000915928	yes	up
Solyc06g053610.3	R2R3MYB transcription factor 14	0.326	-1.61705	0.000929397	yes	down
Solyc02g080310.2	Beta-glucosidase 46 (AHRD V3.3 *** A0A1U8FUJ5_CAPAN)	5.025	2.32927	0.000929582	yes	up
Solyc09g075900.3	Spermidine synthase (AHRD V3.3 *** F8WLB6_CITUN),Pfam:PF01564	5.254	2.39344	0.000949355	yes	up
Solyc06g072770.3	Binding partner of acd.1	2.297	1.20004	0.000952614	yes	up
Solyc10g080960.1	Two-component response regulator AR.1	0.245	-2.02979	0.00095801	yes	down
Solyc07g007620.3	Monogalactosyldiacylglycerol synthase 3, chloroplastic (AHRD V3.3 *** A0A2G3BXT4_CAPCH)	2.048	1.03445	0.000958071	yes	up
Solyc09g009900.4	Unknown protein	0.449	-1.15642	0.000964714	yes	down
Solyc08g067160.3	Alpha/beta-Hydrolases superfamily protein (AHRD V3.3 *** A0A2U1QI56_ARTAN)	2.513	1.32962	0.000964714	yes	up
Solyc09g011270.5	Cysteine/histidine-rich C1 domain protein (AHRD V3.11 *** tr|A0A1P8AY95|A0A1P8AY95_ARATH)	0.088	-3.50163	0.000976306	yes	down
Solyc02g085490.2	DUF620 domain-containing protein (AHRD V3.3 *** A0A1Q3DK00_CEPFO)	0.296	-1.75791	0.000979442	yes	down
Solyc12g013770.3	Mannan endo-1,4-beta-mannosidase.1	0.011	-6.56622	0.000979442	yes	down
Solyc01g110555.1	Auxin responsive SAUR protein (AHRD V3.3 *** A0A2U1P3N8_ARTAN)	0.421	-1.24685	0.000991967	yes	down
Solyc07g061750.4	Ankyrin repeat (AHRD V3.3 *** A0A200Q4D4_9MAGN)	0.093	-3.42031	0.000991967	yes	down
Solyc02g068240.4	Diacylglycerol O-acyltransferase 2 (AHRD V3.3 *** A0A2G3D3R8_CAPCH)	0.498	-1.0046	0.000997677	yes	down
Solyc01g102710.2	Leucine-rich repeat receptor-like protein kinase.1	0.262	-1.93495	0.00100755	yes	down
Solyc02g068040.3	Unknown protein	0.435	-1.2021	0.00101466	yes	down
Solyc07g017780.4	(DB226) meloidogyne-induced giant cell protein	2.316	1.21178	0.00101813	yes	up
Solyc03g110980.4	hypothetical protein (AHRD V3.3 *** AT3G48490.1)	0.426	-1.22986	0.0010193	yes	down
Solyc10g007070.4	Early nodulin-like protein.1	0.256	-1.96799	0.00103483	yes	down
Solyc12g006977.1	Unknown protein	2.544	1.34716	0.00103691	yes	up
Solyc05g009170.3	Zinc finger protein 8 (AHRD V3.3 *** A0A2G3B627_CAPCH)	3.322	1.73206	0.0010439	yes	up
Solyc12g013690.2	Monooxygenase (AHRD V3.3 *** Q8H9C4_SOLTU)	0.098	-3.34708	0.0010439	yes	down
Solyc02g079030.3	Sphingosine kinase (AHRD V3.3 *** A0A218NG31_TOBAC)	0.495	-1.0155	0.00104888	yes	down
Solyc06g050500.2	abscisic acid receptor PYL4-like (AHRD V3.3 *** A0A2I4EQL0_9ROSI)	0.256	-1.96783	0.00105046	yes	down
Solyc09g055260.4	E3 ubiquitin-protein ligase listerin (AHRD V3.3 *** A0A2I4FA41_9ROSI)	2.07	1.0495	0.00105391	yes	up
Solyc01g109800.2	DUF4408 domain-containing protein (AHRD V3.3 *-* A0A1Q3AR87_CEPFO)	0.315	-1.66585	0.0010666	yes	down
Solyc11g010730.4	Receptor-like cytosolic serine/threonine-protein kinase RBK1 (AHRD V3.11 *** tr|A0A2G3B0B2|A0A2G3B0B2_CAPCH)	0.43	-1.21705	0.00106758	yes	down
Solyc06g054620.4	Zinc finger transcription factor 43	0.463	-1.10963	0.00107417	yes	down
Solyc07g007190.3	glycoprotein, nuclear encoding mitochondrial protein, mRNA (AHRD V3.3 *-* NP_001132759.1)	0.435	-1.20252	0.00108672	yes	down
Solyc10g080490.2	Plastid-lipid associated protein PAP / fibrillin family protein (AHRD V3.3 *** A8MRU9_ARATH)	0.29	-1.78692	0.00109085	yes	down
Solyc01g108360.5	Cupredoxin (AHRD V3.11 *** tr|A0A2U1P8C5|A0A2U1P8C5_ARTAN)	0.052	-4.25832	0.00110844	yes	down
Solyc10g005920.4	enhancer of mRNA-decapping protein 4-like (AHRD V3.3 *** A0A2I4F2H1_9ROSI)	2.038	1.02742	0.00111461	yes	up
Solyc07g042260.4	Auxin Response Factor 7	2.589	1.37228	0.00114748	yes	up
Solyc03g098010.3	phosphate starvation inducible gene TPSI1	0.081	-3.61875	0.00114755	yes	down
Solyc09g160260.1	F-box protein (AHRD V3.11 *** tr|A0A2K3LAF5|A0A2K3LAF5_TRIPR)	0.098	-3.35762	0.00114755	yes	down
Solyc01g109100.2	TMV resistance protein N (AHRD V3.3 *-* XP_020426626.1)	0.373	-1.42096	0.00114755	yes	down
Solyc04g078800.3	Lipase (AHRD V3.3 *** A0A200QYW4_9MAGN)	0.067	-3.9045	0.00117859	yes	down
Solyc02g071620.3	GDSL-motif lipase/hydrolase family protein 1	0.237	-2.07497	0.0011866	yes	down
Solyc00g500222.2	B3 domain-containing protein (AHRD V3.11 *** tr|A0A1Q3DFU3|A0A1Q3DFU3_CEPFO)	0.016	-5.96386	0.00118995	yes	down
Solyc07g063640.1	Wound-responsive family protein (AHRD V3.3 *-* A0A2U1LJB1_ARTAN)	0.369	-1.43933	0.00120371	yes	down
Solyc07g018010.3	bHLH transcription factor139	0.346	-1.52942	0.00121779	yes	down
Solyc02g086880.4	formate dehydrogenase	0.449	-1.15504	0.00121779	yes	down
Solyc09g091550.3	S-adenosyl-L-methionine-dependent methyltransferases superfamily protein (AHRD V3.3 *** A0A2U1PMX3_ARTAN)	0.033	-4.93399	0.00123149	yes	down
Solyc02g078150.5	PDDEXK-like protein (AHRD V3.11 *** tr|A0A2U1QIN2|A0A2U1QIN2_ARTAN)	0.288	-1.79461	0.00127685	yes	down
Solyc04g077450.3	DNA binding protein (AHRD V3.3 *** AT3G12210.2)	0.486	-1.04095	0.00129374	yes	down
Solyc03g033820.1	P-loop containing nucleoside triphosphate hydrolases superfamily protein (AHRD V3.3 *** A0A2U1NGS8_ARTAN)	2.309	1.20753	0.00130452	yes	up
Solyc10g006510.3	bHLH transcription factor152	0.456	-1.13149	0.00130495	yes	down
Solyc03g013160.5	Amino acid transporter (AHRD V3.11 *** tr|A0A200QES2|A0A200QES2_9MAGN)	0.179	-2.47882	0.00130898	yes	down
Solyc02g091730.3	Chromatin SPT2 (AHRD V3.3 *** A0A2U1NKK8_ARTAN)	2.234	1.15985	0.00132994	yes	up
Solyc12g099400.2	hypothetical protein (AHRD V3.3 *** AT4G16060.1)	0.496	-1.01148	0.0013469	yes	down
Solyc06g053760.3	Syntaxin-related protein KNOLLE (AHRD V3.3 *** A0A2G2WJ90_CAPBA)	0.481	-1.05563	0.00134952	yes	down
Solyc02g088070.3	Dof zinc finger protein (AHRD V3.3 *** A0A2K3PAB0_TRIPR)	2.229	1.15641	0.00138081	yes	up
Solyc08g006330.3	UDP-xylose phenolic glycosyltransferase	0.403	-1.30944	0.00139705	yes	down
Solyc09g092500.1	UDP-glycosyltransferase 75.1	0.072	-3.78876	0.00141625	yes	down
Solyc11g065350.2	ABC transporter G family member 12 (AHRD V3.3 *** A0A2G3B9R8_CAPCH)	2.36	1.23895	0.00141847	yes	up
Solyc04g006960.3	ABC transporter-like (AHRD V3.3 *** A0A200QID3_9MAGN)	3.377	1.7558	0.00142427	yes	up
Solyc04g076500.4	BEACH domain (AHRD V3.3 *-* A0A200PNF4_9MAGN)	21.628	4.43483	0.00144195	yes	up
Solyc02g063120.1	Unknown protein	0.063	-3.99835	0.00147255	yes	down
Solyc02g067660.4	Alpha/Beta hydrolase fold protein (AHRD V3.3 *** A0A2U1Q6M2_ARTAN)	0.269	-1.89461	0.00147893	yes	down
Solyc12g009220.2	jasmonate ZIM-domain protein 1	0.184	-2.443	0.00149821	yes	down
Solyc08g066490.3	Inactive leucine-rich repeat receptor-like protein kinase (AHRD V3.3 *** A0A314L0X6_NICAT)	2.898	1.53491	0.00151984	yes	up
Solyc11g071670.2	Pentatricopeptide repeat (AHRD V3.3 *** A0A200QRQ7_9MAGN)	2.244	1.16586	0.00152315	yes	up
Solyc11g010980.2	Cinnamyl alcohol dehydrogenase (AHRD V3.3 *** A0A2K3NKU1_TRIPR)	0.008	-7.03717	0.00152717	yes	down
Solyc12g057060.2	Glycosyltransferase (AHRD V3.3 *** A0A2G3CNS7_CAPCH)	0.039	-4.69331	0.00152862	yes	down
Solyc07g052230.3	L-ascorbate oxidase-like protein (AHRD V3.3 *** A0A1U8HJB7_CAPAN)	2.444	1.28921	0.00153754	yes	up
Solyc04g056530.2	Ribosomal L18p/L5e family protein (AHRD V3.3 *** F4HXR7_ARATH)	0.498	-1.00674	0.00156166	yes	down
Solyc10g085380.2	NAD(P)-binding Rossmann-fold superfamily protein (AHRD V3.3 *** A0A2U1PL19_ARTAN),Pfam:PF13561	0.286	-1.8061	0.00157462	yes	down
Solyc06g049040.4	Basic-leucine zipper (BZIP) transcription factor family protein (AHRD V3.3 *** A0A2U1LV89_ARTAN)	0.445	-1.16862	0.00158497	yes	down
Solyc06g007440.4	Non-specific serine/threonine protein kinase (AHRD V3.3 *** A0A2G3C4Q5_CAPCH)	0.285	-1.81133	0.00159436	yes	down
Solyc04g025005.1	receptor-like protein kinase (AHRD V3.3 *** A0A1U7WU94_NICSY)	0.025	-5.29789	0.00160828	yes	down
Solyc06g036420.4	Protein SGT1-like protein (AHRD V3.11 *** tr|A0A2G3C6V0|A0A2G3C6V0_CAPCH)	0.223	-2.16275	0.00161604	yes	down
Solyc10g084020.1	SAUR-like auxin-responsive protein family (AHRD V3.3 *** A0A2U1NT85_ARTAN)	0.052	-4.25617	0.00161766	yes	down
Solyc12g098500.2	Adenosylhomocysteinase (AHRD V3.3 *** I3QHX5_NICBE)	3.584	1.84153	0.00162736	yes	up
Solyc05g055870.3	F-box domain, Phloem protein 2-like protein (AHRD V3.3 *** A0A2U1PQ05_ARTAN)	2.094	1.06608	0.00164249	yes	up
Solyc07g053700.4	Reticulon-like protein (AHRD V3.3 *** A0A2G2V8C1_CAPBA)	0.465	-1.10472	0.00165971	yes	down
Solyc08g076820.3	bHLH transcription factor146	0.288	-1.79615	0.00166018	yes	down
Solyc03g031440.4	NAD(P)H dehydrogenase (Quinone) (AHRD V3.3 *** A0A2G2XZH4_CAPAN)	0.439	-1.1885	0.00169968	yes	down
Solyc10g005000.4	SUN-like protein 27	3.587	1.84297	0.00171226	yes	up
Solyc06g062290.1	Glycosyltransferase (AHRD V3.3 *** A0A2K3PHM3_TRIPR)	2.634	1.3973	0.0017304	yes	up
Solyc01g099020.3	GDSL esterase/lipase (AHRD V3.3 *** A0A199UFA2_ANACO)	6.082	2.60462	0.00173355	yes	up
Solyc02g089270.1	Unknown protein	0.434	-1.20265	0.00173355	yes	down
Solyc04g007900.3	protein PLANT CADMIUM RESISTANCE 2-like (AHRD V3.3 *** A0A2G2ZHD1_CAPAN)	0.455	-1.13625	0.00173432	yes	down
Solyc01g095510.3	Mitochondrial carrier protein MT.1	2.173	1.11985	0.0017356	yes	up
Solyc01g089857.1	histone-lysine N-methyltransferase SETD1B (AHRD V3.3 *-* XP_010325181.1)	0.373	-1.42092	0.00174181	yes	down
Solyc12g042240.2	Major facilitator superfamily protein (AHRD V3.3 *-* F4IPF3_ARATH)	0.48	-1.05928	0.00174452	yes	down
Solyc02g071610.3	GDSL esterase/lipase (AHRD V3.3 *** A0A2G2XF69_CAPBA)	0.324	-1.62782	0.00176902	yes	down
Solyc08g082860.4	Trehalase (AHRD V3.3 *** A0A2G3AD59_CAPAN)	2.713	1.44005	0.00178171	yes	up
Solyc10g075070.3	Non-specific lipid-transfer protein (AHRD V3.3 *** K4D1U9_SOLLC)	2.162	1.11236	0.00180481	yes	up
Solyc08g074370.4	DDB1-and CUL4-associated factor-like protein.1	2.027	1.01962	0.00180907	yes	up
Solyc09g011670.4	Adenine nucleotide alpha hydrolases-like superfamily protein (AHRD V3.3 *** A0A2U1NYH2_ARTAN)	0.475	-1.07292	0.00182516	yes	down
Solyc06g059730.3	SlPIN6	3.063	1.61476	0.00184041	yes	up
Solyc06g071070.1	NAD(P)-binding Rossmann-fold superfamily protein (AHRD V3.3 *** A0A2U1L921_ARTAN),Pfam:PF13561	0.426	-1.23064	0.00184629	yes	down
Solyc06g036310.3	Heavy metal-associated isoprenylated plant protein (AHRD V3.3 *** A0A2R6RSL8_ACTCH)	0.118	-3.08776	0.00185816	yes	down
Solyc09g009130.4	PHYTOSULFOKINE 3 PRECURSOR Chr3:16291388-16292118 REVERSE LENGTH=81 201606 (AHRD V3.11 *-* AT3G44735.2)	0.227	-2.13949	0.00186166	yes	down
Solyc06g073080.4	2-oxoglutarate (2OG) and Fe(II)-dependent oxygenase superfamily protein (AHRD V3.3 *** A0A2U1QGX7_ARTAN)	0.015	-6.0691	0.00186817	yes	down
Solyc05g051640.5	Leucine-rich repeat receptor-like protein kinase (AHRD V3.11 *** tr|A0A2R6PLW3|A0A2R6PLW3_ACTCH)	3.036	1.60224	0.00187316	yes	up
Solyc10g074990.2	Holliday junction resolvase-like protein (AHRD V3.3 *** A0A2K3NCX3_TRIPR)	0.497	-1.00991	0.00187583	yes	down
Solyc01g103000.3	Unknown protein	0.363	-1.46125	0.00188534	yes	down
Solyc07g064350.3	KR.1	4.2	2.07025	0.00190836	yes	up
Solyc02g093700.3	Cystinosin-like protein (AHRD V3.3 *** A0A1U8FR03_CAPAN)	0.197	-2.34227	0.00191034	yes	down
Solyc04g080840.3	Beta-galactosidase (AHRD V3.3 *** A0A2G2X180_CAPBA)	4.115	2.04077	0.00192825	yes	up
Solyc12g006240.2	Zinc finger protein CONSTANS-LIKE 9 (AHRD V3.3 *** A0A2G2YTW9_CAPAN)	3.209	1.68231	0.00193132	yes	up
Solyc05g054690.3	Unknown protein	0.196	-2.35166	0.00194663	yes	down
Solyc01g096420.3	NADPH quinone oxidoreductase (AHRD V3.3 *** A0A2K3LWY2_TRIPR)	0.128	-2.96556	0.00195388	yes	down
Solyc04g057940.4	RING-type E3 ubiquitin transferase (AHRD V3.3 *** A0A2G2WYB6_CAPBA)	2.394	1.25949	0.00195433	yes	up
Solyc08g076630.3	Eukaryotic aspartyl protease family protein (AHRD V3.3 *** A0A2U1ML86_ARTAN)	0.063	-3.98072	0.00196041	yes	down
Solyc08g081040.3	RNAse P, Rpr2/Rpp.1	0.255	-1.97087	0.00197195	yes	down
Solyc07g049560.4	Protein-tyrosine phosphatase (AHRD V3.11 *** tr|A0A200RBI0|A0A200RBI0_9MAGN)	0.461	-1.11716	0.00198877	yes	down
Solyc11g005630.1	G-type lectin S-receptor-like serine/threonine-protein kinase LECRK3 (AHRD V3.3 *** A0A2I4HSV3_9ROSI)	0.176	-2.50576	0.00199032	yes	down
Solyc08g014000.3	lipoxygenase A	0.029	-5.08612	0.00200915	yes	down
Solyc05g007780.3	Photosynthetic NDH subcomplex L 2 (AHRD V3.3 *** A0A0F7GYP0_9ROSI)	0.42	-1.25218	0.00201505	yes	down
Solyc01g103650.3	Alpha/beta-Hydrolases superfamily protein (AHRD V3.3 *** Q9XID7_ARATH)	0.35	-1.51283	0.00203846	yes	down
Solyc12g035190.2	Anthranilate phosphoribosyltransferase (AHRD V3.3 *** A0A2U1N166_ARTAN)	0.439	-1.18763	0.00204933	yes	down
Solyc06g066820.4	Le3OH-13b-hydroxylase	5.933	2.56872	0.00207147	yes	up
Solyc11g011340.2	cultivar Rio Grande ELI3	0.005	-7.68977	0.00207359	yes	down
Solyc05g050800.3	Phosphoglycerate mutase family protein (AHRD V3.3 *** A0A1I9LN21_ARATH)	0.412	-1.27848	0.00212335	yes	down
Solyc11g011160.1	HMG-Y-related protein A-like (AHRD V3.3 *** A0A2G2Y4T4_CAPAN)	0.251	-1.99186	0.00212495	yes	down
Solyc03g115930.3	Calcium-binding EF-hand family protein (AHRD V3.3 *-* A0A2U1NCV0_ARTAN)	0.265	-1.91428	0.00214937	yes	down
Solyc02g063510.1	hypothetical protein (AHRD V3.3 *-* AT5G67020.1)	2.414	1.27166	0.00215225	yes	up
Solyc09g005430.3	skin secretory protein xP2-like (AHRD V3.3 *** XP_019071199.1)	2.297	1.19945	0.00215485	yes	up
Solyc09g098425.1	CRIB domain-containing protein RI.1	0.305	-1.71218	0.00215592	yes	down
Solyc07g042335.1	Peroxisome biogenesis protein 2 (AHRD V3.3 *-* A0A2G2X6N8_CAPBA)	43.448	5.44123	0.0021584	yes	up
Solyc09g057960.1	Cysteine-rich receptor-like protein kinase (AHRD V3.3 *-* A0A2K3KZ48_TRIPR)	0.062	-4.01996	0.00216112	yes	down
Solyc04g080650.4	Cytochrome P450 (AHRD V3.3 *-* A0A200QE46_9MAGN)	5.298	2.40558	0.00216665	yes	up
Solyc06g069850.3	R2R3MYB transcription factor 30	2.563	1.35759	0.00216845	yes	up
Solyc01g087210.3	Cellulose synthase (AHRD V3.3 *** M1A916_SOLTU)	2.041	1.02941	0.00220716	yes	up
Solyc12g099465.1	senescence-associated gene .1	0.252	-1.98772	0.00221022	yes	down
Solyc05g056470.1	ABC transporter G family member 5 (AHRD V3.3 *** A0A2G2Y4B2_CAPAN)	2.692	1.42871	0.0022262	yes	up
Solyc09g015770.3	WRKY transcription factor 81	0.075	-3.7278	0.00223173	yes	down
Solyc11g008270.2	DUF4050 domain-containing protein (AHRD V3.3 *** A0A1Q3AYV9_CEPFO)	0.485	-1.04416	0.00226215	yes	down
Solyc09g091430.5	Pectate lyase (AHRD V3.11 *-* tr|A0A2G2W1U1|A0A2G2W1U1_CAPBA)	2.015	1.01107	0.00226797	yes	up
Solyc02g069970.4	Receptor-like protein kinase (AHRD V3.3 *** A0A2K3PS49_TRIPR)	2.105	1.07365	0.00226855	yes	up
Solyc02g093710.1	B3 DNA binding domain (AHRD V3.3 *-* A0A200R4H2_9MAGN)	0.465	-1.10448	0.00227854	yes	down
Solyc03g006452.1	Phospholipid scramblase (AHRD V3.3 *** A0A2G2WW70_CAPBA)	5.153	2.36532	0.00229264	yes	up
Solyc01g010060.2	Unknown protein	0.26	-1.9425	0.00229669	yes	down
Solyc04g016490.4	Purple acid phosphatase 16 (AHRD V3.3 *** A0A2U1NPL5_ARTAN)	0.331	-1.59317	0.0023038	yes	down
Solyc01g080790.3	Plant basic secretory protein (BSP) family protein (AHRD V3.3 *** I3SK49_MEDTR)	0.024	-5.3642	0.00232237	yes	down
Solyc06g073450.4	hypothetical protein (DUF1685) (AHRD V3.3 *** AT1G05870.9)	0.48	-1.05816	0.00233938	yes	down
Solyc08g080480.3	2S sulfur-rich seed storage protein 2-like (AHRD V3.3 *** XP_004245641.1)	326.934	8.35285	0.00238103	yes	up
Solyc06g069000.3	GPI-anchored protein (AHRD V3.3 *** AT3G18050.1)	0.329	-1.60392	0.00238329	yes	down
Solyc02g062550.3	P-loop containing nucleoside triphosphate hydrolases superfamily protein (AHRD V3.3 *** A0A2U1NGS8_ARTAN)	0.291	-1.78321	0.00240935	yes	down
Solyc10g018530.2	DNA mismatch repair protein MutS (AHRD V3.3 *** A0A200QBI0_9MAGN)	0.462	-1.11278	0.00240935	yes	down
Solyc10g008020.4	S-adenosyl-L-methionine-dependent methyltransferase (AHRD V3.11 *** tr|A0A2U1PPX3|A0A2U1PPX3_ARTAN)	0.476	-1.07027	0.00241388	yes	down
Solyc12g096770.1	HXXXD-type acyl-transferase family protein (AHRD V3.3 *** F4JBC7_ARATH)	0.241	-2.05285	0.00244023	yes	down
Solyc01g057445.2	Mediator of RNA polymerase II transcription subunit 15a (AHRD V3.11 *-* tr|A0A2G2ZG46|A0A2G2ZG46_CAPAN)	0.422	-1.24579	0.0024417	yes	down
Solyc03g095310.3	Cytochrome P450 (AHRD V3.3 *** A0A2U1PRC1_ARTAN)	2.789	1.48001	0.00244832	yes	up
Solyc07g061990.3	Solanesyl diphosphate synthase (AHRD V3.3 *** Q1W5D1_HEVBR)	2.478	1.309	0.00247401	yes	up
Solyc05g006490.4	TPX2 domain-containing protein (AHRD V3.3 *-* A0A1Q3CMC0_CEPFO)	0.379	-1.40163	0.00247539	yes	down
Solyc01g090040.4	Riboflavin biosynthesis protein PYRR, chloroplastic (AHRD V3.11 *-* tr|A0A2U1MA17|A0A2U1MA17_ARTAN)	0.342	-1.54963	0.00248103	yes	down
Solyc04g008430.1	Serine/threonine-protein kinase BRI1-like 2 (AHRD V3.3 *** A0A2G2ZGZ4_CAPAN)	3.949	1.98156	0.00248103	yes	up
Solyc03g096290.3	plasma membrane intrinsic protein 1.7	0.354	-1.49893	0.00251411	yes	down
Solyc10g052510.2	Isoflavone reductase homolog (AHRD V3.3 *** IFRH_SOLTU)	0.442	-1.17805	0.00251478	yes	down
Solyc02g089890.5	PQ-loop repeat family protein / transmembrane family protein (AHRD V3.11 *** tr|Q94AH7|Q94AH7_ARATH)	0.46	-1.12059	0.00258044	yes	down
Solyc01g080040.3	Dual specificity protein phosphatase.1	0.46	-1.11968	0.002601	yes	down
Solyc06g076010.3	hypothetical protein (AHRD V3.3 *** AT1G47278.3)	0.495	-1.01571	0.00260346	yes	down
Solyc06g060230.3	NAC domain-containing protein (AHRD V3.3 *** A0A2K3N804_TRIPR)	0.393	-1.34881	0.00262975	yes	down
Solyc06g068910.3	Receptor-like kinase.1	0.467	-1.09813	0.00265207	yes	down
Solyc01g105180.3	Protein D.1	0.284	-1.81574	0.0026812	yes	down
Solyc11g008460.1	SART.1	3.152	1.65631	0.00270771	yes	up
Solyc10g076550.1	Wall-associated receptor kinase.1	0.091	-3.46532	0.00272034	yes	down
Solyc09g075610.3	GATA transcription factor 15 (AHRD V3.3 *** A0A2G2ZVK4_CAPAN)	0.364	-1.45983	0.00274622	yes	down
Solyc02g093180.3	HXXXD-type acyl-transferase family protein (AHRD V3.3 *** A0A2K3L8P7_TRIPR)	0.077	-3.70199	0.00279122	yes	down
Solyc09g074230.4	SlSFP7	0.303	-1.72359	0.00279448	yes	down
Solyc05g009500.3	Protein NRT1/ PTR FAMILY 3.1	0.284	-1.81681	0.00282294	yes	down
Solyc08g066760.4	Ankyrin repeat (AHRD V3.3 *** A0A200QDM7_9MAGN)	0.132	-2.92041	0.00283939	yes	down
Solyc03g117250.4	Flotillin-like protein 2 (AHRD V3.3 *** A0A2G3CZJ6_CAPCH)	3.953	1.98296	0.00284682	yes	up
Solyc11g067040.2	tRNA(Ile)-lysidine synthase (AHRD V3.3 *** A0A1J3CXQ9_NOCCA)	2.422	1.27636	0.00286018	yes	up
Solyc04g007800.5	Calcium-dependent lipid-binding (CaLB domain) family protein (AHRD V3.11 *** tr|A0A2U1LCF2|A0A2U1LCF2_ARTAN)	0.16	-2.64506	0.00286476	yes	down
Solyc06g083480.4	NAD(P)-binding Rossmann-fold superfamily protein (AHRD V3.3 *** A0A1P8AYK7_ARATH)	0.402	-1.31604	0.00287994	yes	down
Solyc07g054760.1	Wound-responsive family protein (AHRD V3.3 *** A0A2K3L288_TRIPR)	0.399	-1.3268	0.00288066	yes	down
Solyc05g052910.5	Protein DA1-related 2 (AHRD V3.11 *** tr|A0A2G2ZJK5|A0A2G2ZJK5_CAPAN)	2.537	1.34321	0.00289377	yes	up
Solyc02g094860.3	Cytochrome P450 (AHRD V3.3 *** A0A2U1LMY2_ARTAN)	2.255	1.17316	0.00290471	yes	up
Solyc04g007400.4	NAD(P)-binding Rossmann-fold superfamily protein (AHRD V3.3 *** F4IKL5_ARATH),Pfam:PF13561	0.424	-1.2366	0.00291231	yes	down
Solyc07g008570.3	Purple acid phosphatase (AHRD V3.3 *** A0A2G2WCI9_CAPBA)	0.13	-2.94565	0.00292815	yes	down
Solyc06g054580.5	RING/U-box superfamily protein (AHRD V3.11 *** tr|A0A2U1M9Z7|A0A2U1M9Z7_ARTAN)	0.437	-1.19513	0.00294821	yes	down
Solyc01g006950.3	syntaxin-121-like (AHRD V3.3 *** A0A2I4H4W7_9ROSI)	0.07	-3.83981	0.0029566	yes	down
Solyc02g079760.3	Basic helix-loop-helix (BHLH) DNA-binding superfamily protein (AHRD V3.3 *** A0A2U1PMP2_ARTAN)	3.04	1.60397	0.00295819	yes	up
Solyc04g077990.3	LOB domain-containing protein 37 (AHRD V3.3 *** A0A2G3CPS9_CAPCH)	2.187	1.12874	0.00296837	yes	up
Solyc10g076180.1	ovate family protein 20	2.292	1.19648	0.00297345	yes	up
Solyc09g011480.3	Rop guanine nucleotide exchange factor 5 (AHRD V3.3 *** A0A2G2YRE0_CAPAN)	2.039	1.02789	0.00298454	yes	up
Solyc07g026650.3	1-aminocyclopropane-1-carboxylate oxidase 5	0.135	-2.88819	0.00299989	yes	down
Solyc10g008400.1	E3 ubiquitin-protein ligase RMA1.1	0.381	-1.39392	0.00300551	yes	down
Solyc04g076950.3	Protein DETOXIFICATION (AHRD V3.3 *** A0A1Q3ASA7_CEPFO)	2.479	1.30967	0.00305473	yes	up
Solyc07g007270.3	Unknown protein	2.724	1.44599	0.00305473	yes	up
Solyc04g080310.1	Unknown protein	0.442	-1.17755	0.00305499	yes	down
Solyc10g081000.1	Unknown protein	0.382	-1.38808	0.00305672	yes	down
Solyc10g081510.2	ethylene-responsive methionine synthase	2.023	1.01632	0.0030603	yes	up
Solyc03g031780.4	nuclear polyadenylated RNA-binding protein 3-like isoform .1	0.343	-1.54518	0.00306085	yes	down
Solyc03g116160.1	protein PHYTOCHROME KINASE SUBSTRATE 3-like (AHRD V3.3 *** A0A2I4F4L3_9ROSI)	5.553	2.47315	0.0030648	yes	up
Solyc07g042480.3	Unknown protein	0.08	-3.63515	0.00310171	yes	down
Solyc01g073970.3	Histone H3 (AHRD V3.3 *** B3TM40_ELAGV)	0.486	-1.04002	0.00310619	yes	down
Solyc09g005860.3	Ankyrin repeat-containing protein (AHRD V3.3 *** A0A2G3BJS8_CAPCH)	0.388	-1.36614	0.00311412	yes	down
Solyc10g054840.2	X-intrinsic protein 1.1	2.493	1.31775	0.00313454	yes	up
Solyc10g008120.5	O-methyltransferase (AHRD V3.11 *** tr|A0A1B4Z3W3|A0A1B4Z3W3_9ROSA)	0.371	-1.42937	0.00315898	yes	down
Solyc10g079350.3	Glycosyltransferase (AHRD V3.3 *** A0A0A1WCT7_NICAT)	0.138	-2.85651	0.00317172	yes	down
Solyc07g065630.4	E3 ubiquitin-protein ligase UPL2 (AHRD V3.3 *** A0A2G3C2F6_CAPCH)	2.234	1.15992	0.00318513	yes	up
Solyc06g043150.4	WD40 repeat (AHRD V3.3 *** A0A200R530_9MAGN)	0.399	-1.32483	0.00318656	yes	down
Solyc04g054980.3	PLAT/LH2 domain (AHRD V3.3 *** A0A200QB70_9MAGN)	0.497	-1.00895	0.00319895	yes	down
Solyc03g114890.4	COBRA-like protein (AHRD V3.3 *** K4BKZ1_SOLLC)	0.319	-1.64953	0.00323912	yes	down
Solyc06g051300.3	Chromosome transmission fidelity-like protein (AHRD V3.3 *** F4KEU4_ARATH)	0.472	-1.08289	0.00324758	yes	down
Solyc02g063180.4	UDP-N-acetylenolpyruvoylglucosamine reductase (AHRD V3.3 *-* A0A200Q3E8_9MAGN)	0.033	-4.94273	0.00324932	yes	down
Solyc08g076883.1	Unknown protein	4.547	2.18503	0.00326767	yes	up
Solyc12g042963.1	Unknown protein	13.376	3.74155	0.00327678	yes	up
Solyc02g071500.2	2-oxoglutarate (2OG) and Fe(II)-dependent oxygenase superfamily protein (AHRD V3.3 *** Q9SB33_ARATH)	0.375	-1.41662	0.00332195	yes	down
Solyc05g052050.1	DNA-binding protein Pti4	0.276	-1.85489	0.00333641	yes	down
Solyc01g087170.3	Zinc finger transcription factor 11	2.134	1.09361	0.00335327	yes	up
Solyc01g109810.2	tRNA-methyltransferase non-catalytic subunit trm6MTase subunit (AHRD V3.3 *** Q9FJZ5_ARATH)	0.208	-2.26213	0.00335472	yes	down
Solyc11g011440.1	aspartic proteinase PCS1-like (AHRD V3.3 *** A0A1U8GN15_CAPAN)	2.758	1.4636	0.00336155	yes	up
Solyc04g011630.1	Transcription factor GRAS (AHRD V3.3 *-* A0A2U1PJZ1_ARTAN)	2.942	1.55679	0.00340497	yes	up
Solyc03g123570.3	1-phosphatidylinositol-3-phosphate 5-kinase FAB1B (AHRD V3.3 *** A0A2G2WPE3_CAPBA)	2.021	1.01532	0.00341011	yes	up
Solyc08g006710.3	Unknown protein	0.384	-1.3794	0.00341892	yes	down
Solyc12g008680.4	Meiotic nuclear division protein 1-like protein (AHRD V3.11 *** tr|A0A2G2YUY6|A0A2G2YUY6_CAPAN)	0.464	-1.10749	0.00344502	yes	down
Solyc01g094890.4	Ferric reduction oxidase 2 (AHRD V3.3 *** A0A2G2W6D0_CAPBA)	2.697	1.43136	0.00354232	yes	up
Solyc12g096940.3	CCT motif family protein (AHRD V3.3 *** A0A2U1QLU6_ARTAN)	4.912	2.29632	0.00356264	yes	up
Solyc06g068500.3	Chaperone protein DnaJ (AHRD V3.3 *** A0A2G2WQF7_CAPBA)	0.483	-1.05114	0.00359483	yes	down
Solyc08g006350.3	Glycosyltransferase (AHRD V3.3 *** B9VJL9_9SOLA)	0.443	-1.17369	0.00360581	yes	down
Solyc07g054690.1	hypothetical protein (AHRD V3.3 *** AT4G28230.1)	0.407	-1.29776	0.00362218	yes	down
Solyc07g041190.3	PHD finger protein ALFIN-LIKE 5 (AHRD V3.3 *** A0A2G3CGJ3_CAPCH)	0.464	-1.10749	0.00365071	yes	down
Solyc02g090960.1	Protein RALF-like 34 (AHRD V3.3 *** A0A2G2XHD5_CAPBA)	0.386	-1.37354	0.00365271	yes	down
Solyc07g032490.3	Major facilitator superfamily protein (AHRD V3.3 *** A0A1P8AZ04_ARATH)	81.646	6.35131	0.00365303	yes	up
Solyc06g082240.2	Laccase (AHRD V3.3 *** K4CA83_SOLLC)	105.697	6.72379	0.00367421	yes	up
Solyc10g081810.3	MD-2-related lipid recognition domain-containing protein / ML domain-containing protein (AHRD V3.3 *** A0A2U1NF61_ARTAN)	0.46	-1.1198	0.00367421	yes	down
Solyc10g078600.3	Jacalin-related lectin 3 (AHRD V3.3 *** A0A2G2Y0W6_CAPAN)	2.495	1.31911	0.00367949	yes	up
Solyc09g075120.3	UDP-glucuronic acid decarboxylase 4 (AHRD V3.3 *** A0A2G2W0G3_CAPBA)	0.488	-1.03473	0.00369571	yes	down
Solyc09g008780.4	Sulfite exporter TauE/SafE family protein (AHRD V3.3 *** A0A2U1KFX4_ARTAN)	0.433	-1.20789	0.00369571	yes	down
Solyc06g059870.1	Unknown protein	0.309	-1.69472	0.00369571	yes	down
Solyc02g081500.3	Receptor kinase LRK10	0.351	-1.50993	0.00369571	yes	down
Solyc04g077270.4	G-type lectin S-receptor-like serine/threonine-protein kinase (AHRD V3.3 *** A0A1U8GJN2_CAPAN)	0.185	-2.43237	0.00369571	yes	down
Solyc04g058170.1	Calcium-dependent protein kinase (AHRD V3.3 *-* B2KTA9_WHEAT)	0.093	-3.43352	0.00370495	yes	down
Solyc03g117870.3	4-coumarate:CoA ligase (AHRD V3.3 *** Q42879_LITER)	0.435	-1.19944	0.00372586	yes	down
Solyc10g080950.2	cyclinB1_2	0.45	-1.15135	0.00372681	yes	down
Solyc05g009570.3	30S ribosomal protein 3, chloroplastic (AHRD V3.3 *** A0A2G2VK36_CAPBA)	0.486	-1.04208	0.00375129	yes	down
Solyc05g047580.5	Terpene cyclase/mutase family member (AHRD V3.11 *** tr|A0A2U1KW20|A0A2U1KW20_ARTAN)	0.056	-4.15999	0.00375675	yes	down
Solyc01g107430.2	Zinc finger protein (AHRD V3.3 *** A0A200QZQ7_9MAGN)	2.231	1.1576	0.00376509	yes	up
Solyc08g074710.1	SNF2 domain-containing protein CLASSY 4 (AHRD V3.3 --* CLSY4_ARATH)	0.229	-2.12883	0.00379081	yes	down
Solyc09g091060.3	golgin subfamily A member 6-like protein 2 (AHRD V3.3 *** A0A2I4DJB1_9ROSI)	0.231	-2.11346	0.00384594	yes	down
Solyc02g081480.4	Receptor-like protein kinase (AHRD V3.3 *** A0A2K3NJB3_TRIPR)	0.243	-2.04374	0.00385783	yes	down
Solyc11g051160.2	Patellin.1	2.03	1.02172	0.00387165	yes	up
Solyc12g005620.1	receptor-like protein kinase (AHRD V3.3 *** A0A1U7YIF9_NICSY)	0.163	-2.61872	0.00388634	yes	down
Solyc07g007950.1	Calmodulin-like protein 5 (AHRD V3.3 *** A0A1U8FML3_CAPAN)	2.152	1.10554	0.00393717	yes	up
Solyc07g054790.1	Wound-responsive family protein (AHRD V3.3 *** A0A2K3L288_TRIPR)	0.206	-2.27891	0.00394075	yes	down
Solyc12g096710.2	probably inactive leucine-rich repeat receptor-like protein kinase At5g48380 (AHRD V3.3 *** A0A2G2YAQ0_CAPAN)	0.136	-2.87658	0.00395504	yes	down
Solyc03g097050.3	Cellulose synthase (AHRD V3.3 *** A0A2U1M9E5_ARTAN)	2.336	1.22382	0.00406563	yes	up
Solyc08g077130.2	Unknown protein	2.028	1.02025	0.00412752	yes	up
Solyc12g096800.1	HXXXD-type acyl-transferase family protein (AHRD V3.3 *** F4JBC7_ARATH)	0.189	-2.40465	0.00412987	yes	down
Solyc09g097890.2	Cytochrome b5.1	0.363	-1.46293	0.00416048	yes	down
Solyc07g053230.3	R2R3MYB transcription factor 83	0.249	-2.00303	0.00416475	yes	down
Solyc02g068550.2	FAR1-related sequence.1	0.452	-1.14661	0.00417143	yes	down
Solyc03g080190.3	2-oxoglutarate (2OG) and Fe(II)-dependent oxygenase superfamily protein (AHRD V3.3 *** A0A2U1QGX7_ARTAN)	0.253	-1.98338	0.00417143	yes	down
Solyc04g007330.4	DNA-binding HORMA (AHRD V3.11 *** tr|A0A200QG98|A0A200QG98_9MAGN)	2.467	1.30253	0.00417492	yes	up
Solyc03g025760.4	O-glucosyltransferase rumi homolog (AHRD V3.3 *** A0A2I4FGK6_9ROSI)	3.38	1.75706	0.00417694	yes	up
Solyc12g099160.2	Carboxypeptidase (AHRD V3.3 *** A0A1U8EWS6_CAPAN)	0.381	-1.3917	0.00418242	yes	down
Solyc08g014350.1	transmembrane protein (AHRD V3.3 *** AT5G16250.1)	0.24	-2.05765	0.00418242	yes	down
Solyc01g086670.3	Unknown protein	0.206	-2.27989	0.00418435	yes	down
Solyc09g007150.3	Glutathione S-transferase (AHRD V3.3 *** A0A200QHH9_9MAGN)	0.333	-1.5882	0.0041997	yes	down
Solyc07g005010.4	Leucine-rich repeat receptor-like protein kinase (AHRD V3.3 *** A0A2R6QHS0_ACTCH)	2.239	1.16277	0.00422511	yes	up
Solyc04g082030.1	ornithine decarboxylase	0.408	-1.2943	0.00425648	yes	down
Solyc08g008410.3	Plant regulator RWP-RK family protein (AHRD V3.3 *** G7IAL8_MEDTR)	2.097	1.06811	0.0042787	yes	up
Solyc11g072850.2	CCT motif protein (AHRD V3.3 *** A0A2K3PKW2_TRIPR)	0.13	-2.94334	0.00428733	yes	down
Solyc09g072800.3	Eisosome protein (AHRD V3.3 *** F4I444_ARATH)	0.455	-1.13535	0.00428733	yes	down
Solyc01g104230.4	F-box protein (AHRD V3.3 *** A0A1U8DY68_CAPAN)	0.437	-1.19442	0.00436038	yes	down
Solyc02g082740.1	Dirigent protein (AHRD V3.3 *** K4BAE4_SOLLC)	0.312	-1.68259	0.00436038	yes	down
Solyc01g067300.3	CASP-like protein (AHRD V3.3 *-* A0A0K9RZ96_SPIOL)	5.157	2.36655	0.00436038	yes	up
Solyc03g006210.2	Cysteine protease-like protein (AHRD V3.3 *** Q9SG15_ARATH)	0.372	-1.42717	0.00437147	yes	down
Solyc11g017360.3	Transcription factor DIVARICATA-like (AHRD V3.3 *-* A0A2P6VGL2_9CHLO)	2.056	1.03998	0.00437176	yes	up
Solyc08g083270.3	Glutaredoxin (AHRD V3.3 *** A0A200Q2N3_9MAGN)	0.49	-1.02951	0.00438674	yes	down
Solyc08g021820.3	auxin-regulated IAA29	5.379	2.42736	0.00441723	yes	up
Solyc04g071680.2	Receptor protein kinase, putative (AHRD V3.3 *** B9SAG6_RICCO)	0.39	-1.3586	0.00443036	yes	down
Solyc12g013570.2	Plant cadmium resistance 2, putative (AHRD V3.3 *** A0A061E1P7_THECC)	5.154	2.3657	0.0044474	yes	up
Solyc01g110060.3	Purple acid phosphatase (AHRD V3.3 *** A0A0C5AJS1_SOLLC)	0.482	-1.05194	0.00448592	yes	down
Solyc10g008520.3	Auxin-responsive GH3 family protein (AHRD V3.3 *** A0A2U1MRW5_ARTAN)	0.421	-1.2498	0.00448736	yes	down
Solyc01g150159.1	nuclear pore complex protein NUP98A-like isoform .1	2.75	1.45929	0.00450452	yes	up
Solyc12g089140.2	Erythronate-4-phosphate dehydrogenase family protein (AHRD V3.3 *** Q8VYC6_ARATH)	0.246	-2.02323	0.00455142	yes	down
Solyc08g061490.3	MT.1	0.27	-1.88865	0.00456059	yes	down
Solyc08g065600.1	Vacuolar-processing enzyme (AHRD V3.3 *** A0A2G3CTZ6_CAPCH)	0.085	-3.5481	0.00456897	yes	down
Solyc12g042600.2	Glycosyltransferase (AHRD V3.3 *** B1Q468_ANTMA)	0.038	-4.72639	0.00457737	yes	down
Solyc05g009660.4	Transcription factor PERIANTHIA (AHRD V3.3 *** A0A2G2YC86_CAPAN)	0.253	-1.98516	0.00458685	yes	down
Solyc04g077580.3	BnaC03g48770D protein (AHRD V3.3 *** A0A078HIB5_BRANA)	0.14	-2.83553	0.00459553	yes	down
Solyc07g008540.3	Zinc finger protein CONSTANS-LIKE 2 (AHRD V3.3 *-* COL2_ARATH)	2.05	1.03539	0.0045983	yes	up
Solyc03g114100.1	hypothetical protein (AHRD V3.3 *** AT1G52720.1)	0.255	-1.97328	0.00467468	yes	down
Solyc07g056420.4	glutathione S-transferase AY082341	0.09	-3.47829	0.00469694	yes	down
Solyc01g066640.2	Vitellogenin-like protein (AHRD V3.3 *-* Q9FH24_ARATH)	0.405	-1.30353	0.00470348	yes	down
Solyc02g079980.3	Sulfite exporter TauE/SafE family protein 2 (AHRD V3.3 *** TAUE2_ARATH)	0.254	-1.97836	0.00471565	yes	down
Solyc01g067410.3	Pectinesterase (AHRD V3.3 *** A0A2I4HU58_9ROSI)	0.036	-4.77611	0.00473414	yes	down
Solyc06g009770.1	hypothetical protein (AHRD V3.3 *** AT3G62650.2)	2.54	1.34465	0.00473615	yes	up
Solyc05g012110.4	6-phosphogluconolactonase (AHRD V3.3 *** B6U0H2_MAIZE)	0.42	-1.25141	0.00473955	yes	down
Solyc10g080840.1	Cytochrome P450 (AHRD V3.3 *** A2PZD4_IPONI)	2.431	1.28151	0.00477399	yes	up
Solyc07g065970.1	Chaperone protein DnaJ (AHRD V3.3 *** A0A2G3C2H4_CAPCH)	0.277	-1.85263	0.00477812	yes	down
Solyc08g079800.4	Growth-regulating factor 10 (AHRD V3.3 *** A0A2G3AE89_CAPAN)	0.206	-2.27773	0.00478041	yes	down
Solyc09g091260.3	Leucine-rich repeat receptor-like protein kinase (AHRD V3.3 *** A0A2R6PXD2_ACTCH)	2.195	1.1344	0.00481156	yes	up
Solyc04g079940.3	NAC domain-containing protein (AHRD V3.3 *** A0A2U1N781_ARTAN)	0.414	-1.27204	0.00481223	yes	down
Solyc04g072850.5	Beta-D-xylosidase (AHRD V3.11 *** tr|H1AC33|H1AC33_SOLLC)	2.296	1.19933	0.00483235	yes	up
Solyc01g005980.4	transmembrane protein%2C putative (Protein of unknown function%2C DUF538) (AHRD V3.3 *** AT5G19860.1)	0.477	-1.068	0.0048426	yes	down
Solyc07g006480.4	Receptor-like kinase (AHRD V3.3 *** D4QD70_DIACA)	0.133	-2.91097	0.00485386	yes	down
Solyc02g090760.4	hypothetical protein (AHRD V3.3 *-* AT3G50370.2)	2.089	1.06307	0.00486067	yes	up
Solyc04g049920.4	RNA-binding (RRM/RBD/RNP motifs) family protein (AHRD V3.3 *** A0A2U1QNE1_ARTAN)	0.171	-2.54564	0.00487751	yes	down
Solyc09g011590.4	Glutathione S-transferase-like protein (AHRD V3.3 *** A8DUB0_SOLLC)	0.393	-1.34894	0.00489597	yes	down
Solyc02g094000.1	EF_hand_5 domain-containing protein/EF_hand_6 domain-containing protein (AHRD V3.3 *** A0A1Q3B940_CEPFO)	0.28	-1.83824	0.00495969	yes	down
Solyc07g018240.1	elongation of fatty acids protein 3-like (AHRD V3.3 *** A0A2I4E461_9ROSI)	0.034	-4.89556	0.0049986	yes	down
Solyc05g007980.4	Sulfate transporter (AHRD V3.11 *** tr|A1YKF8|A1YKF8_BRASY)	0.252	-1.9867	0.00503538	yes	down
Solyc03g114860.4	alpha-1,4-glucan-protein synthase [UDP-forming] 2-like (AHRD V3.3 *** A0A2G3A1X9_CAPAN)	2.342	1.22782	0.00508748	yes	up
Solyc12g096960.2	Major allergen Pru ar.1	0.042	-4.56073	0.00510687	yes	down
Solyc08g077500.4	Pleckstrin homology domain (AHRD V3.3 *** A0A200QQL4_9MAGN)	2.26	1.17627	0.00510992	yes	up
Solyc01g094790.3	Cysteine synthase (AHRD V3.3 *** A0A2G3BSX6_CAPCH)	0.475	-1.07338	0.00516555	yes	down
Solyc09g005120.3	DnaJ protein ERDJ3A (AHRD V3.3 *** A0A2G2VZ69_CAPBA)	0.435	-1.20055	0.00520334	yes	down
Solyc09g010020.2	2-oxoglutarate (2OG) and Fe(II)-dependent oxygenase superfamily protein (AHRD V3.3 *** A0A2U1NTU8_ARTAN)	0.337	-1.56852	0.00521092	yes	down
Solyc06g065870.3	envelope glycoprotein B (AHRD V3.3 *** AT1G80540.1)	0.362	-1.46479	0.0052474	yes	down
Solyc03g044600.2	Unknown protein	0.234	-2.09774	0.00525703	yes	down
Solyc12g089290.3	HVA22-like protein (AHRD V3.3 *-* A0A2G2YA04_CAPAN)	0.492	-1.023	0.00525863	yes	down
Solyc04g071700.3	5-formyltetrahydrofolate cyclo-ligase-like protein (AHRD V3.3 *** A0A2G3CMU4_CAPCH)	0.475	-1.0743	0.00531254	yes	down
Solyc02g071420.4	Ypt/Rab-GAP domain of gyp1p superfamily protein (AHRD V3.3 *** A0A2U1PS98_ARTAN)	0.032	-4.95917	0.00531857	yes	down
Solyc08g041820.3	Homeobox protein knotted-1-like 3-like (AHRD V3.3 *** A0A2K3PJ30_TRIPR)	0.487	-1.03919	0.0053211	yes	down
Solyc02g093220.3	F-box protein (AHRD V3.3 *** A0A2G2V3N1_CAPBA)	0.46	-1.12013	0.00538153	yes	down
Solyc03g114750.3	18S pre-ribosomal assembly protein gar2-like protein (AHRD V3.3 --* NP_178475.2)	2.848	1.50976	0.00539105	yes	up
Solyc02g038690.1	Histone H2B (AHRD V3.3 *** A0A078K3Z1_BRANA)	0.44	-1.18333	0.00539498	yes	down
Solyc10g054420.2	PsbP-like protein 2 (AHRD V3.3 *** A0A2U1K9X2_ARTAN)	0.404	-1.30883	0.00539498	yes	down
Solyc06g069430.3	FRUITFULL-like MADS-box 1	0.412	-1.2783	0.00539498	yes	down
Solyc03g150111.1	Unknown protein	0.308	-1.69765	0.00541165	yes	down
Solyc09g082550.3	Sulfate transporter (AHRD V3.3 *** Q70BL1_BRAOL)	8.002	3.0004	0.00547329	yes	up
Solyc04g005480.1	nodulin-related protein 1-like (AHRD V3.3 *** A0A2I4FXG1_9ROSI)	0.437	-1.19327	0.00565612	yes	down
Solyc06g008270.2	Cladosporium fulvum resistance 2.2	0.011	-6.5079	0.00571488	yes	down
Solyc02g069260.3	Argonaute2a	2.111	1.0776	0.00578173	yes	up
Solyc04g007780.3	Sn.1	2.671	1.41761	0.00580865	yes	up
Solyc09g065660.4	Heat shock transcription factor (AHRD V3.3 *-* A0A1Y1I763_KLENI)	0.169	-2.5647	0.00581671	yes	down
Solyc12g019410.3	Protein kinase domain (AHRD V3.3 *** A0A200QJI2_9MAGN)	2.79	1.48013	0.00584831	yes	up
Solyc09g011870.3	Arogenate dehydrogenase 2 (AHRD V3.3 *** F1BPV6_SOLPN)	0.019	-5.74391	0.00585895	yes	down
Solyc10g084340.2	AP2-like ethylene-responsive transcription factor (AHRD V3.3 *** A0A220QTH6_9SOLA)	0.479	-1.06302	0.0059068	yes	down
Solyc03g116680.3	Methyl-CpG-binding domain-containing protein .1	0.493	-1.01951	0.00597473	yes	down
Solyc03g095770.3	WRKY transcription factor 80	0.124	-3.01	0.00597518	yes	down
Solyc01g094260.4	NAD(P)-binding Rossmann-fold superfamily protein (AHRD V3.3 *** F4JE70_ARATH)	0.353	-1.50088	0.00602623	yes	down
Solyc08g067530.1	Non-specific lipid-transfer protein (AHRD V3.3 *** K4CLX9_SOLLC)	0.345	-1.53719	0.00604131	yes	down
Solyc02g088230.3	Phosphate transporter PHO1-like protein 9 (AHRD V3.3 *** A0A2G2V9D0_CAPBA)	2.045	1.03201	0.00613591	yes	up
Solyc04g064630.3	Bidirectional sugar transporter SWEET (AHRD V3.3 *** A0A142DVF6_SOLTU)	3.165	1.66201	0.0061618	yes	up
Solyc01g107290.3	RING/U-box superfamily protein (AHRD V3.3 *-* A0A2U1QJN2_ARTAN)	0.461	-1.11691	0.00623273	yes	down
Solyc09g005090.1	verticillium wilt disease resistance	0.149	-2.74646	0.00624387	yes	down
Solyc07g064600.3	Endoribonuclease L-PSP family protein (AHRD V3.3 *-* A0A1I9LS34_ARATH)	0.11	-3.18846	0.00624798	yes	down
Solyc12g044330.2	tonoplast intrinsic protein 2.1	0.428	-1.22272	0.00626334	yes	down
Solyc02g092760.3	Sigma-B regulation protein RsbQ (AHRD V3.3 *** A0A2T0KZ78_9BURK)	0.447	-1.16124	0.00630367	yes	down
Solyc04g008950.5	GRAM domain-containing protein (AHRD V3.11 *** tr|A0A1Q3B313|A0A1Q3B313_CEPFO)	0.341	-1.55263	0.00636983	yes	down
Solyc01g098590.3	Phosphoglycerate mutase-like protein AT74 (AHRD V3.3 *** A0A2G2YZL9_CAPAN)	0.419	-1.25616	0.00640128	yes	down
Solyc09g010850.4	Protein kinase APK1B, chloroplastic (AHRD V3.3 *** A0A2G2VY45_CAPBA)	0.399	-1.3263	0.00644646	yes	down
Solyc06g054240.3	5'-nucleotidase SurE (AHRD V3.3 *** A0A1J3EZG0_NOCCA)	2.644	1.40247	0.00648091	yes	up
Solyc06g071500.3	Boron transporter.1	2.243	1.1654	0.00648573	yes	up
Solyc01g009245.1	Chlororespiratory reduction 42 (AHRD V3.3 *** A0A0F7J401_9ROSI)	0.417	-1.26185	0.00649713	yes	down
Solyc02g084680.3	Protein SHI RELATED SEQUENCE 5 (AHRD V3.3 *** A0A2G3AAR0_CAPAN),Pfam:PF05142	2.59	1.37307	0.0064995	yes	up
Solyc10g083210.2	B3 domain-containing protein (AHRD V3.3 *** A0A2G3BGS5_CAPCH)	0.364	-1.45675	0.00650611	yes	down
Solyc08g069140.4	Cyclic nucleotide-gated ion channel-like protein (AHRD V3.3 *** A0A2K3MW13_TRIPR)	0.391	-1.35578	0.00651424	yes	down
Solyc01g091090.5	tubulin-folding cofactor D (AHRD V3.11 *** tr|A0A2I4EM28|A0A2I4EM28_9ROSI)	2.028	1.01986	0.00652106	yes	up
Solyc03g115220.5	Flavonoid 3'-monooxygenase (AHRD V3.11 *** tr|A0A2G2WR53|A0A2G2WR53_CAPBA)	9.05	3.17792	0.00653572	yes	up
Solyc03g097380.4	Heavy metal-associated isoprenylated plant protein (AHRD V3.3 *-* A0A2R6PUZ2_ACTCH)	2.088	1.06199	0.00655292	yes	up
Solyc06g074390.3	Fatty acyl-CoA reductase (AHRD V3.3 *** A0A1U8H367_CAPAN)	0.327	-1.6137	0.00655981	yes	down
Solyc07g008390.4	HXXXD-type acyl-transferase family protein (AHRD V3.11 *** tr|F4JBC7|F4JBC7_ARATH)	0.051	-4.27999	0.00657754	yes	down
Solyc11g068750.2	NAC domain-containing protein 89 (AHRD V3.3 *** A0A2G2YH79_CAPAN)	2.087	1.06128	0.0065882	yes	up
Solyc07g006030.4	Tetratricopeptide repeat (TPR)-like superfamily protein (AHRD V3.3 *** A0A2U1MFU8_ARTAN)	2.285	1.19243	0.00663898	yes	up
Solyc08g083210.3	endo-1,4-beta-glucanase (cel5)	0.185	-2.43813	0.00665021	yes	down
Solyc01g100000.3	F-box domain, Phloem protein 2-like protein (AHRD V3.3 *** A0A2U1MNC1_ARTAN)	0.455	-1.13613	0.00668427	yes	down
Solyc12g088760.1	Subtilisin-like protease preproenzyme (AHRD V3.3 *** C7E4J6_TOBAC)	5.206	2.3801	0.00674433	yes	up
Solyc04g025650.3	FAD/NAD(P)-binding oxidoreductase family protein (AHRD V3.3 *** A0A2U1LBG7_ARTAN)	0.316	-1.66158	0.00674433	yes	down
Solyc04g054450.1	receptor-like protein 12 (AHRD V3.3 *** A0A1U8E178_CAPAN)	0.074	-3.76365	0.00676622	yes	down
Solyc07g005480.3	Formin-like protein (AHRD V3.3 *-* A0A2G3BXE8_CAPCH)	2.058	1.04146	0.00677456	yes	up
Solyc03g063650.1	G-type lectin S-receptor-like serine/threonine-protein kinase (AHRD V3.3 *** A0A2K3PKC0_TRIPR)	7.688	2.94258	0.00680599	yes	up
Solyc11g007530.2	RING/U-box superfamily protein (AHRD V3.3 *-* A0A178VMT5_ARATH)	2.102	1.072	0.00684959	yes	up
Solyc03g036477.2	B3 domain-containing protein (AHRD V3.3 *** A0A2K3PAY3_TRIPR)	0.007	-7.1878	0.00685496	yes	down
Solyc03g095860.3	Ankyrin repeat-containing protein (AHRD V3.3 *** A0A2U1NC91_ARTAN)	0.484	-1.0472	0.00687001	yes	down
Solyc11g062220.2	Zinc finger CCCH domain-containing protein 44 (AHRD V3.3 *-* A0A2G3B9D7_CAPCH)	2.379	1.25054	0.00690016	yes	up
Solyc03g120040.3	DUF642 domain-containing protein (AHRD V3.3 *** A0A1Q3BMB3_CEPFO)	2.328	1.21929	0.00692317	yes	up
Solyc08g074270.4	Photolyase/cryptochrome dash (AHRD V3.3 *** A0A1Y1HMX6_KLENI)	2.508	1.3267	0.00692317	yes	up
Solyc01g104710.3	thionin-like protein (AHRD V3.3 -** AT1G25275.2)	0.486	-1.04079	0.00699395	yes	down
Solyc12g042380.2	Stress up-regulated Nod 19 (AHRD V3.3 *** A0A200R3S5_9MAGN)	0.4	-1.32116	0.00699476	yes	down
Solyc04g055255.1	S-adenosyl-L-methionine-dependent methyltransferases superfamily protein (AHRD V3.3 *-* A0A2U1PMX3_ARTAN)	0.019	-5.72493	0.00703482	yes	down
Solyc07g053010.3	Disease resistance protein (AHRD V3.3 *** A0A200QY03_9MAGN)	2.641	1.4009	0.00704879	yes	up
Solyc09g091030.3	Beta-amylase (AHRD V3.3 *** Q1L5W8_NICLS)	2.309	1.20696	0.00705382	yes	up
Solyc11g020760.3	DEAD/DEAH box RNA helicase family protein (AHRD V3.3 *-* A0A1P8APH5_ARATH)	2.31	1.20759	0.00705679	yes	up
Solyc11g061720.1	Serine/threonine-protein kinase UCNL (AHRD V3.3 *** A0A2G3B973_CAPCH)	2.604	1.38068	0.00706028	yes	up
Solyc11g007840.3	UDP-Glycosyltransferase superfamily protein (AHRD V3.3 *** AT5G04480.1)	2.039	1.02756	0.00709518	yes	up
Solyc12g062200.1	Unknown protein	0.195	-2.35901	0.00714998	yes	down
Solyc03g078830.1	UPF04.1	0.327	-1.61283	0.00722773	yes	down
Solyc08g081520.1	Plant/F1M20-13 protein (AHRD V3.3 *** A0A072TUL8_MEDTR)	0.025	-5.31781	0.00725277	yes	down
Solyc02g063390.5	3-oxo-5-alpha-steroid 4-dehydrogenase (DUF1295) (AHRD V3.11 *** tr|O81042|O81042_ARATH)	0.432	-1.21224	0.00738471	yes	down
Solyc08g013950.1	Unknown protein	2.212	1.14559	0.00738939	yes	up
Solyc04g049930.2	Unknown protein	2.008	1.00584	0.00739355	yes	up
Solyc00g011660.1	B3 domain-containing protein (AHRD V3.3 *** A0A1Q3DFU3_CEPFO)	0.007	-7.17544	0.00739374	yes	down
Solyc05g051010.4	Dihydroflavonol-4-reductase (AHRD V3.3 *** A0A2K3N028_TRIPR)	2.033	1.02332	0.00743926	yes	up
Solyc03g093890.3	R2R3MYB transcription factor 52	0.265	-1.91354	0.00754185	yes	down
Solyc06g050810.3	LURP-one-like protein (DUF567) (AHRD V3.3 *** A0A1I9LQL5_ARATH)	0.301	-1.73281	0.00755483	yes	down
Solyc01g066970.2	Flowering-promoting factor.1	37.905	5.24432	0.00755633	yes	up
Solyc03g079880.4	Bifunctional inhibitor/plant lipid transfer protein/seed storage helical domain-containing protein (AHRD V3.3 *** A0A103YIU0_CYNCS)	4.98	2.31618	0.0075823	yes	up
Solyc08g005580.3	ABC transporter G family member 14 (AHRD V3.3 *** A0A2G2W3Y1_CAPBA)	3.568	1.83512	0.00769149	yes	up
Solyc11g010260.4	Pentatricopeptide repeat-containing protein (AHRD V3.11 *** tr|A0A2U1Q4D8|A0A2U1Q4D8_ARTAN)	2.432	1.28238	0.00772191	yes	up
Solyc03g120410.3	Nucleotide-diphospho-sugar transferases superfamily protein (AHRD V3.3 *** AT1G64980.3)	2.334	1.22296	0.0077607	yes	up
Solyc05g013530.4	Octicosapeptide/phox/Bem1p domain kinase superfamily protein (AHRD V3.3 *-* A0A2K3NXA6_TRIPR)	0.288	-1.79568	0.00777375	yes	down
Solyc03g025670.3	PA.1	0.035	-4.83853	0.00781553	yes	down
Solyc04g007390.4	Protein kinase family protein (AHRD V3.3 *** A0A1P8BDJ0_ARATH)	0.238	-2.0693	0.00782225	yes	down
Solyc06g069740.1	Calcium-binding EF-hand family protein (AHRD V3.3 *** A0A2U1NCV0_ARTAN)	0.281	-1.83063	0.00787661	yes	down
Solyc05g050360.3	Cyclic nucleotide-gated ion channel.1	0.048	-4.37624	0.00787951	yes	down
Solyc02g086260.1	50S ribosomal-like protein (AHRD V3.3 *** Q9C618_ARATH)	0.486	-1.04011	0.00795595	yes	down
Solyc01g106500.4	Receptor-like protein kinase (AHRD V3.3 *** A0A2R6Q659_ACTCH)	0.444	-1.17157	0.00800943	yes	down
Solyc10g007680.5	Regulator of chromosome condensation (AHRD V3.11 *** tr|A0A200Q2M9|A0A200Q2M9_9MAGN)	0.478	-1.06453	0.0080236	yes	down
Solyc05g014190.4	CAAX amino terminal protease family protein Chr3:9530842-9532397 FORWARD LENGTH=322 201606 (AHRD V3.11 *** AT3G26085.2)	0.427	-1.2269	0.00808061	yes	down
Solyc02g021000.3	protein COFACTOR ASSEMBLY OF COMPLEX C SUBUNIT B CCB3, chloroplastic (AHRD V3.3 *** A0A2I4G7H0_9ROSI)	0.495	-1.01364	0.00808887	yes	down
Solyc02g063250.3	Peptide methionine sulfoxide reductase MsrA (AHRD V3.3 *** A0A1D8JN47_9ENTR)	0.385	-1.37598	0.00813498	yes	down
Solyc09g075320.1	RING-H2 finger protein ATL5-like (AHRD V3.3 *** A0A2I4EZH4_9ROSI)	0.493	-1.01914	0.00813498	yes	down
Solyc08g082660.2	Cellulose synthase (AHRD V3.11 *** tr|A0A200QCL6|A0A200QCL6_9MAGN)	0.482	-1.0539	0.00820077	yes	down
Solyc10g049580.2	classical arabinogalactan protein 9-like (AHRD V3.3 *-* XP_004248771.3)	3.846	1.94323	0.00826333	yes	up
Solyc08g080570.4	UDP-glucose 4-epimerase-like protein (AHRD V3.3 *** A0A2K3NI12_TRIPR)	0.382	-1.38882	0.00827985	yes	down
Solyc08g036660.5	Jasmonate ZIM domain protein f (AHRD V3.11 *** tr|I3WTA4|I3WTA4_NICAT)	0.129	-2.95514	0.00828299	yes	down
Solyc04g015520.3	Remorin (AHRD V3.3 *** A0A200Q6K8_9MAGN)	2.568	1.36067	0.0083038	yes	up
Solyc01g005370.3	Calcium-dependent protein kinase (AHRD V3.3 *-* CDPK_DAUCA)	0.365	-1.45247	0.00832605	yes	down
Solyc11g017470.2	NAC domain-containing protein (AHRD V3.3 *** A0A2K3N804_TRIPR)	0.154	-2.69828	0.00835468	yes	down
Solyc03g080100.4	Heavy metal-associated isoprenylated plant protein (AHRD V3.3 *** A0A2R6RSC8_ACTCH)	0.36	-1.47286	0.00836876	yes	down
Solyc04g050510.3	Translational activator GCN1-like protein (AHRD V3.3 *** A0A2K3NKW4_TRIPR)	2.082	1.05807	0.00849143	yes	up
Solyc02g087210.3	Zinc finger A.1	0.371	-1.43094	0.00849143	yes	down
Solyc08g082590.3	Glutaredoxin (AHRD V3.3 *** A0A2U1KGP9_ARTAN)	3.138	1.64993	0.00854098	yes	up
Solyc06g009020.2	Glutathione S-transferase (AHRD V3.3 *** A0A2G3C3Q3_CAPCH)	0.402	-1.31564	0.00859424	yes	down
Solyc07g008710.3	MLP-like protein 43 (AHRD V3.3 *** A0A2U1L1Z2_ARTAN)	0.046	-4.45305	0.00860319	yes	down
Solyc03g161440.1	Pvr4 (AHRD V3.11 *-* tr|A0A1D5AHY8|A0A1D5AHY8_CAPAN)	2.909	1.54039	0.00870609	yes	up
Solyc07g049530.3	1-aminocyclopropane-1-carboxylate oxidase 1	0.079	-3.66312	0.00879779	yes	down
Solyc05g052870.5	Glycosyltransferase (AHRD V3.11 *** tr|A0A2U1NU39|A0A2U1NU39_ARTAN)	0.495	-1.01539	0.00892902	yes	down
Solyc06g006022.2	Receptor-like protein kinase (AHRD V3.11 *** tr|A0A2R6Q6W2|A0A2R6Q6W2_ACTCH)	0.268	-1.90188	0.0090222	yes	down
Solyc06g064650.5	11-beta-hydroxysteroid dehydrogenase-like 5 (AHRD V3.11 *** tr|A0A2G3AJQ9|A0A2G3AJQ9_CAPAN)	684.621	9.41916	0.00904294	yes	up
Solyc06g065100.3	R2R3MYB transcription factor 3	0.316	-1.66069	0.00904668	yes	down
Solyc05g015780.1	Unknown protein	0.478	-1.06401	0.0091511	yes	down
Solyc05g050630.5	Tetratricopeptide repeat (TPR)-like superfamily protein (AHRD V3.11 *** tr|A0A2U1QFM4|A0A2U1QFM4_ARTAN)	2.085	1.05974	0.00927337	yes	up
Solyc02g090970.1	MAP kinase kinase kinase 21	0.178	-2.49048	0.00932067	yes	down
Solyc00g500323.1	ATP synthase subunit alpha, chloroplastic (AHRD V3.3 *** I6N942_DATST)	4.921	2.29888	0.00934557	yes	up
Solyc09g084490.5	Proteinase inhibitor 1 PPI3B2 (AHRD V3.11 *** tr|Q4FE26|Q4FE26_SOLTU)	0.103	-3.27344	0.0093637	yes	down
Solyc02g004005.1	Unknown protein	5.837	2.54517	0.00956872	yes	up
Solyc09g013150.4	Phosphate transporter (AHRD V3.3 *** A0A2H4H6T2_MALDO)	0.433	-1.20642	0.00960838	yes	down
Solyc11g071530.1	50S ribosomal protein L7/L12 (AHRD V3.3 *** A0A2G2VPH9_CAPBA)	0.403	-1.311	0.00970826	yes	down
Solyc06g068600.3	Phosphate ABC transporter ATP-binding protein PstB (AHRD V3.3 *** A0A365XJ19_9ACTN)	0.469	-1.09267	0.00971286	yes	down
Solyc05g005000.4	Alpha/beta-Hydrolases superfamily protein (AHRD V3.3 *-* F4I5X3_ARATH)	2.134	1.09356	0.00976169	yes	up
Solyc02g093230.4	Caffeoyl-CoA O-methyltransferase (AHRD V3.3 *** A0A1U8FPA5_CAPAN)	0.256	-1.96785	0.0098893	yes	down
Solyc03g111290.2	Cytochrome P450 (AHRD V3.3 *** A0A200QGE7_9MAGN)	0.016	-5.9274	0.00990156	yes	down
Solyc05g055400.5	Cytochrome P450 (AHRD V3.11 *** tr|A0A200Q2G7|A0A200Q2G7_9MAGN)	2.406	1.26639	0.00993288	yes	up
Solyc04g076480.3	MAP kinase kinase kinase 34	2.834	1.50284	0.00993804	yes	up
Solyc03g116730.5	Palmitoyl-monogalactosyldiacylglycerol delta-7 desaturase, chloroplastic (AHRD V3.11 *** tr|A0A2G2WQQ5|A0A2G2WQQ5_CAPBA)	0.429	-1.22232	0.00994049	yes	down
Solyc03g122350.3	Cytochrome P450 (AHRD V3.3 *** Q43795_TOBAC)	0.473	-1.08149	0.00997752	yes	down
Solyc12g099930.2	Serine--glyoxylate aminotransferase (AHRD V3.3 *** A0A2G2YAX9_CAPAN)	0.343	-1.54557	0.0101372	yes	down
Solyc06g066240.5	Cytochrome (AHRD V3.11 *** tr|A0A1U8F0H8|A0A1U8F0H8_CAPAN)	0.025	-5.34614	0.0102043	yes	down
Solyc01g080720.4	Pentatricopeptide repeat-containing protein (AHRD V3.3 *** A0A2G2XQW8_CAPBA)	2.109	1.07664	0.0103135	yes	up
Solyc05g008120.4	DnaJ-like protein subfamily B member 6 (AHRD V3.3 *-* A0A2G3B5R9_CAPCH)	0.472	-1.08193	0.010323	yes	down
Solyc07g014670.3	Cytochrome P450 (AHRD V3.3 *-* A0A200QZM5_9MAGN)	0.298	-1.74648	0.0103326	yes	down
Solyc05g008580.3	CDP-diacylglycerol--serine O-phosphatidyltransferase.1	2.333	1.22223	0.0103963	yes	up
Solyc11g066730.2	BTB/POZ domain-containing protein (AHRD V3.3 *** A0A2G2VQ29_CAPBA)	2.033	1.02327	0.0104023	yes	up
Solyc04g072940.4	nucleolar GTP-binding protein (AHRD V3.3 *** AT1G78110.1)	3.583	1.84121	0.0104034	yes	up
Solyc08g079160.3	Vacuolar-processing enzyme (AHRD V3.3 *** A0A2G2XLA7_CAPBA)	11.944	3.57818	0.0104211	yes	up
Solyc08g068150.4	BURP domain-containing protein (AHRD V3.3 *-* A0A2U1QID7_ARTAN)	2.199	1.13705	0.01047	yes	up
Solyc04g051490.3	Crossover junction endonuclease EME1B (AHRD V3.3 *** A0A2G2VFP4_CAPBA)	0.484	-1.04597	0.01047	yes	down
Solyc12g005730.2	DUF604 domain-containing protein (AHRD V3.3 *** A0A1Q3CI87_CEPFO)	4.962	2.31084	0.01047	yes	up
Solyc01g091590.4	BON1-associated protein 2-like (AHRD V3.11 *** tr|A0A2I4E3A5|A0A2I4E3A5_9ROSI)	0.278	-1.84427	0.01047	yes	down
Solyc04g074950.3	Dihydrofolate reductase (AHRD V3.3 *** A0A1P8B8P6_ARATH)	0.294	-1.76619	0.0104834	yes	down
Solyc03g117340.1	Sterile alpha motif (SAM) domain-containing protein (AHRD V3.3 *** Q9M8M0_ARATH)	0.447	-1.16098	0.010509	yes	down
Solyc02g080330.4	Cytochrome P450 (AHRD V3.3 *** A0A200QM51_9MAGN)	0.107	-3.22103	0.0105498	yes	down
Solyc06g065490.3	Photosystem II reaction center PsbP family protein (AHRD V3.3 *** A0A0F7CYM1_9ROSI)	0.491	-1.02728	0.0107438	yes	down
Solyc11g007410.3	Receptor-like protein kinase (AHRD V3.3 *** A0A2K3PPP5_TRIPR)	0.053	-4.25046	0.010802	yes	down
Solyc02g070040.1	ethylene-responsive nuclear protein / ethylene-regulated nuclear protein (ERT2) (AHRD V3.3 *-* AT4G20880.1)	0.466	-1.10239	0.0109296	yes	down
Solyc09g011520.3	Glutathione S-transferase-like protein (AHRD V3.3 *** A8DUB0_SOLLC)	0.016	-5.99462	0.0109384	yes	down
Solyc11g021360.3	Unknown protein	0.436	-1.19696	0.0112824	yes	down
Solyc04g064530.1	polyadenylate-binding protein 1-B-binding protein (AHRD V3.3 *** AT4G19950.1)	0.189	-2.40327	0.0112826	yes	down
Solyc03g098380.2	F-box family protein (AHRD V3.11 *-* tr|A0A2U1L823|A0A2U1L823_ARTAN)	0.085	-3.55806	0.0114578	yes	down
Solyc02g062800.2	Ribosome biogenesis protein BMS1-like protein (AHRD V3.3 *-* A0A2G2W7A2_CAPBA)	0.428	-1.22337	0.0115191	yes	down
Solyc10g078330.2	B-type cyclin	0.494	-1.01772	0.0115904	yes	down
Solyc06g009810.5	ethylene-responsive transcription factor CRF1 (AHRD V3.11 --* XP_004245542.1)	2.595	1.37566	0.0116241	yes	up
Solyc01g005470.3	protein PLANT CADMIUM RESISTANCE 2-like (AHRD V3.3 *** A0A1U8ETE7_CAPAN)	0.157	-2.67122	0.0116241	yes	down
Solyc12g049250.2	Unknown protein	9.335	3.22259	0.0116342	yes	up
Solyc01g099750.2	Heparan-alpha-glucosaminide N-acetyltransferase-like protein (DUF1624) (AHRD V3.3 *** Q94CC1_ARATH)	0.472	-1.08283	0.0116578	yes	down
Solyc12g008930.3	Basic helix-loop-helix (BHLH) DNA-binding family protein (AHRD V3.3 *-* A0A2U1P678_ARTAN)	0.017	-5.85551	0.0116748	yes	down
Solyc01g094620.3	Mediator of RNA polymerase II transcription subunit 12 (AHRD V3.3 *** A0A2G2YXN8_CAPAN)	2.011	1.00818	0.0118192	yes	up
Solyc06g071060.1	NAD(P)-binding Rossmann-fold superfamily protein (AHRD V3.3 *** A0A2U1Q367_ARTAN),Pfam:PF13561	0.251	-1.99152	0.0118274	yes	down
Solyc11g069115.2	hypothetical protein Chr5:24291385-24291754 REVERSE LENGTH=91 201606 (AHRD V3.11 -** AT5G60400.3)	0.307	-1.70597	0.0118468	yes	down
Solyc02g083490.3	Peroxidase (AHRD V3.3 *** K4BAL7_SOLLC)	6.538	2.70889	0.0118498	yes	up
Solyc08g008610.3	Alpha/beta-Hydrolases superfamily protein (AHRD V3.3 *** A0A2U1LI82_ARTAN)	0.306	-1.70931	0.0118679	yes	down
Solyc10g085470.1	Unknown protein	0.127	-2.9753	0.0119084	yes	down
Solyc03g120790.1	ovate family protein 8	0.291	-1.77954	0.0120277	yes	down
Solyc07g007130.1	NHL domain protein (AHRD V3.3 *** A0A1P8BDM5_ARATH)	0.424	-1.23905	0.0120353	yes	down
Solyc07g025120.1	Unknown protein	0.421	-1.24843	0.0123392	yes	down
Solyc04g012050.3	Ethylene-responsive transcription factor (AHRD V3.3 *** A0A2G2XAK1_CAPBA)	0.017	-5.90973	0.0123584	yes	down
Solyc09g009707.1	Cytochrome P450 (AHRD V3.3 *** A0A200Q6A4_9MAGN)	0.314	-1.66925	0.0123856	yes	down
Solyc11g042820.2	Major facilitator superfamily protein (AHRD V3.3 *** A0A2U1PWN6_ARTAN)	4.906	2.29446	0.0124281	yes	up
Solyc04g008610.3	Histone acetyltransferase HAC12 (AHRD V3.3 *** A0A2G2X9A5_CAPBA)	2.076	1.05391	0.0124679	yes	up
Solyc09g065560.3	Sulfate transporter (AHRD V3.3 *** Q70BL1_BRAOL)	0.284	-1.81811	0.0125058	yes	down
Solyc01g066850.4	WAT1-related protein (AHRD V3.3 *** K4AWT5_SOLLC)	5.603	2.48615	0.0125058	yes	up
Solyc04g081020.3	B-box zinc finger protein 24 (AHRD V3.3 *** A0A2G3CQV9_CAPCH)	0.423	-1.24154	0.0126944	yes	down
Solyc06g008580.3	auxin-regulated IAA22	2.107	1.07517	0.0127588	yes	up
Solyc09g083190.3	NAD(P)H dehydrogenase 18 (AHRD V3.3 *** A0A0F7CYQ9_9ROSI)	0.491	-1.0252	0.012832	yes	down
Solyc08g083050.1	Erythronate-4-phosphate dehydrogenase family protein (AHRD V3.3 -** AT1G19400.3)	0.463	-1.11146	0.0128786	yes	down
Solyc12g096610.2	Poly(ADP-ribose) glycohydrolase.1	0.415	-1.27002	0.0130135	yes	down
Solyc11g069580.2	Cyclic nucleotide-gated channel 15 (AHRD V3.3 *** A0A2U1M7X5_ARTAN)	2.717	1.44217	0.0130671	yes	up
Solyc08g078080.2	Pentatricopeptide repeat-containing protein, mitochondrial (AHRD V3.3 *** A0A2G3DC53_CAPCH)	2.043	1.03101	0.013152	yes	up
Solyc01g099620.3	Respiratory burst oxidase-like protein (AHRD V3.3 *** C1IHQ9_9ROSI)	0.211	-2.24145	0.0131602	yes	down
Solyc01g080020.2	Eukaryotic aspartyl protease family protein (AHRD V3.3 *** A0A2U1ML86_ARTAN)	0.497	-1.0092	0.013161	yes	down
Solyc02g077590.1	Homeobox-leucine zipper-like protein (AHRD V3.3 *-* Q3HRT1_PICGL)	3.714	1.89303	0.0131927	yes	up
Solyc03g112280.3	C2 and GRAM domain-containing protein (AHRD V3.3 *** A0A1U8G6Q0_CAPAN)	3.078	1.62195	0.0132012	yes	up
Solyc08g074620.3	Polyphenol oxidase (AHRD V3.3 *** J7ES67_NICBE)	0.098	-3.35699	0.0132078	yes	down
Solyc01g067380.4	Alpha/beta-Hydrolases superfamily protein (AHRD V3.3 *** Q6DBI3_ARATH)	0.366	-1.45137	0.0132535	yes	down
Solyc01g006380.2	RING-type E3 ubiquitin transferase (AHRD V3.3 *-* A0A2U1P546_ARTAN)	0.339	-1.56123	0.0132775	yes	down
Solyc03g116700.5	Umecyanin (AHRD V3.11 *** tr|A0A2G3B789|A0A2G3B789_CAPCH)	0.135	-2.8839	0.0133736	yes	down
Solyc01g079670.2	Cotton fiber protein (AHRD V3.3 *** Q570M0_ARATH)	0.17	-2.5593	0.0133736	yes	down
Solyc02g082240.1	Unknown protein	5.098	2.34995	0.0133941	yes	up
Solyc08g068680.4	aromatic amino acid decarboxylase 1A	0.222	-2.17163	0.0134174	yes	down
Solyc08g078950.3	NIT1	0.397	-1.33213	0.0135067	yes	down
Solyc12g098490.2	Serine hydroxymethyltransferase (AHRD V3.3 *** A0A2G3CI35_CAPCH)	2.78	1.47495	0.0136059	yes	up
Solyc01g108610.3	Cyclin-dependent kinase inhibitor (AHRD V3.3 *** A0A2G2W9Z0_CAPBA)	0.271	-1.88265	0.0136059	yes	down
Solyc12g042480.3	Cytochrome (AHRD V3.3 *** A0A2G2Y725_CAPAN)	0.054	-4.20388	0.0136412	yes	down
Solyc06g082030.3	2-oxoglutarate (2OG) and Fe(II)-dependent oxygenase superfamily protein (AHRD V3.3 *** Q9LUZ1_ARATH)	0.206	-2.27808	0.0137537	yes	down
Solyc01g100910.3	WAT1-related protein (AHRD V3.3 *** K4B1C2_SOLLC)	41.643	5.38	0.013756	yes	up
Solyc05g050890.3	Peroxidase (AHRD V3.3 *-* A0A0V0HJQ8_SOLCH)	0.081	-3.62973	0.0137834	yes	down
Solyc01g090810.4	beta-expansin precursor	0.037	-4.76706	0.0137862	yes	down
Solyc10g075118.1	Non-specific lipid-transfer protein (AHRD V3.3 *** K4D1W2_SOLLC)	0.24	-2.05999	0.0138394	yes	down
Solyc06g035580.3	Glucose-methanol-choline (GMC) oxidoreductase family protein (AHRD V3.3 *** A0A1P8BHC1_ARATH)	2.017	1.01225	0.0140004	yes	up
Solyc06g068940.5	Calcium-dependent lipid-binding (CaLB domain) family protein (AHRD V3.11 *** tr|A0A2U1LMA8|A0A2U1LMA8_ARTAN)	0.2	-2.31873	0.0140599	yes	down
Solyc06g068970.3	3-oxo-5-alpha-steroid 4-dehydrogenase (DUF1295) (AHRD V3.3 *** F4HRY1_ARATH)	2.33	1.22059	0.0140669	yes	up
Solyc02g071820.5	LRR_1 domain-containing protein/Pkinase_Tyr domain-containing protein/Malectin domain-containing protein (AHRD V3.11 *** tr|A0A1Q3CJY9|A0A1Q3CJY9_CEPFO)	0.414	-1.27122	0.0141239	yes	down
Solyc02g004007.1	Unknown protein	2.545	1.34761	0.0141536	yes	up
Solyc08g083190.3	Alpha/beta-Hydrolases superfamily protein (AHRD V3.3 *** A0A2U1LI82_ARTAN)	0.403	-1.31002	0.0141924	yes	down
Solyc04g078950.1	Protein WEAK CHLOROPLAST MOVEMENT UNDER BLUE LIGHT.1	2.003	1.00204	0.0142069	yes	up
Solyc07g006370.1	cation/calcium exchanger.1	0.368	-1.44363	0.0142263	yes	down
Solyc04g011710.1	Unknown protein	0.264	-1.92047	0.0142306	yes	down
Solyc03g059110.1	Unknown protein	0.452	-1.14583	0.0142678	yes	down
Solyc04g054730.3	Sulfate transporter-like protein (AHRD V3.3 *** A0A2K3NYV6_TRIPR)	5.487	2.45594	0.0145135	yes	up
Solyc02g080090.1	Cysteine-rich receptor-like protein kinase 29 (AHRD V3.3 *** A0A2G2XFA8_CAPBA)	0.42	-1.25126	0.0145471	yes	down
Solyc10g017510.3	Cytochrome (AHRD V3.3 *** A0A1U8EF26_CAPAN)	0.083	-3.59805	0.0145522	yes	down
Solyc09g059170.3	Glycosyltransferase (AHRD V3.3 *** A4GRT2_9SOLA)	2.375	1.24782	0.0146038	yes	up
Solyc08g078940.1	Bifunctional inhibitor/lipid-transfer protein/seed storage 2S albumin superfamily protein (AHRD V3.3 *** F4IC43_ARATH)	0.279	-1.83966	0.0146337	yes	down
Solyc12g096680.1	Pentatricopeptide repeat (AHRD V3.3 *** A0A200PR52_9MAGN)	0.26	-1.94109	0.0146484	yes	down
Solyc12g056940.2	Acetyl CoA carboxylase (AHRD V3.3 *** Q42793_SOYBN)	2.094	1.0666	0.0146946	yes	up
Solyc06g082570.3	protein NETWORKED 4B (AHRD V3.3 *** XP_004242479.1)	0.226	-2.14421	0.0147117	yes	down
Solyc08g066320.4	receptor-like protein kinase HS.1	0.015	-6.03862	0.0149491	yes	down
Solyc10g085210.2	Transcription factor (AHRD V3.3 *** A0A2U1NHT6_ARTAN)	15.568	3.96052	0.015025	yes	up
Solyc09g090385.1	glycine-rich cell wall structural protein (AHRD V3.3 *-* XP_019071134.1)	7.049	2.81734	0.0151009	yes	up
Solyc03g116370.3	Microtubule-associated protein RP/EB family member 1C (AHRD V3.3 *** A0A2G3B798_CAPCH)	0.451	-1.14969	0.0151283	yes	down
Solyc08g078190.3	Ethylene-responsive transcription factor 5 (AHRD V3.11 *** tr|A0A2G2XL45|A0A2G2XL45_CAPBA)	0.36	-1.47241	0.0152004	yes	down
Solyc03g097840.3	Phosphate carrier protein, mitochondrial (AHRD V3.3 *** A0A2G3A0N1_CAPAN)	0.166	-2.59152	0.0152457	yes	down
Solyc07g056360.1	Transcription factor PAR2 (AHRD V3.3 *** A0A1U8H7M7_CAPAN)	0.407	-1.29553	0.0152877	yes	down
Solyc06g054600.2	Zinc finger transcription factor 42	0.356	-1.48884	0.015574	yes	down
Solyc01g095500.3	Sl Cytokinin Response Factor 5	2.018	1.01269	0.0155744	yes	up
Solyc07g049430.3	GDSL esterase/lipase (AHRD V3.3 *** A0A2G2Z312_CAPAN)	0.376	-1.41215	0.0155744	yes	down
Solyc12g006230.3	RING/U-box superfamily protein (AHRD V3.3 *** AT2G04240.2)	0.488	-1.03638	0.0155744	yes	down
Solyc06g009780.4	Kinesin-4 (AHRD V3.3 *** A0A2G2WGI9_CAPBA)	2.108	1.07579	0.0158426	yes	up
Solyc03g006240.3	GDSL esterase/lipase (AHRD V3.3 *** A0A2G2ZLG9_CAPAN)	2.498	1.32071	0.0158948	yes	up
Solyc06g083650.3	GDSL esterase/lipase (AHRD V3.3 *** A0A2G3CC50_CAPCH)	3.5	1.80751	0.0158973	yes	up
Solyc08g007630.1	Disease resistance protein I2 (AHRD V3.3 *** Q9XET3_SOLLC)	2.286	1.19253	0.0160707	yes	up
Solyc10g083510.2	Growth-regulating factor 3 (AHRD V3.3 *** A0A2G2VUQ5_CAPBA)	0.455	-1.136	0.016303	yes	down
Solyc05g052700.5	Tetratricopeptide repeat (TPR)-like superfamily protein (AHRD V3.11 *** tr|Q9SD65|Q9SD65_ARATH)	2.406	1.26685	0.0164701	yes	up
Solyc03g115920.3	RBR-type E3 ubiquitin transferase (AHRD V3.3 *** A0A1U8GHK6_CAPAN)	0.392	-1.35121	0.016519	yes	down
Solyc10g085620.2	Myb family transcription factor APL (AHRD V3.3 *** A0A1U8E9S3_CAPAN)	2.472	1.30554	0.0165868	yes	up
Solyc05g050210.5	GDSL esterase/lipase (AHRD V3.11 *** tr|A0A2G2ZIE8|A0A2G2ZIE8_CAPAN)	0.341	-1.55076	0.0165947	yes	down
Solyc09g065390.1	DUF5.1	0.155	-2.68817	0.0166313	yes	down
Solyc02g079860.1	BTB domain-containing protein/NPH3 domain-containing protein (AHRD V3.3 *** A0A1Q3D7J0_CEPFO)	0.117	-3.09818	0.0166744	yes	down
Solyc04g008960.3	GEM-like protein 6 (AHRD V3.3 *** A0A2G2X9D6_CAPBA)	0.401	-1.31773	0.0168342	yes	down
Solyc03g059270.4	Zinc finger protein (AHRD V3.3 *** A0A200QA40_9MAGN)	14.813	3.88875	0.0169051	yes	up
Solyc04g016010.5	Thioredoxin reductase (AHRD V3.11 *** tr|A0A2G3BH62|A0A2G3BH62_CAPCH)	0.489	-1.03086	0.0169533	yes	down
Solyc11g007930.1	Histone H2B (AHRD V3.3 *** A0A328DBY2_9ASTE)	0.371	-1.42928	0.0169988	yes	down
Solyc07g053900.2	DUF506 domain-containing protein (AHRD V3.3 *** A0A1Q3CKJ0_CEPFO)	5.87	2.5533	0.0170798	yes	up
Solyc09g065380.2	flocculation FLO11-like protein (AHRD V3.3 *** AT4G02715.2)	2.598	1.37735	0.0171622	yes	up
Solyc05g005580.3	DUF936 domain-containing protein (AHRD V3.3 *** A0A1Q3CQ68_CEPFO)	0.428	-1.22577	0.0172651	yes	down
Solyc12g088930.1	protein MIZU-KUSSEI 1-like (AHRD V3.3 *** A0A2I4GRW5_9ROSI)	0.294	-1.76649	0.01728	yes	down
Solyc10g086280.2	heavy metal-associated isoprenylated plant protein 3-like (AHRD V3.3 *** A0A1S4A3L2_TOBAC)	0.241	-2.05007	0.0172876	yes	down
Solyc12g096350.2	WRKY transcription factor 10	0.474	-1.07619	0.0173987	yes	down
Solyc09g150126.2	Ribonuclease H (AHRD V3.11 *-* tr|A0A2K3N2I7|A0A2K3N2I7_TRIPR)	0.499	-1.00322	0.0174039	yes	down
Solyc10g007510.2	Carbohydrate-binding X8 domain superfamily protein (AHRD V3.3 *** F4IA92_ARATH)	0.108	-3.21731	0.0175408	yes	down
Solyc04g054340.1	hypothetical protein (AHRD V3.3 -** AT5G65207.1)	0.385	-1.37852	0.0176257	yes	down
Solyc11g069625.1	Unknown protein	2.078	1.05527	0.0176984	yes	up
Solyc02g063020.4	Major facilitator superfamily protein (AHRD V3.11 *** tr|A0A2U1P386|A0A2U1P386_ARTAN)	0.116	-3.11329	0.0178447	yes	down
Solyc02g078660.4	Hydroxyproline-rich glycoprotein family protein (AHRD V3.3 *-* A0A1P8AWR9_ARATH)	2.377	1.24907	0.0178757	yes	up
Solyc10g086710.3	PA.1	0.275	-1.86327	0.0179507	yes	down
Solyc03g031870.3	AMP-dependent synthetase/ligase (AHRD V3.3 *** A0A200PYF6_9MAGN)	0.169	-2.56722	0.0179677	yes	down
Solyc01g105387.1	ABC transporter G family member .1	6.413	2.68091	0.0182039	yes	up
Solyc11g007730.2	Bark storage protein A (AHRD V3.3 *** A0A1J3K1W0_NOCCA)	0.388	-1.36574	0.0182454	yes	down
Solyc10g054100.3	Protein DETOXIFICATION (AHRD V3.3 *** S8CW50_9LAMI)	2.856	1.51374	0.0183139	yes	up
Solyc01g112220.4	Protein kinase superfamily protein (AHRD V3.3 *** A0A2U1KP77_ARTAN)	0.368	-1.4432	0.0183755	yes	down
Solyc04g080040.3	Auxilin-related protein 2 (AHRD V3.3 *** A0A2G3CQ94_CAPCH)	0.459	-1.12291	0.0187766	yes	down
Solyc10g084170.1	Bag family molecular chaperone regulator mitochondrial-like (AHRD V3.3 *** A0A2K3P7D1_TRIPR)	0.302	-1.72653	0.0188108	yes	down
Solyc07g008200.3	Equilibrative nucleotide transporter 8 (AHRD V3.3 *** A0A2G3BY58_CAPCH)	4.835	2.27351	0.0188194	yes	up
Solyc02g037500.1	Unknown protein	0.295	-1.76118	0.0188313	yes	down
Solyc02g069930.1	Alpha/beta-Hydrolases superfamily protein (AHRD V3.3 *** Q9LFQ7_ARATH)	3.767	1.91355	0.0188821	yes	up
Solyc03g114820.3	Adenine nucleotide alpha hydrolases-like superfamily protein (AHRD V3.3 *** Q9M9P7_ARATH)	0.177	-2.50037	0.0188849	yes	down
Solyc12g056360.1	Pathogenesis-related thaumatin family protein (AHRD V3.3 *** A0A2K3LJG6_TRIPR)	0.031	-5.02927	0.019016	yes	down
Solyc09g092520.3	xyloglucan endotransglycosylase	0.176	-2.50613	0.019016	yes	down
Solyc06g075310.4	Adenylate kinase isoenzyme 6 homolog (AHRD V3.3 *** A0A2G3CAY7_CAPCH),Pfam:PF13238	0.336	-1.5724	0.0193654	yes	down
Solyc10g080880.2	SlPIN7	2.393	1.2586	0.0194837	yes	up
Solyc02g089960.3	transmembrane family 220 helix protein (AHRD V3.3 *** AT2G23755.1)	0.121	-3.04469	0.0195038	yes	down
Solyc10g082066.2	receptor-like protein kinase (AHRD V3.11 *-* tr|A0A1U7WU94|A0A1U7WU94_NICSY)	0.268	-1.89718	0.0195684	yes	down
Solyc02g079370.3	cyclinD6_3	0.491	-1.02647	0.0196628	yes	down
Solyc09g066470.4	ABC transporter-like (AHRD V3.3 *** A0A200PW10_9MAGN)	2.04	1.02852	0.0197089	yes	up
Solyc12g009240.1	Ethylene-responsive transcription factor (AHRD V3.3 *-* A0A2G3BP26_CAPCH)	0.363	-1.46074	0.0197797	yes	down
Solyc03g114430.1	transmembrane protein (AHRD V3.3 *-* AT1G74055.1)	0.357	-1.48599	0.0198623	yes	down
Solyc05g014630.2	Unknown protein	0.465	-1.1052	0.0200536	yes	down
Solyc02g092490.3	Acyl-CoA N-acyltransferases (NAT) superfamily protein (AHRD V3.3 *** A0A1P8B3D5_ARATH)	3.04	1.60408	0.0201532	yes	up
Solyc11g073220.3	DNA repair protein RAD51-like protein 4 (AHRD V3.3 *** A0A2G2V833_CAPBA)	0.469	-1.09338	0.0203582	yes	down
Solyc02g087280.3	Protein NRT1/ PTR FAMILY 5.9 (AHRD V3.3 *** A0A2G3D9C8_CAPCH)	0.395	-1.33841	0.0203839	yes	down
Solyc06g006000.3	Maternal effect embryo arrest 59 (AHRD V3.3 *** B6T4K8_MAIZE)	0.458	-1.12576	0.0203839	yes	down
Solyc03g020060.3	Proteinase inhibitor type-2 (AHRD V3.3 *** A0A2G2V3L6_CAPBA)	3.712	1.89216	0.020411	yes	up
Solyc04g064590.3	MAP kinase kinase kinase 33	0.172	-2.54283	0.0205012	yes	down
Solyc12g006980.2	Leucine-rich repeat family protein (AHRD V3.3 *-* A0A061GNA0_THECC)	2.604	1.38049	0.0205101	yes	up
Solyc01g073820.5	Cysteine/Histidine-rich C1 domain family protein (AHRD V3.11 *** tr|Q9FIY8|Q9FIY8_ARATH)	0.034	-4.88703	0.0205145	yes	down
Solyc05g010010.1	Protein MIZU-KUSSEI.1	2.583	1.3688	0.0205752	yes	up
Solyc04g008230.3	Pectin lyase-like superfamily protein (AHRD V3.3 *** A0A2U1PE89_ARTAN)	2.396	1.26035	0.0206347	yes	up
Solyc10g008750.3	Nudix hydrolase 15, mitochondrial (AHRD V3.3 *** A0A2G3BCX3_CAPCH)	0.449	-1.1543	0.0206477	yes	down
Solyc02g070430.4	Gibberellin 2-oxidase 1 (AHRD V3.11 *** tr|A7LCJ5|A7LCJ5_SOLTU)	6.374	2.67216	0.0206888	yes	up
Solyc03g032240.4	cation/H(+) antiporter 2-like (AHRD V3.3 *** A0A2I4FW97_9ROSI)	2.483	1.31183	0.0207235	yes	up
Solyc05g043380.1	Unknown protein	0.021	-5.6025	0.0208655	yes	down
Solyc04g072740.3	Sulfate transporter 2.1	0.24	-2.05834	0.0209982	yes	down
Solyc03g118480.4	Zinc-finger domain of monoamine-oxidase A repressor .1	0.467	-1.09922	0.0209982	yes	down
Solyc08g007330.3	DNA mismatch repair protein MutS (AHRD V3.3 *** A0A200Q639_9MAGN)	0.446	-1.16579	0.0210317	yes	down
Solyc10g054870.3	Triosephosphate isomerase (AHRD V3.3 *** B6UG30_MAIZE)	0.032	-4.97666	0.0210788	yes	down
Solyc06g051320.3	HXXXD-type acyl-transferase family protein (AHRD V3.3 *** A0A2U1NYH9_ARTAN)	2.73	1.44873	0.0211209	yes	up
Solyc11g073080.3	Methyl-CpG-binding domain-containing protein 6 (AHRD V3.3 *** A0A2G2VN72_CAPBA)	0.449	-1.15365	0.0211679	yes	down
Solyc03g116220.1	Unknown protein	0.417	-1.26264	0.0212906	yes	down
Solyc01g060050.3	WD40 domain-containing protein (AHRD V3.3 *** A0A2K3NUT6_TRIPR)	2.415	1.27188	0.0213267	yes	up
Solyc03g019820.3	tonoplast intrinsic protein 3.2	29.74	4.89431	0.0214691	yes	up
Solyc10g078440.3	Sigma factor binding protein 1, chloroplastic (AHRD V3.11 *** tr|A0A2G3BI49|A0A2G3BI49_CAPCH)	0.145	-2.78137	0.0219143	yes	down
Solyc06g035490.3	bHLH transcription factor 042	0.382	-1.38968	0.0225021	yes	down
Solyc09g007840.3	Cyclic nucleotide-gated channel 15 (AHRD V3.3 *** A0A2U1M7X5_ARTAN)	7.154	2.83871	0.0225755	yes	up
Solyc07g032670.3	Unknown protein	0.304	-1.71878	0.0227003	yes	down
Solyc06g060680.2	Protein kinase superfamily protein (AHRD V3.3 *** Q9SVY4_ARATH)	0.38	-1.39643	0.0227784	yes	down
Solyc03g007530.3	ABC transporter C family member 10 (AHRD V3.3 *** A0A2G2ZZN1_CAPAN)	0.378	-1.40485	0.0227938	yes	down
Solyc04g014400.4	LOW QUALITY PROTEIN: LRR receptor-like serine/threonine-protein kinase GS.1	0.167	-2.58639	0.0228249	yes	down
Solyc07g066540.1	transmembrane protein (AHRD V3.3 *** AT3G12870.1)	0.354	-1.49753	0.0229064	yes	down
Solyc04g081660.3	cyclinB2_3	0.021	-5.58262	0.02301	yes	down
Solyc03g121080.3	BnaA06g11160D protein (AHRD V3.3 *-* A0A078HBJ5_BRANA)	0.455	-1.13536	0.0232184	yes	down
Solyc01g104850.3	Carboxypeptidase (AHRD V3.3 *** A0A1U8HG02_CAPAN)	0.428	-1.22577	0.0232992	yes	down
Solyc04g007010.3	Sn-2 protein (AHRD V3.3 *** Q39467_CAPAN)	0.078	-3.68334	0.0233167	yes	down
Solyc05g007880.4	cyclic dof factor 2-like (AHRD V3.3 *** A0A2I4E3P6_9ROSI)	2.127	1.08893	0.0233624	yes	up
Solyc01g080420.1	Unknown protein	0.487	-1.03782	0.0233999	yes	down
Solyc03g116060.5	Gibberellin-regulated protein 6 (AHRD V3.11 *** tr|A0A2G3CZG9|A0A2G3CZG9_CAPCH)	0.431	-1.21345	0.0234115	yes	down
Solyc11g044840.2	LL-diaminopimelate aminotransferase (AHRD V3.3 *** A0A2P5FUP3_TREOI)	0.076	-3.71863	0.0234252	yes	down
Solyc02g084670.5	S-adenosyl-L-methionine-dependent methyltransferases superfamily protein (AHRD V3.11 *** tr|A0A2U1PWQ7|A0A2U1PWQ7_ARTAN)	3.963	1.98673	0.0234346	yes	up
Solyc02g087410.4	ABC transporter B family member 18 (AHRD V3.3 *** A0A1U8FQF4_CAPAN)	2.494	1.31839	0.0234632	yes	up
Solyc11g005710.2	WD40 repeat (AHRD V3.3 *** A0A200QPD0_9MAGN)	0.463	-1.11061	0.0234771	yes	down
Solyc08g068860.3	Eukaryotic aspartyl protease family protein (AHRD V3.3 *** A0A072U5I5_MEDTR)	0.018	-5.81828	0.0237008	yes	down
Solyc08g078870.3	Bifunctional inhibitor/lipid-transfer protein/seed storage 2S albumin superfamily protein (AHRD V3.3 *** A0A2U1PU47_ARTAN)	2.199	1.13708	0.0237973	yes	up
Solyc06g062830.4	60S ribosomal protein L18a-like protein (AHRD V3.3 *-* A0A1J3E1C5_NOCCA)	0.486	-1.04162	0.0238681	yes	down
Solyc06g076470.3	Plant/T7H20-70 protein (AHRD V3.3 *** G7L5L0_MEDTR)	0.455	-1.1366	0.0239028	yes	down
Solyc01g079660.2	Cotton fiber protein (AHRD V3.3 *** Q570M0_ARATH)	0.401	-1.31659	0.0239462	yes	down
Solyc08g082120.2	Methanol inducible protein (AHRD V3.3 *** D1MAX5_NICBE)	0.476	-1.07116	0.0240358	yes	down
Solyc10g018813.1	Unknown protein	0.293	-1.76984	0.0240929	yes	down
Solyc11g008480.2	Photosystem II PsbP (AHRD V3.3 *** A0A200Q1H1_9MAGN)	0.01	-6.68309	0.0241541	yes	down
Solyc08g022240.1	phospholipase A1-Igamma1, chloroplastic (AHRD V3.3 *** A0A2I4GUV8_9ROSI)	3.153	1.65662	0.0243776	yes	up
Solyc07g005680.5	Carboxypeptidase (AHRD V3.11 *** tr|A0A2G3BXD7|A0A2G3BXD7_CAPCH)	0.132	-2.92584	0.024515	yes	down
Solyc03g082805.1	Unknown protein	0.368	-1.44034	0.0245222	yes	down
Solyc10g055810.2	chitinase Z15140	0.449	-1.15377	0.0245401	yes	down
Solyc01g107820.2	TOMATO WOUND-INDUCED 1	0.11	-3.19088	0.0246155	yes	down
Solyc02g071410.3	2-oxoglutarate (2OG) and Fe(II)-dependent oxygenase superfamily protein (AHRD V3.3 *** Q9SB33_ARATH)	0.207	-2.27504	0.0246322	yes	down
Solyc03g150118.1	Unknown protein	2.158	1.10974	0.0246377	yes	up
Solyc03g121420.4	Inorganic pyrophosphatase.1	3.596	1.8462	0.0247904	yes	up
Solyc01g006240.3	Inactive protein restricted tev movement.1	0.446	-1.1655	0.0248052	yes	down
Solyc07g053450.5	Basic-leucine zipper (BZIP) transcription factor family protein (AHRD V3.11 *** tr|A0A1P8B300|A0A1P8B300_ARATH)	0.392	-1.34997	0.0250159	yes	down
Solyc04g079730.1	allene oxide synthase	0.434	-1.20569	0.0254892	yes	down
Solyc01g104940.3	F-box/kelch-repeat protein (AHRD V3.11 *** tr|A0A2G3B5C9|A0A2G3B5C9_CAPCH)	0.192	-2.37716	0.0257904	yes	down
Solyc04g078340.3	Cytochrome P450 (AHRD V3.3 *-* A0A200QZM5_9MAGN)	0.224	-2.1612	0.0258079	yes	down
Solyc03g044740.5	Methyl esterase 1 (AHRD V3.11 *** tr|A0A2U1LMY0|A0A2U1LMY0_ARTAN)	0.428	-1.22328	0.0261104	yes	down
Solyc02g091250.1	Mediator of RNA polymerase II transcription subunit (AHRD V3.3 *** Q9ZU37_ARATH)	0.259	-1.94883	0.0261163	yes	down
Solyc05g015890.5	transmembrane protein Chr1:9752799-9753919 REVERSE LENGTH=271 201606 (AHRD V3.11 *** AT1G27990.1)	29.932	4.90362	0.026171	yes	up
Solyc10g079930.1	Glycosyltransferase (AHRD V3.3 *** A0A0A1WDH9_NICAT)	0.463	-1.11234	0.0261955	yes	down
Solyc08g060920.5	SPX domain-containing protein 1 (AHRD V3.11 *** tr|A0A2G2XX85|A0A2G2XX85_CAPAN)	0.47	-1.09047	0.026216	yes	down
Solyc08g007920.2	SUN-like protein 19	0.028	-5.1484	0.0262659	yes	down
Solyc07g056210.5	Heavy metal-associated isoprenylated plant protein 47 (AHRD V3.11 *-* tr|A0A2P4MV36|A0A2P4MV36_QUESU)	0.043	-4.54788	0.0264381	yes	down
Solyc01g096440.4	Pentatricopeptide repeat-containing protein (AHRD V3.3 *** A0A2I0X265_9ASPA)	96.733	6.59594	0.0266113	yes	up
Solyc08g074895.1	F-box/FBD/LRR-repeat protein isoform X2 (AHRD V3.3 *-* XP_025888141.1)	0.335	-1.57761	0.026665	yes	down
Solyc02g080040.4	Cysteine-rich receptor-like protein kinase 29 (AHRD V3.3 *** A0A2G2XFA8_CAPBA)	0.156	-2.67624	0.0267148	yes	down
Solyc01g112150.3	SE.1	2.012	1.00836	0.026862	yes	up
Solyc06g060690.3	Protein kinase superfamily protein (AHRD V3.3 *** Q9SVY4_ARATH)	0.5	-1.00122	0.0269549	yes	down
Solyc07g055740.1	strictosidine synthase	0.319	-1.64955	0.0269614	yes	down
Solyc08g076970.3	Acetylornithine deacetylase (AHRD V3.3 *** A0A2G2XLB1_CAPBA)	0.216	-2.20769	0.027	yes	down
Solyc05g007470.4	P-loop containing nucleoside triphosphate hydrolases superfamily protein (AHRD V3.3 *** A0A2U1QF48_ARTAN)	0.081	-3.63481	0.0270057	yes	down
Solyc06g061110.2	late embryogenesis abundant protein 6 (AHRD V3.3 *** XP_004241969.1)	8.24	3.0427	0.0270057	yes	up
Solyc05g010516.1	Basic leucine zipper 43 (AHRD V3.3 *** A0A2G2YCG7_CAPAN)	5.096	2.3493	0.0270057	yes	up
Solyc04g008870.3	Transcription factor DIVARICATA (AHRD V3.3 *** A0A2G2X9C5_CAPBA)	0.483	-1.04883	0.0270491	yes	down
Solyc01g021600.5	Dirigent protein (AHRD V3.11 *** tr|K4AV41|K4AV41_SOLLC)	0.143	-2.80474	0.0271594	yes	down
Solyc06g066630.1	MBOAT (Membrane bound O-acyl transferase) family protein (AHRD V3.3 *** A0A2U1LYZ9_ARTAN)	0.428	-1.22398	0.0271804	yes	down
Solyc07g007990.5	Nucleotide/sugar transporter family protein (AHRD V3.11 *** tr|A0A2U1NJJ9|A0A2U1NJJ9_ARTAN)	5.132	2.35943	0.0271804	yes	up
Solyc12g098603.2	Xyloglucan endotransglucosylase/hydrolase (AHRD V3.11 *** tr|A0A1U8ETM7|A0A1U8ETM7_CAPAN)	0.453	-1.14258	0.0272186	yes	down
Solyc04g054150.3	Nuclear transcription factor Y subunit B-3 (AHRD V3.11 *** tr|A0A2G3B250|A0A2G3B250_CAPCH)	5.975	2.57898	0.0273053	yes	up
Solyc10g055760.2	NAC domain-containing protein 2 (AHRD V3.3 *** A0A1U8EDX1_CAPAN)	0.207	-2.2729	0.0273169	yes	down
Solyc12g009200.2	Chlorophyll a-b binding protein, chloroplastic (AHRD V3.3 *** A0A2G3BP51_CAPCH)	0.438	-1.19173	0.0275743	yes	down
Solyc01g057165.2	replication protein A 70 kDa DNA-binding subunit B-like isoform X1 (AHRD V3.11 --* XP_025886291.1)	2.263	1.17792	0.0276922	yes	up
Solyc11g005980.3	Callose synthase (AHRD V3.3 *** K7PRK8_MAIZE)	7.123	2.83253	0.0278516	yes	up
Solyc01g096790.4	B3 domain-containing protein (AHRD V3.3 *-* A0A1Q3CKL9_CEPFO)	0.275	-1.8605	0.0280481	yes	down
Solyc01g095515.1	Arabinogalactan peptide (AHRD V3.3 *** A0A200Q7C1_9MAGN)	0.311	-1.68564	0.0286405	yes	down
Solyc09g098030.4	Geraniol 8-hydroxylase (AHRD V3.3 *** A0A2G3CQY8_CAPCH)	8.501	3.08764	0.0286479	yes	up
Solyc09g098180.4	Pirin-like protein (AHRD V3.3 *** A0A2G3CR97_CAPCH)	2.063	1.04441	0.0286737	yes	up
Solyc11g020990.3	Proteinase inhibitor type-2 (AHRD V3.3 *** A0A2G2V3L7_CAPBA)	4.11	2.0391	0.0288115	yes	up
Solyc08g080620.1	PR-5x	0.019	-5.6816	0.0288115	yes	down
Solyc09g010600.1	RING/U-box superfamily protein (AHRD V3.3 *-* A0A1I9LQQ9_ARATH)	0.204	-2.29442	0.0288199	yes	down
Solyc01g081270.2	Glutathione S-transferase (AHRD V3.3 *** A0A200PVK3_9MAGN)	0.222	-2.17196	0.0289889	yes	down
Solyc07g006560.3	Hypersensitive response assisting protein (AHRD V3.3 *** Q9SWC6_CAPAN)	0.156	-2.67849	0.0291982	yes	down
Solyc11g006220.2	Myosin family protein (AHRD V3.3 *** A0A2U1N6F7_ARTAN)	0.489	-1.03248	0.0292082	yes	down
Solyc05g005970.3	Protein NRT1/ PTR FAMILY 1.2 (AHRD V3.3 *** A0A1J3DU78_NOCCA)	0.425	-1.23298	0.0293917	yes	down
Solyc03g025125.1	Unknown protein	0.453	-1.14304	0.0293932	yes	down
Solyc08g068990.2	Pathogenesis-related protein.1	0.071	-3.82264	0.0294138	yes	down
Solyc07g052790.3	Disease resistance protein (TIR-NBS-LRR class) (AHRD V3.3 *** F4KIC7_ARATH)	0.097	-3.36412	0.0295728	yes	down
Solyc09g007830.3	Cytokinin riboside 5'-monophosphate phosphoribohydrolase (AHRD V3.3 *** A0A1U8E671_CAPAN)	0.292	-1.77843	0.0297416	yes	down
Solyc08g007460.3	Bifunctional inhibitor/lipid-transfer protein/seed storage 2S albumin superfamily protein (AHRD V3.3 *** A0A2U1L4X0_ARTAN)	0.047	-4.41952	0.0297912	yes	down
Solyc03g098790.3	cathepsin D inhibitor protein	0.012	-6.33105	0.0298703	yes	down
Solyc11g011310.4	Rhamnogalacturonate lyase family protein (AHRD V3.11 *** tr|A0A2U1PQM1|A0A2U1PQM1_ARTAN)	0.422	-1.243	0.0301405	yes	down
Solyc11g072990.1	3-ketoacyl-CoA synthase (AHRD V3.3 *** A0A2G3BA46_CAPCH)	2.4	1.26303	0.0302489	yes	up
Solyc12g097010.1	Disease resistance protein (TIR-NBS-LRR class) (AHRD V3.3 *** F4KIC7_ARATH)	2.071	1.05053	0.0304578	yes	up
Solyc12g042170.4	Adp-ribosylation factor gtpase-activating protein agd3 (AHRD V3.11 *-* tr|A0A314L4B5|A0A314L4B5_NICAT)	0.155	-2.69308	0.0306893	yes	down
Solyc12g008800.3	Transcription factor DIVARICATA (AHRD V3.3 *** A0A2G3BNV9_CAPCH)	0.288	-1.79574	0.0306893	yes	down
Solyc11g073240.2	Protein FATTY ACID EXPORT 2, chloroplastic (AHRD V3.3 *** A0A1U8F2Y7_CAPAN)	6.075	2.60282	0.0306893	yes	up
Solyc07g041230.3	Protein Brevis radix-like.1	3.017	1.59297	0.0307446	yes	up
Solyc06g076960.2	Protein EARLY FLOWERING 4 (AHRD V3.3 *** A0A2G3CBN6_CAPCH)	0.39	-1.3597	0.0307578	yes	down
Solyc10g081980.2	Late embryogenesis abundant (LEA) hydroxyproline-rich glycoprotein family (AHRD V3.3 *** A0A2U1KP17_ARTAN)	0.426	-1.23044	0.0310318	yes	down
Solyc10g078230.3	Cytochrome P450 (AHRD V3.3 *** A0A2U1MC34_ARTAN)	0.248	-2.01165	0.0310717	yes	down
Solyc05g009240.3	DUF639 domain-containing protein (AHRD V3.3 *** A0A1Q3DGQ0_CEPFO)	23.669	4.56492	0.0314061	yes	up
Solyc02g091180.1	DUF4228 domain-containing protein (AHRD V3.3 *** A0A1Q3D1C5_CEPFO)	0.301	-1.72989	0.0316314	yes	down
Solyc06g068610.3	Transcriptional regulator of RNA polII, SAGA, subunit (AHRD V3.3 *** Q58G10_ARATH)	2.986	1.57843	0.031657	yes	up
Solyc03g113970.4	Calmodulin binding protein-like (AHRD V3.3 *** A0A200QLB3_9MAGN)	0.206	-2.27681	0.0317051	yes	down
Solyc12g044956.1	Cytochrome (AHRD V3.3 *** A0A2G2Y725_CAPAN)	26.743	4.74106	0.031769	yes	up
Solyc01g111880.4	MAP kinase kinase kinase 11	0.482	-1.05318	0.0318369	yes	down
Solyc03g122170.4	Peroxisomal (S)-2-hydroxy-acid oxidase GLO4 (AHRD V3.3 *** A0A2G2WQ07_CAPBA)	0.267	-1.90736	0.0318854	yes	down
Solyc08g080090.3	green flesh	2.642	1.40141	0.0321678	yes	up
Solyc06g072010.2	P-loop containing nucleoside triphosphate hydrolases superfamily protein (AHRD V3.3 *-* A0A2U1N2C4_ARTAN)	0.062	-4.00114	0.0322798	yes	down
Solyc07g062480.2	Epidermis-specific secreted glycoprotein E.1	2.743	1.45597	0.0327377	yes	up
Solyc02g090720.3	BEST plant protein match is: (TAIR:plant.1) protein, putative (AHRD V3.3 *** G7K7Z5_MEDTR)	0.262	-1.934	0.0334106	yes	down
Solyc12g088190.2	Amino acid permease (AHRD V3.3 *** A0A2K3NUE8_TRIPR)	0.373	-1.42252	0.0334115	yes	down
Solyc02g061850.4	Phospholipase D (AHRD V3.3 *** K4B675_SOLLC)	2.125	1.08723	0.0334115	yes	up
Solyc12g013700.2	stem-specific protein TSJT1-like (AHRD V3.3 *** A0A2I4H4H1_9ROSI)	0.171	-2.54842	0.0334115	yes	down
Solyc08g006470.5	Zinc finger protein (AHRD V3.11 *** tr|A0A2U1NTB4|A0A2U1NTB4_ARTAN)	0.134	-2.89779	0.0334316	yes	down
Solyc09g065850.4	auxin-regulated IAA3	2.21	1.14378	0.033615	yes	up
Solyc04g051470.1	At4g09890 (AHRD V3.3 *** Q9T0E8_ARATH)	0.226	-2.14528	0.0336481	yes	down
Solyc03g118960.3	Protein DETOXIFICATION (AHRD V3.3 *** A0A2I4FHR9_9ROSI)	4.503	2.17082	0.0336835	yes	up
Solyc05g055550.3	vacuolar acid trehalase (AHRD V3.3 *** AT3G10405.1)	0.497	-1.00756	0.0338983	yes	down
Solyc12g006380.2	2-oxoglutarate-dependent dioxygenase	0.385	-1.37685	0.0341375	yes	down
Solyc03g083460.3	RING/U-box superfamily protein (AHRD V3.3 *** F4KJ04_ARATH)	0.349	-1.5182	0.0342	yes	down
Solyc06g008870.2	Gibberellin receptor (AHRD V3.3 *** E3VJP7_9FABA)	0.447	-1.16174	0.0342279	yes	down
Solyc08g078990.3	Phosphatidic acid phosphatase type 2/haloperoxidase (AHRD V3.3 *** A0A200PS40_9MAGN)	0.474	-1.07784	0.034252	yes	down
Solyc08g082870.3	NAD(P)-binding Rossmann-fold superfamily protein (AHRD V3.3 *** A0A1P8B7K9_ARATH)	2.526	1.33666	0.0343701	yes	up
Solyc06g009760.1	leucine-rich repeat extensin-like protein 3 (AHRD V3.3 --* XP_010321923.1)	0.432	-1.21046	0.0344414	yes	down
Solyc04g040180.3	S-adenosyl-L-methionine-dependent methyltransferases superfamily protein (AHRD V3.3 *** A0A1Y1ICE6_KLENI)	0.196	-2.35054	0.0344433	yes	down
Solyc05g007630.3	Resistance protein .1	0.113	-3.14671	0.0344976	yes	down
Solyc06g068270.3	2-oxoglutarate (2OG) and Fe(II)-dependent oxygenase superfamily protein (AHRD V3.3 *** Q9XIA5_ARATH)	0.284	-1.81466	0.0347267	yes	down
Solyc10g087010.3	Cytochrome (AHRD V3.3 *** A0A1U8F0H8_CAPAN)	0.363	-1.46101	0.0348458	yes	down
Solyc10g051370.3	Leucine-rich repeat protein kinase family protein (AHRD V3.3 *-* A0A061DZ70_THECC)	0.019	-5.74303	0.034965	yes	down
Solyc10g150102.1	Nucleic acid-binding, OB-fold protein (AHRD V3.3 *-* A0A2U1LWI4_ARTAN)	0.254	-1.97791	0.0349718	yes	down
Solyc01g107650.3	Ovary receptor kinase.1	2.171	1.1186	0.0350547	yes	up
Solyc07g043070.3	hypothetical protein (AHRD V3.3 *-* AT4G15140.1)	0.437	-1.19561	0.0352492	yes	down
Solyc03g119540.3	Zinc finger protein (AHRD V3.3 *** A0A200Q3F7_9MAGN)	0.49	-1.0299	0.0359409	yes	down
Solyc02g086120.2	Unknown protein	0.188	-2.415	0.0365851	yes	down
Solyc02g068670.3	Ankyrin repeat (AHRD V3.3 *** A0A200R0Y6_9MAGN)	0.101	-3.31134	0.036772	yes	down
Solyc09g073040.3	Unknown protein	0.315	-1.66464	0.0368009	yes	down
Solyc04g074350.3	Glycosyltransferase (AHRD V3.3 *** A0A2G3CNS7_CAPCH)	0.187	-2.4159	0.0368655	yes	down
Solyc01g081620.3	Vacuolar protein sorting-associated protein 62 (AHRD V3.3 *** A0A200RA51_9MAGN)	0.311	-1.68656	0.0369461	yes	down
Solyc04g079520.3	Major facilitator superfamily protein (AHRD V3.3 *** A0A1P8AT47_ARATH)	4.49	2.16679	0.0370222	yes	up
Solyc08g005690.1	Unknown protein	25.082	4.6486	0.0370435	yes	up
Solyc02g081690.1	Glycosyltransferase (AHRD V3.3 *** A0A2I4E012_9ROSI)	0.338	-1.56286	0.0371115	yes	down
Solyc11g011980.3	WD40 repeat (AHRD V3.3 *** A0A200RBE1_9MAGN)	3.08	1.62291	0.0371662	yes	up
Solyc05g055330.3	Pleiotropic drug resistance protein 2 (AHRD V3.3 *** A0A1U8GRL3_CAPAN)	2.037	1.02656	0.0374534	yes	up
Solyc09g089890.1	RING/U-box superfamily protein (AHRD V3.3 *** A0A2U1Q188_ARTAN)	0.245	-2.02756	0.0376155	yes	down
Solyc07g052710.1	PHD finger protein ALFIN-LIKE 4 (AHRD V3.3 *-* A0A2G2ZB98_CAPAN)	4.399	2.13713	0.0385432	yes	up
Solyc07g043480.1	Glycosyltransferase (AHRD V3.3 *** A0A2G3BZR4_CAPCH)	0.473	-1.07906	0.0389929	yes	down
Solyc04g007420.4	RNAse P, Rpr2/Rpp.1	0.149	-2.7505	0.0391496	yes	down
Solyc11g072380.2	Cupin.1	7.09	2.82573	0.0395848	yes	up
Solyc09g075750.1	membrane-associated kinase regulator (AHRD V3.3 *** AT5G26230.1)	0.316	-1.6636	0.0396302	yes	down
Solyc01g102260.3	Agamous-like MADS-box protein AGL80 (AHRD V3.3 *** A0A2G2UYN0_CAPBA)	0.271	-1.8819	0.0397679	yes	down
Solyc12g056930.2	sulfate transporter 2	2.424	1.27725	0.0399985	yes	up
Solyc09g083160.3	Unknown protein	0.018	-5.76315	0.0401119	yes	down
Solyc12g096890.1	F-box protein (AHRD V3.3 *-* A0A2G3B4N2_CAPCH)	0.17	-2.55768	0.0409462	yes	down
Solyc07g052060.2	Pelargonidin 3-o-(6-caffeoylglucoside) 5-o-(6-o-malonylglucoside) 4'''-malonyltransferase (AHRD V3.3 *** G9HTF6_NICAT)	0.376	-1.41056	0.0410473	yes	down
Solyc04g072020.3	Choline/Ethanolamine kinase (AHRD V3.3 *** A0A200QCA0_9MAGN),Pfam:PF01633	0.423	-1.24084	0.0412538	yes	down
Solyc09g008860.5	leucine-rich repeat receptor-like protein kinase PXC1 (AHRD V3.11 *** tr|A0A1S4B9J1|A0A1S4B9J1_TOBAC)	2.073	1.05162	0.0412985	yes	up
Solyc02g085880.3	Cytochrome P450 (AHRD V3.3 *** A0A2U1LMY2_ARTAN)	5.038	2.33273	0.0414777	yes	up
Solyc07g032080.3	V-type proton ATPase subunit a (AHRD V3.3 *** A0A200RCE4_9MAGN)	0.274	-1.86602	0.0415015	yes	down
Solyc02g088200.4	Putative eukaryotic LigT (AHRD V3.3 *-* AT3G16230.2)	0.394	-1.34324	0.041536	yes	down
Solyc04g081290.3	Cytokinin riboside 5'-monophosphate phosphoribohydrolase (AHRD V3.3 *** A0A2G2X1Q5_CAPBA)	0.411	-1.28376	0.0415626	yes	down
Solyc01g008510.3	photosystem II 5 kDa protein, chloroplastic-like (AHRD V3.3 *-* A0A2I4GVV4_9ROSI)	0.079	-3.66805	0.0415742	yes	down
Solyc01g103660.4	Alpha/beta-Hydrolases superfamily protein (AHRD V3.3 *** Q9XID7_ARATH)	2.584	1.36937	0.0419035	yes	up
Solyc02g078890.1	BnaA08g25420D protein (AHRD V3.3 *** A0A078G8I6_BRANA)	0.288	-1.79378	0.0420725	yes	down
Solyc06g068570.5	AP2-like ethylene-responsive transcription factor isoform X3 (AHRD V3.11 *-* XP_019069711.1)	0.237	-2.07699	0.0421595	yes	down
[truncated: 59 more rows]

## Sheet: HTN3 vs CKN3
Gene_id	Gene description	FC(HTN3/CKN3)	Log2FC(HTN3/CKN3)	Padjust	Significant	Regulate
[truncated: 1,337 more rows]
