# Supplementary material for: Transcriptome analysis of sugar and acid metabolism in young tomato fruits under high temperature and nitrogen fertilizer influence
Source: Front Plant Sci. 2023 Jul 19;14:1197553. doi: 10.3389/fpls.2023.1197553 (PMC10394703; doi:10.3389/fpls.2023.1197553)
Supplement: Supplementary Table 2 — Statistical table of GO classification between different control groups. [file Table_2.xlsx]

## Sheet: HTN1 vs CKN1
GO ID	Description	Term Type	HTN1_vs_CKN1_G num	HTN1_vs_CKN1_G percent	HTN1_vs_CKN1_G_Gene_ids
GO:0002376	immune system process	biological_process	29	29/5217	Solyc06g068370.3;Solyc02g032850.3;Solyc02g071780.3;Solyc04g048950.4;Solyc12g098440.2;Solyc03g115070.1;Solyc10g055780.1;Solyc06g053700.1;Solyc08g005440.3;Solyc08g061140.3;Solyc01g066910.3;Solyc01g109390.3;Solyc02g077780.3;Solyc04g076980.4;Solyc12g005590.2;Solyc07g065110.2;Solyc06g083390.4;Solyc04g076990.3;Solyc10g008880.3;Solyc06g036330.1;Solyc01g008140.4;Solyc05g010340.3;Solyc03g117120.4;Solyc01g…
GO:0015976	carbon utilization	biological_process	2	2/5217	Solyc02g067750.4;Solyc05g005490.4
GO:0065007	biological regulation	biological_process	725	725/5217	Solyc05g012720.3;Solyc06g083980.3;Solyc05g012180.3;Solyc07g008540.3;Solyc01g091350.4;Solyc10g007830.1;Solyc08g077780.3;Solyc12g057040.2;Solyc09g090990.2;Solyc02g071260.3;Solyc06g060830.3;Solyc08g041820.3;Solyc10g085720.2;Solyc07g062580.4;Solyc05g051220.3;Solyc07g062040.3;Solyc03g114237.2;Solyc08g061220.3;Solyc07g047860.4;Solyc02g150138.2;Solyc12g049290.2;Solyc11g069500.2;Solyc04g056380.3;Solyc11g…
GO:0008152	metabolic process	biological_process	1330	1330/5217	Solyc07g054860.1;Solyc07g064830.3;Solyc03g111790.4;Solyc10g078190.2;Solyc04g049920.4;Solyc02g072470.4;Solyc05g012180.3;Solyc06g053620.5;Solyc10g084990.2;Solyc01g091350.4;Solyc06g009110.3;Solyc02g077140.3;Solyc12g057040.2;Solyc03g093110.3;Solyc03g033540.3;Solyc02g071260.3;Solyc10g049970.2;Solyc09g075120.3;Solyc09g083050.3;Solyc11g013270.2;Solyc02g085230.3;Solyc04g016290.3;Solyc04g051490.3;Solyc02g…
GO:0051704	multi-organism process	biological_process	74	74/5217	Solyc09g008670.3;Solyc09g012000.1;Solyc02g061770.5;Solyc01g104970.3;Solyc02g082920.5;Solyc06g069190.4;Solyc05g053790.1;Solyc01g097240.3;Solyc01g009160.2;Solyc02g069310.3;Solyc09g090680.3;Solyc05g023760.3;Solyc02g071780.3;Solyc02g090390.4;Solyc09g075190.3;Solyc07g014670.3;Solyc07g008620.1;Solyc04g048950.4;Solyc04g056270.4;Solyc02g092790.4;Solyc05g024160.3;Solyc06g053700.1;Solyc09g011990.1;Solyc08g…
GO:0040011	locomotion	biological_process	2	2/5217	Solyc12g056960.2;Solyc09g090680.3
GO:0022414	reproductive process	biological_process	113	113/5217	Solyc07g056570.1;Solyc03g111790.4;Solyc07g063730.3;Solyc09g074990.4;Solyc03g005130.3;Solyc07g053080.5;Solyc03g078360.1;Solyc04g077360.3;Solyc03g082620.4;Solyc07g053110.3;Solyc02g079700.1;Solyc02g069570.3;Solyc04g056380.3;Solyc07g065500.2;Solyc10g005440.3;Solyc01g090200.5;Solyc07g053120.4;Solyc03g096830.4;Solyc03g006430.3;Solyc10g079490.2;Solyc04g008840.3;Solyc11g008630.3;Solyc10g008880.3;Solyc03g…
GO:0000003	reproduction	biological_process	2	2/5217	Solyc01g090810.4;Solyc04g079860.1
GO:0008283	cell population proliferation	biological_process	5	5/5217	Solyc06g074540.4;Solyc10g009280.5;Solyc09g009130.4;Solyc02g092120.3;Solyc02g092110.3
GO:0071840	cellular component organization or biogenesis	biological_process	276	276/5217	Solyc05g009930.3;Solyc03g111790.4;Solyc07g043400.1;Solyc06g066670.4;Solyc01g005070.3;Solyc09g018020.3;Solyc08g082170.4;Solyc04g078950.1;Solyc03g078260.3;Solyc01g091350.4;Solyc02g077090.5;Solyc08g042050.3;Solyc09g072820.5;Solyc03g114000.3;Solyc03g123530.4;Solyc10g079840.2;Solyc01g096360.3;Solyc10g006250.3;Solyc12g038570.4;Solyc02g081910.2;Solyc03g093110.3;Solyc05g051680.4;Solyc10g085720.2;Solyc09g…
GO:0009987	cellular process	biological_process	1502	1502/5217	Solyc07g064830.3;Solyc03g111790.4;Solyc05g012180.3;Solyc01g091350.4;Solyc10g007830.1;Solyc12g038570.4;Solyc09g083050.3;Solyc07g062580.4;Solyc08g061220.3;Solyc02g014030.3;Solyc01g006950.3;Solyc07g007420.3;Solyc02g089060.3;Solyc02g084090.3;Solyc04g071680.2;Solyc02g082120.3;Solyc03g112060.3;Solyc09g075330.5;Solyc08g083280.3;Solyc02g071280.3;Solyc04g081930.3;Solyc12g098810.2;Solyc10g080770.3;Solyc04g…
GO:0032502	developmental process	biological_process	159	159/5217	Solyc07g056570.1;Solyc11g044360.3;Solyc02g067830.3;Solyc01g087990.3;Solyc10g079490.2;Solyc03g160280.1;Solyc12g057040.2;Solyc10g005960.1;Solyc08g082890.3;Solyc02g160100.1;Solyc07g055060.3;Solyc11g011050.2;Solyc02g069570.3;Solyc04g056380.3;Solyc11g005730.3;Solyc02g032850.3;Solyc01g090200.5;Solyc02g088100.3;Solyc01g006190.3;Solyc09g082580.5;Solyc08g066650.3;Solyc03g096830.4;Solyc05g052280.3;Solyc06g…
GO:0032501	multicellular organismal process	biological_process	88	88/5217	Solyc07g056570.1;Solyc07g064830.3;Solyc09g008040.3;Solyc01g087990.3;Solyc12g057040.2;Solyc06g073860.2;Solyc09g011770.3;Solyc04g056380.3;Solyc11g005730.3;Solyc01g090200.5;Solyc01g006190.3;Solyc09g082580.5;Solyc03g096830.4;Solyc04g008840.3;Solyc08g005050.4;Solyc11g071890.3;Solyc04g078820.4;Solyc03g160280.1;Solyc04g015950.3;Solyc12g057030.2;Solyc01g098150.3;Solyc03g098250.4;Solyc08g083060.3;Solyc01g…
GO:0040007	growth	biological_process	18	18/5217	Solyc02g069970.4;Solyc09g064470.3;Solyc03g118660.3;Solyc01g111270.3;Solyc07g017530.4;Solyc04g078820.4;Solyc01g099680.3;Solyc05g015390.3;Solyc07g054840.4;Solyc06g076120.3;Solyc09g064480.1;Solyc07g045350.4;Solyc08g066020.3;Solyc07g007430.3;Solyc05g017760.4;Solyc02g088100.3;Solyc06g035530.3;Solyc10g006350.3
GO:0048511	rhythmic process	biological_process	10	10/5217	Solyc11g005240.1;Solyc04g054190.3;Solyc06g069690.4;Solyc11g072710.3;Solyc01g058010.3;Solyc10g047050.2;Solyc02g078520.4;Solyc12g057040.2;Solyc10g086000.3;Solyc04g074180.4
GO:0051179	localization	biological_process	308	308/5217	Solyc03g097840.3;Solyc09g083260.4;Solyc11g012450.2;Solyc04g009380.3;Solyc08g061610.5;Solyc01g005070.3;Solyc01g098800.5;Solyc04g078950.1;Solyc06g072610.3;Solyc08g067550.1;Solyc08g078950.3;Solyc12g057040.2;Solyc05g026050.4;Solyc10g076710.3;Solyc10g078370.2;Solyc07g065650.2;Solyc03g115070.1;Solyc09g074960.1;Solyc12g044310.2;Solyc02g091240.1;Solyc06g050980.3;Solyc07g052240.3;Solyc05g018230.4;Solyc09g…
GO:0098754	detoxification	biological_process	6	6/5217	Solyc04g016010.5;Solyc08g083280.3;Solyc06g059740.4;Solyc09g009390.3;Solyc11g068730.2;Solyc09g061840.5
GO:0019740	nitrogen utilization	biological_process	1	1/5217	Solyc10g076480.2
GO:0050896	response to stimulus	biological_process	452	452/5217	Solyc03g111790.4;Solyc03g119690.3;Solyc01g091350.4;Solyc01g104740.3;Solyc09g083435.1;Solyc08g078950.3;Solyc12g057040.2;Solyc09g090990.2;Solyc02g071260.3;Solyc04g071900.5;Solyc03g031890.3;Solyc04g051490.3;Solyc10g085720.2;Solyc03g082620.4;Solyc10g008660.3;Solyc02g070940.1;Solyc11g018774.2;Solyc12g049290.2;Solyc02g083490.3;Solyc11g068550.1;Solyc06g005260.3;Solyc01g110570.3;Solyc02g082120.3;Solyc08g…
GO:0031974	membrane-enclosed lumen	cellular_component	8	8/5217	Solyc06g072600.3;Solyc04g048900.3;Solyc07g018360.3;Solyc10g078550.4;Solyc02g084090.3;Solyc08g077440.3;Solyc04g016250.3;Solyc03g119420.3
GO:0032991	protein-containing complex	cellular_component	263	263/5217	Solyc07g061920.4;Solyc02g087400.1;Solyc10g008910.1;Solyc02g084240.3;Solyc10g007840.3;Solyc01g091350.4;Solyc11g011130.3;Solyc03g111570.4;Solyc03g115070.1;Solyc01g107730.3;Solyc02g085230.3;Solyc05g056050.3;Solyc05g051680.4;Solyc04g051490.3;Solyc03g111680.3;Solyc06g082760.4;Solyc00g500323.1;Solyc09g098440.4;Solyc03g114237.2;Solyc01g086690.2;Solyc08g061220.3;Solyc02g070940.1;Solyc03g098340.4;Solyc01g…
GO:0005623	cell	cellular_component	56	56/5217	Solyc06g007120.3;Solyc03g116340.3;Solyc10g084980.3;Solyc01g098190.3;Solyc04g078950.1;Solyc10g006820.4;Solyc02g086350.3;Solyc12g057040.2;Solyc07g032786.1;Solyc10g076710.3;Solyc04g150162.1;Solyc01g067440.4;Solyc10g006330.3;Solyc06g050980.3;Solyc11g010560.3;Solyc07g062580.4;Solyc08g083060.3;Solyc06g036440.2;Solyc11g069400.2;Solyc09g059460.4;Solyc12g055750.3;Solyc07g056110.3;Solyc04g080850.3;Solyc01g…
GO:0044425	membrane part	cellular_component	1657	1657/5217	Solyc05g009120.3;Solyc05g006640.4;Solyc10g007830.1;Solyc07g019460.3;Solyc04g071900.5;Solyc11g012220.1;Solyc08g061220.3;Solyc02g070940.1;Solyc07g006910.4;Solyc01g006950.3;Solyc11g068550.1;Solyc04g006940.5;Solyc04g071680.2;Solyc11g007500.3;Solyc05g010340.3;Solyc12g099580.2;Solyc06g065670.4;Solyc03g005600.3;Solyc10g049640.2;Solyc04g078590.3;Solyc02g080330.4;Solyc03g112030.3;Solyc04g081930.3;Solyc02g…
GO:0044421	extracellular region part	cellular_component	25	25/5217	Solyc02g082920.5;Solyc04g005240.2;Solyc12g088670.2;Solyc04g074420.1;Solyc03g115070.1;Solyc01g107760.5;Solyc04g079470.3;Solyc02g077040.4;Solyc02g076910.3;Solyc02g061770.5;Solyc10g007270.4;Solyc01g056310.3;Solyc09g006005.1;Solyc02g076690.3;Solyc07g006710.3;Solyc01g087830.1;Solyc07g006700.1;Solyc02g093040.4;Solyc07g056170.4;Solyc09g007010.1;Solyc12g011140.3;Solyc02g076980.5.1;Solyc05g007950.5;Solyc0…
GO:0044422	organelle part	cellular_component	437	437/5217	Solyc10g084990.2;Solyc10g007840.3;Solyc01g091350.4;Solyc01g104740.3;Solyc02g090100.1;Solyc07g019460.3;Solyc12g057040.2;Solyc04g050540.4;Solyc08g062860.3;Solyc02g085230.3;Solyc03g114237.2;Solyc02g070940.1;Solyc05g023670.4;Solyc12g009990.2;Solyc04g056380.3;Solyc06g071180.3;Solyc01g086800.4;Solyc02g084090.3;Solyc00g500129.1;Solyc07g063130.4;Solyc06g069130.4;Solyc10g086690.3;Solyc08g042050.3;Solyc05g…
GO:0043226	organelle	cellular_component	1137	1137/5217	Solyc07g064830.3;Solyc10g086290.3;Solyc12g010170.2;Solyc08g008305.1;Solyc09g066340.1;Solyc06g053620.5;Solyc06g083980.3;Solyc01g104740.3;Solyc08g077780.3;Solyc04g050540.4;Solyc09g090990.2;Solyc05g052610.3;Solyc12g038570.4;Solyc06g060830.3;Solyc02g086940.3;Solyc02g085230.3;Solyc01g096790.4;Solyc04g051490.3;Solyc10g085720.2;Solyc08g082890.3;Solyc05g015850.5;Solyc12g096350.2;Solyc01g103940.3;Solyc10g…
GO:0016020	membrane	cellular_component	652	652/5217	Solyc05g009120.3;Solyc09g083050.3;Solyc08g067550.1;Solyc07g048110.4;Solyc02g068670.3;Solyc02g071880.3;Solyc10g007830.1;Solyc02g090100.1;Solyc07g019460.3;Solyc08g062860.3;Solyc05g009390.3;Solyc03g097690.3;Solyc03g114030.3;Solyc06g050170.4;Solyc02g014030.3;Solyc06g076160.4;Solyc01g006950.3;Solyc01g079490.2;Solyc12g009990.2;Solyc07g006855.2;Solyc12g096850.3;Solyc04g006940.5;Solyc04g064940.3;Solyc07g…
GO:0030054	cell junction	cellular_component	60	60/5217	Solyc05g007120.4;Solyc01g096940.5;Solyc06g005490.3;Solyc06g072430.3;Solyc03g096290.3;Solyc04g064690.5;Solyc01g009160.2;Solyc10g050060.2;Solyc02g083490.3;Solyc06g074040.3;Solyc09g075190.3;Solyc10g006860.5;Solyc09g057630.3;Solyc01g109630.5;Solyc04g071900.5;Solyc03g059070.4;Solyc01g006320.4;Solyc03g119980.3;Solyc05g013290.2;Solyc08g074390.3;Solyc02g077300.2;Solyc03g121620.1;Solyc08g007330.3;Solyc07g…
GO:0005576	extracellular region	cellular_component	97	97/5217	Solyc10g055230.1;Solyc03g093110.3;Solyc08g065220.3;Solyc09g018020.3;Solyc01g097240.3;Solyc01g021600.5;Solyc02g083490.3;Solyc11g066270.3;Solyc03g093080.3;Solyc09g083435.1;Solyc06g074540.4;Solyc04g071900.5;Solyc06g054320.1;Solyc11g072920.2;Solyc02g077300.2;Solyc09g092520.3;Solyc01g090810.4;Solyc08g082170.4;Solyc06g075630.4;Solyc04g071890.4;Solyc07g055060.3;Solyc02g092580.3;Solyc11g018774.2;Solyc07g…
GO:0009295	nucleoid	cellular_component	7	7/5217	Solyc11g065620.2;Solyc04g057870.3;Solyc05g012100.3;Solyc04g050540.4;Solyc09g091830.5;Solyc09g065840.3;Solyc04g079410.3
GO:0044217	other organism part	cellular_component	30	30/5217	Solyc02g084240.3;Solyc02g083600.4;Solyc07g032480.3;Solyc09g083380.5;Solyc02g079180.1;Solyc06g005420.1;Solyc01g107730.3;Solyc08g080540.3;Solyc03g097120.3;Solyc06g071820.3;Solyc01g106940.4;Solyc02g072000.3;Solyc03g043600.3;Solyc03g111710.3;Solyc07g055710.3;Solyc06g053960.3;Solyc11g010460.3;Solyc01g006190.3;Solyc02g090820.3;Solyc12g007070.2;Solyc04g081650.3;Solyc12g088650.2;Solyc12g098520.2;Solyc06g…
GO:0044464	cell part	cellular_component	2025	2025/5217	Solyc07g064830.3;Solyc01g091350.4;Solyc01g104740.3;Solyc07g019460.3;Solyc12g038570.4;Solyc06g060830.3;Solyc07g062580.4;Solyc12g096350.2;Solyc10g018780.3;Solyc08g061220.3;Solyc02g070940.1;Solyc07g006910.4;Solyc01g006950.3;Solyc05g023670.4;Solyc07g007420.3;Solyc06g071180.3;Solyc01g086800.4;Solyc02g084090.3;Solyc04g071680.2;Solyc11g007500.3;Solyc10g007830.1;Solyc03g116550.4;Solyc07g062070.3;Solyc03g…
c01g098390.3;Solyc02g086180.4;Solyc02g078410.1;Solyc03g120910.4;Solyc01g108400.3;Solyc08g082890.3;Solyc02g087350.3;Solyc01g096220.3;Solyc10g006080.3;Solyc11g013810.3;Solyc02g091560.3;Solyc08g075100.4;Solyc02g082633.1;Solyc07g006850.3;Solyc05g013670.3;Solyc07g049460.3;Solyc03g123500.4;Solyc08g005130.1;Solyc11g018510.2;Solyc07g055260.3;Solyc10g079320.3;Solyc08g016720.1;Solyc04g082220.3;Solyc01g0943…	;;;;;;;;;;;;;;;;;;;;;;;;;;;;;;;;;;;;;;;;;;;;;;;;;;;;;;;;;;;;;;;;;;;;;;;;;;;;;;;;;;;;;;;;;;;;;;;;;;;;;;;;;;;;;;;;;;;;;;;;;;;;;;;;;;;;;;;;;;;;;;;;;;;;;;;;;;;;;;;;;;;;;;;;;;;;;;;;;;;;;;;;;;;;;;;;;;;;;;;;;;;;;;;;;;;;;;;;;;;;;;;;;;;;;;;;;;;;;;;;;;;;;;;;;;;;;;;;;;;;;;;;;;;;;;;;;;;;;;;;;;;;;;;;;;;;;;;;;;;;;;;;;;;;;;;;;;;;;;;;;;;;;;;;;;;;;;;;;;;;;;;;;;;;;;;;;;;;;;;;;;;;;;;;;;;;;;;;;;;;;;;;;;;;;;;;;;;;;;;…
GO:0099080	supramolecular complex	cellular_component	18	18/5217	Solyc06g069130.4;Solyc05g006550.4;Solyc11g071970.2;Solyc09g056170.3;Solyc02g091870.3;Solyc10g086760.2;Solyc01g009300.3;Solyc07g005860.3;Solyc03g025730.3;Solyc12g005920.2;Solyc06g009780.4;Solyc10g085020.3;Solyc09g075190.3;Solyc06g035970.3;Solyc07g063180.3;Solyc04g081490.3;Solyc04g008720.4;Solyc10g006350.3
GO:0045182	translation regulator activity	molecular_function	22	22/5217	Solyc07g056020.3;Solyc09g090400.4;Solyc10g079840.2;Solyc09g074650.3;Solyc03g058390.3;Solyc03g112150.1;Solyc07g065040.3;Solyc10g084670.3;Solyc08g081900.4;Solyc04g016250.3;Solyc07g005830.3;Solyc11g069700.2;Solyc10g079990.3;Solyc07g018360.3;Solyc05g010570.3;Solyc06g071790.3;Solyc10g079370.3;Solyc08g079180.3;Solyc11g071770.1;Solyc01g111210.3;Solyc09g074350.1;Solyc03g095840.3
GO:0140110	transcription regulator activity	molecular_function	247	247/5217	Solyc04g080130.3;Solyc02g072190.5;Solyc12g010170.2;Solyc08g008305.1;Solyc09g066340.1;Solyc09g008040.3;Solyc01g087990.3;Solyc04g076220.3;Solyc01g104740.3;Solyc01g079260.5;Solyc12g042590.2;Solyc03g025180.2;Solyc09g057710.5;Solyc07g055920.4;Solyc04g011630.1;Solyc09g066350.1;Solyc03g026280.3;Solyc03g123430.4;Solyc04g012050.3;Solyc10g050970.1;Solyc12g010800.2;Solyc05g015850.5;Solyc12g096350.2;Solyc07g…
GO:0005198	structural molecule activity	molecular_function	35	35/5217	Solyc07g042330.2;Solyc06g068370.3;Solyc02g091870.3;Solyc06g053210.4;Solyc03g120260.4;Solyc11g011130.3;Solyc09g090550.3;Solyc05g053140.3;Solyc11g069080.3;Solyc01g090670.3;Solyc00g500047.1;Solyc11g071530.1;Solyc03g025730.3;Solyc06g082760.4;Solyc03g098340.4;Solyc06g075620.3;Solyc07g047860.4;Solyc10g086760.2;Solyc04g016240.3;Solyc01g058190.4;Solyc09g082520.3;Solyc04g074910.3;Solyc00g500129.1;Solyc11g…
GO:0044183	protein folding chaperone	molecular_function	6	6/5217	Solyc03g117620.4;Solyc11g020040.2;Solyc01g106210.3;Solyc10g086410.3;Solyc11g066100.2;Solyc07g064950.3
GO:0140104	molecular carrier activity	molecular_function	4	4/5217	Solyc12g006930.2;Solyc03g097390.3;Solyc11g013080.3;Solyc11g066110.2
GO:0016209	antioxidant activity	molecular_function	38	38/5217	Solyc10g076245.1;Solyc02g094180.3;Solyc03g025380.3;Solyc11g018805.1;Solyc04g064690.5;Solyc04g074640.5;Solyc02g083490.3;Solyc07g056440.3;Solyc02g087070.4;Solyc04g071900.5;Solyc11g072920.2;Solyc09g007190.3;Solyc01g007950.5;Solyc02g077300.2;Solyc11g018772.1;Solyc04g071890.4;Solyc04g080770.3;Solyc02g092580.3;Solyc11g018774.2;Solyc09g065900.3;Solyc02g079510.3;Solyc12g094620.3;Solyc03g117980.3;Solyc06g…
GO:0005215	transporter activity	molecular_function	328	328/5217	Solyc03g097840.3;Solyc11g012450.2;Solyc02g071920.3;Solyc10g005690.3;Solyc05g006640.4;Solyc09g007840.3;Solyc08g078950.3;Solyc04g005070.3;Solyc03g033460.3;Solyc07g063230.3;Solyc10g039290.2;Solyc05g051920.3;Solyc05g005740.3;Solyc02g084770.3;Solyc01g104030.3;Solyc12g044310.2;Solyc06g036130.4;Solyc04g074870.3;Solyc09g092420.3;Solyc10g076480.2;Solyc10g005450.2;Solyc02g088240.4;Solyc07g049320.4;Solyc02g…
GO:0098772	molecular function regulator	molecular_function	93	93/5217	Solyc09g083435.1;Solyc06g074540.4;Solyc09g090990.2;Solyc01g107730.3;Solyc06g066650.4;Solyc07g042390.3;Solyc08g079235.2;Solyc09g009130.4;Solyc11g010460.3;Solyc06g082200.4;Solyc10g005750.3;Solyc03g112060.3;Solyc12g088650.2;Solyc09g075330.5;Solyc02g092120.3;Solyc02g014450.3;Solyc09g010300.3;Solyc01g108390.3;Solyc11g020990.3;Solyc05g013710.3;Solyc01g068120.5;Solyc03g118260.3;Solyc07g032480.3;Solyc10g…
GO:0140299	small molecule sensor activity	molecular_function	8	8/5217	Solyc06g053710.3;Solyc02g083670.4;Solyc09g089610.3;Solyc05g055070.4;Solyc05g053410.5;Solyc02g071260.3;Solyc11g006180.2;Solyc01g059870.4
GO:0005488	binding	molecular_function	2166	2166/5217	Solyc07g064830.3;Solyc01g090840.4;Solyc01g091350.4;Solyc01g104740.3;Solyc07g019460.3;Solyc04g007490.3;Solyc07g054420.2;Solyc12g038570.4;Solyc06g060830.3;Solyc06g064590.3;Solyc02g062460.4;Solyc12g096350.2;Solyc10g018780.3;Solyc04g082510.3;Solyc08g061220.3;Solyc02g070940.1;Solyc01g099620.3;Solyc01g006950.3;Solyc06g065380.4;Solyc01g086800.4;Solyc06g054600.2;Solyc02g084090.3;Solyc10g008230.3;Solyc10g…
1g100200.3;Solyc01g103940.3;Solyc11g065320.2;Solyc05g007230.4;Solyc08g007350.2;Solyc05g053600.3;Solyc09g010230.2;Solyc01g058720.4;Solyc11g005380.2;Solyc07g052790.3;Solyc03g111050.3;Solyc07g054080.3;Solyc01g090670.3;Solyc03g006500.3;Solyc12g019750.3;Solyc08g078210.3;Solyc01g090180.5;Solyc06g050840.4;Solyc02g031790.4;Solyc07g053740.1;Solyc03g007030.3;Solyc05g007460.3;Solyc01g073710.2;Solyc02g093990…	;;;;;;;;;;;;;;;;;;;;;;;;;;;;;;;;;;;;;;;;;;;;;;;;;;;;;;;;;;;;;;;;;;;;;;;;;;;;;;;;;;;;;;;;;;;;;;;;;;;;;;;;;;;;;;;;;;;;;;;;;;;;;;;;;;;;;;;;;;;;;;;;;;;;;;;;;;;;;;;;;;;;;;;;;;;;;;;;;;;;;;;;;;;;;;;;;;;;;;;;;;;;;;;;;;;;;;;;;;;;;;;;;;;;;;;;;;;;;;;;;;;;;;;;;;;;;;;;;;;;;;;;;;;;;;;;;;;;;;;;;;;;;;;;;;;;;;;;;;;;;;;;;;;;;;;;;;;;;;;;;;;;;;;;;;;;;;;;;;;;;;;;;;;;;;;;;;;;;;;;;;;;;;;;;;;;;;;;;;;;;;;;;;;;;;;;;;;;;;;…
GO:0045735	nutrient reservoir activity	molecular_function	9	9/5217	Solyc09g025210.3;Solyc06g075290.4;Solyc06g075270.4;Solyc01g102390.4;Solyc08g080490.3;Solyc06g075280.3;Solyc03g005580.2;Solyc03g044210.5;Solyc09g090150.5
GO:0031386	protein tag	molecular_function	2	2/5217	Solyc03g078630.3;Solyc09g098385.1
GO:0060089	molecular transducer activity	molecular_function	72	72/5217	Solyc04g079690.3;Solyc09g012000.1;Solyc01g104970.3;Solyc11g006040.2;Solyc06g084410.4;Solyc09g091990.4;Solyc07g052390.3;Solyc11g069590.2;Solyc05g023760.3;Solyc12g096960.2;Solyc07g062040.3;Solyc10g081910.2;Solyc12g057040.2;Solyc02g089550.3;Solyc09g090990.2;Solyc03g083510.4;Solyc02g071260.3;Solyc03g121440.4;Solyc11g010730.4;Solyc03g117180.3;Solyc01g098400.3;Solyc09g011990.1;Solyc04g045600.4;Solyc01g…
GO:0003824	catalytic activity	molecular_function	2244	2244/5217	Solyc07g064830.3;Solyc05g012180.3;Solyc01g091350.4;Solyc02g091560.3;Solyc07g019460.3;Solyc04g007490.3;Solyc07g054420.2;Solyc04g071900.5;Solyc09g083050.3;Solyc11g062440.2;Solyc04g082510.3;Solyc08g061220.3;Solyc02g014030.3;Solyc01g099620.3;Solyc02g089060.3;Solyc02g084090.3;Solyc04g071680.2;Solyc11g007500.3;Solyc02g082120.3;Solyc03g116550.4;Solyc07g066550.5;Solyc07g062070.3;Solyc01g111880.4;Solyc03g…
Solyc05g051010.4;Solyc02g064690.3;Solyc10g009240.3;Solyc02g062990.1;Solyc09g089690.3;Solyc04g076990.3;Solyc12g006930.2;Solyc06g068880.3;Solyc04g014400.4;Solyc08g007910.5;Solyc11g069940.1;Solyc10g084890.3;Solyc10g076670.4;Solyc11g066820.2;Solyc03g123370.3;Solyc02g092250.3;Solyc02g081370.2;Solyc08g061930.4;Solyc04g051460.4;Solyc01g010370.3;Solyc04g083010.4;Solyc01g109150.4;Solyc08g077360.3;Solyc05g…	;;;;;;;;;;;;;;;;;;;;;;;;;;;;;;;;;;;;;;;;;;;;;;;;;;;;;;;;;;;;;;;;;;;;;;;;;;;;;;;;;;;;;;;;;;;;;;;;;;;;;;;;;;;;;;;;;;;;;;;;;;;;;;;;;;;;;;;;;;;;;;;;;;;;;;;;;;;;;;;;;;;;;;;;;;;;;;;;;;;;;;;;;;;;;;;;;;;;;;;;;;;;;;;;;;;;;;;;;;;;;;;;;;;;;;;;;;;;;;;;;;;;;;;;;;;;;;;;;;;;;;;;;;;;;;;;;;;;;;;;;;;;;;;;;;;;;;;;;;;;;;;;;;;;;;;;;;;;;;;;;;;;;;;;;;;;;;;;;;;;;;;;;;;;;;;;;;;;;;;;;;;;;;;;;;;;;;;;;;;;;;;;;;;;;;;;;;;;;;;…

## Sheet: HTN2 vs CKN2
GO ID	Description	Term Type	HTN2_vs_CKN2_G num	HTN2_vs_CKN2_G percent	HTN2_vs_CKN2_G_Gene_ids
GO:0001906	cell killing	biological_process	1	1/1624	Solyc07g007755.2
GO:0002376	immune system process	biological_process	7	7/1624	Solyc05g050280.3;Solyc04g050510.3;Solyc01g109390.3;Solyc05g010340.3;Solyc03g079880.4;Solyc07g053980.3;Solyc10g055810.2
GO:0065007	biological regulation	biological_process	218	218/1624	Solyc06g060230.3;Solyc05g007880.4;Solyc08g041820.3;Solyc02g084240.3;Solyc05g005865.1;Solyc12g049250.2;Solyc01g108020.3;Solyc08g021820.3;Solyc09g090990.2;Solyc11g073250.2;Solyc03g032190.3;Solyc01g060050.3;Solyc10g008930.1;Solyc02g077590.1;Solyc05g006850.4;Solyc01g107730.3;Solyc10g076550.1;Solyc05g051220.3;Solyc10g080950.2;Solyc06g059730.3;Solyc06g007770.3;Solyc01g080040.3;Solyc01g094580.3;Solyc01g…
GO:0008152	metabolic process	biological_process	427	427/1624	Solyc10g008750.3;Solyc03g111790.4;Solyc06g009110.3;Solyc09g059170.3;Solyc10g049970.2;Solyc09g075120.3;Solyc02g085230.3;Solyc02g080310.2;Solyc04g051490.3;Solyc09g092520.3;Solyc08g068860.3;Solyc09g008290.4;Solyc03g114860.4;Solyc09g007050.1;Solyc05g015780.1;Solyc01g008290.3;Solyc07g045080.3;Solyc02g069450.3;Solyc12g099000.3;Solyc11g005710.2;Solyc09g011630.3;Solyc02g067980.3;Solyc01g079750.3;Solyc09g…
GO:0051704	multi-organism process	biological_process	20	20/1624	Solyc09g064200.4;Solyc05g050280.3;Solyc02g061770.5;Solyc03g079880.4;Solyc07g014670.3;Solyc04g050510.3;Solyc09g008670.3;Solyc01g109390.3;Solyc07g007755.2;Solyc05g010340.3;Solyc04g078290.5;Solyc04g078340.3;Solyc01g090810.4;Solyc11g044840.2;Solyc07g044980.3;Solyc06g036420.4;Solyc07g053980.3;Solyc10g008440.3;Solyc10g055810.2;Solyc02g082920.5
GO:0040011	locomotion	biological_process	2	2/1624	Solyc09g064200.4;Solyc11g010350.2
GO:0022414	reproductive process	biological_process	39	39/1624	Solyc03g111790.4;Solyc10g006710.4;Solyc08g022240.1;Solyc04g077270.4;Solyc05g005540.5;Solyc01g091090.5;Solyc03g098250.4;Solyc03g031780.4;Solyc01g098390.3;Solyc03g114840.3;Solyc03g063650.1;Solyc08g007330.3;Solyc01g090810.4;Solyc04g078900.3;Solyc06g061110.2;Solyc02g092880.3;Solyc09g092100.4;Solyc07g049550.3;Solyc08g083060.3;Solyc08g066020.3;Solyc10g008440.3;Solyc11g006230.3;Solyc05g006530.4;Solyc11g…
GO:0000003	reproduction	biological_process	3	3/1624	Solyc07g053980.3;Solyc10g008440.3;Solyc01g090810.4
GO:0008283	cell population proliferation	biological_process	5	5/1624	Solyc06g074540.4;Solyc09g009130.4;Solyc11g006230.3;Solyc04g077580.3;Solyc02g092110.3
GO:0071840	cellular component organization or biogenesis	biological_process	105	105/1624	Solyc03g111790.4;Solyc02g084240.3;Solyc05g005540.5;Solyc11g073250.2;Solyc01g060050.3;Solyc07g055990.3;Solyc09g092520.3;Solyc01g102350.3;Solyc03g114890.4;Solyc02g067830.3;Solyc07g052710.1;Solyc11g006390.2;Solyc12g010020.3;Solyc03g114860.4;Solyc01g006950.3;Solyc10g054860.2;Solyc08g006470.5;Solyc02g021420.3;Solyc12g010030.3;Solyc03g120080.4;Solyc08g077385.1;Solyc02g069970.4;Solyc11g006220.2;Solyc02g…
GO:0009987	cellular process	biological_process	485	485/1624	Solyc10g008750.3;Solyc03g111790.4;Solyc12g049250.2;Solyc09g090990.2;Solyc11g073250.2;Solyc10g049970.2;Solyc02g085230.3;Solyc04g051490.3;Solyc09g092520.3;Solyc03g114890.4;Solyc01g080040.3;Solyc09g008290.4;Solyc03g114860.4;Solyc01g006950.3;Solyc09g007050.1;Solyc05g015780.1;Solyc01g008290.3;Solyc02g069450.3;Solyc06g005260.3;Solyc04g071680.2;Solyc09g011630.3;Solyc08g021820.3;Solyc02g067980.3;Solyc01g…
GO:0032502	developmental process	biological_process	48	48/1624	Solyc10g008750.3;Solyc06g049050.3;Solyc08g022240.1;Solyc06g059730.3;Solyc05g005540.5;Solyc01g091090.5;Solyc03g098250.4;Solyc01g098390.3;Solyc04g077490.3;Solyc03g114840.3;Solyc08g083060.3;Solyc06g069850.3;Solyc01g102260.3;Solyc04g078900.3;Solyc06g061110.2;Solyc02g092880.3;Solyc09g092100.4;Solyc07g049550.3;Solyc08g066020.3;Solyc08g066650.3;Solyc06g083900.3;Solyc03g118660.3;Solyc10g083510.2;Solyc03g…
GO:0032501	multicellular organismal process	biological_process	28	28/1624	Solyc10g008750.3;Solyc01g091090.5;Solyc04g081020.3;Solyc03g098250.4;Solyc04g077490.3;Solyc03g114840.3;Solyc08g083060.3;Solyc04g078900.3;Solyc06g061110.2;Solyc02g092880.3;Solyc09g092100.4;Solyc08g066020.3;Solyc08g066650.3;Solyc11g006230.3;Solyc05g050280.3;Solyc03g123570.3;Solyc05g006530.4;Solyc12g006690.2;Solyc11g017470.2;Solyc03g006830.3;Solyc07g053980.3;Solyc01g099620.3;Solyc03g006880.3;Solyc12g…
GO:0040007	growth	biological_process	9	9/1624	Solyc02g069970.4;Solyc03g111690.4;Solyc10g006350.3;Solyc03g033500.4;Solyc07g017530.4;Solyc03g006880.3;Solyc06g059730.3;Solyc08g066020.3;Solyc03g118660.3
GO:0051179	localization	biological_process	88	88/1624	Solyc08g008670.3;Solyc08g078950.3;Solyc02g085230.3;Solyc05g005970.3;Solyc02g088240.4;Solyc02g088230.3;Solyc12g042240.2;Solyc07g006370.1;Solyc06g007770.3;Solyc00g500323.1;Solyc01g103760.3;Solyc11g006390.2;Solyc01g006720.4;Solyc01g006950.3;Solyc03g007530.3;Solyc07g007990.5;Solyc03g080100.4;Solyc08g048290.4;Solyc06g072600.3;Solyc03g112440.1;Solyc08g077500.4;Solyc03g112590.4;Solyc10g080880.2;Solyc03g…
GO:0098754	detoxification	biological_process	5	5/1624	Solyc06g059740.4;Solyc11g071290.2;Solyc08g083280.3;Solyc09g061840.5;Solyc04g016010.5
GO:0050896	response to stimulus	biological_process	159	159/1624	Solyc03g111790.4;Solyc02g082920.5;Solyc02g067830.3;Solyc05g005865.1;Solyc02g083490.3;Solyc05g007630.3;Solyc01g104740.3;Solyc09g083435.1;Solyc08g078950.3;Solyc01g106210.3;Solyc09g090990.2;Solyc04g081020.3;Solyc03g031890.3;Solyc04g051490.3;Solyc01g109390.3;Solyc02g088230.3;Solyc01g080040.3;Solyc05g054940.3;Solyc08g068150.4;Solyc07g014670.3;Solyc04g014480.3;Solyc08g006710.3;Solyc08g083050.1;Solyc03g…
GO:0031974	membrane-enclosed lumen	cellular_component	3	3/1624	Solyc04g048900.3;Solyc04g014480.3;Solyc06g072600.3
GO:0032991	protein-containing complex	cellular_component	153	153/1624	Solyc07g061920.4;Solyc10g008910.1;Solyc02g084240.3;Solyc11g073250.2;Solyc01g107730.3;Solyc02g085230.3;Solyc04g051490.3;Solyc05g010660.4;Solyc10g080950.2;Solyc00g500323.1;Solyc06g082950.5;Solyc05g026570.3;Solyc02g083310.3;Solyc08g006470.5;Solyc01g086800.4;Solyc01g088700.4;Solyc06g069730.3;Solyc09g008780.4;Solyc02g069450.3;Solyc09g092240.3;Solyc03g120080.4;Solyc08g077385.1;Solyc07g022900.4;Solyc02g…
GO:0005623	cell	cellular_component	18	18/1624	Solyc09g064200.4;Solyc03g115870.3;Solyc04g016010.5;Solyc07g053550.3;Solyc10g078920.4;Solyc08g083060.3;Solyc08g077500.4;Solyc01g067460.4;Solyc01g108020.3;Solyc06g069720.4;Solyc09g018750.3;Solyc08g082590.3;Solyc06g005260.3;Solyc08g083270.3;Solyc04g078950.1;Solyc10g008930.1;Solyc05g006850.4;Solyc12g019740.2
GO:0044425	membrane part	cellular_component	495	495/1624	Solyc10g008750.3;Solyc04g008430.1;Solyc08g078950.3;Solyc12g006230.3;Solyc01g097200.2;Solyc02g080310.2;Solyc09g091260.3;Solyc09g092520.3;Solyc05g051220.3;Solyc05g013450.5;Solyc07g032490.3;Solyc08g068860.3;Solyc12g042240.2;Solyc03g114890.4;Solyc10g082066.2;Solyc03g032120.3;Solyc01g006950.3;Solyc12g011010.2;Solyc11g068550.1;Solyc01g010650.3;Solyc02g069450.3;Solyc04g071680.2;Solyc07g007820.3;Solyc09g…
GO:0044421	extracellular region part	cellular_component	10	10/1624	Solyc02g076980.5.1;Solyc02g077040.4;Solyc02g082920.5;Solyc07g005680.5;Solyc02g061770.5;Solyc02g086700.5;Solyc03g006210.2;Solyc08g068990.2;Solyc02g065470.1;Solyc02g077050.3
GO:0044422	organelle part	cellular_component	166	166/1624	Solyc08g007330.3;Solyc10g008910.1;Solyc02g084240.3;Solyc11g068420.2;Solyc01g104740.3;Solyc01g106210.3;Solyc09g082690.3;Solyc11g073250.2;Solyc03g031890.3;Solyc10g050440.2;Solyc05g013450.5;Solyc02g088240.4;Solyc02g088230.3;Solyc12g042240.2;Solyc06g007770.3;Solyc00g500323.1;Solyc11g006390.2;Solyc01g106220.5;Solyc05g026570.3;Solyc09g090190.3;Solyc07g008410.4;Solyc08g068150.4;Solyc03g007530.3;Solyc10g…
GO:0043226	organelle	cellular_component	352	352/1624	Solyc07g008540.3;Solyc03g098380.2;Solyc01g104740.3;Solyc09g090990.2;Solyc11g073250.2;Solyc10g008910.1;Solyc02g085230.3;Solyc01g096790.4;Solyc04g051490.3;Solyc12g096350.2;Solyc01g080040.3;Solyc03g114860.4;Solyc01g086800.4;Solyc09g007050.1;Solyc12g099465.1;Solyc02g069450.3;Solyc10g018530.2;Solyc02g067980.3;Solyc01g079750.3;Solyc08g067360.3;Solyc09g059170.3;Solyc06g065680.3;Solyc03g096290.3;Solyc03g…
GO:0016020	membrane	cellular_component	185	185/1624	Solyc02g067830.3;Solyc12g089290.3;Solyc04g074860.4;Solyc01g106210.3;Solyc09g082690.3;Solyc01g094890.4;Solyc04g064630.3;Solyc10g076550.1;Solyc03g117800.4;Solyc10g050440.2;Solyc05g013450.5;Solyc02g088240.4;Solyc02g088230.3;Solyc12g042240.2;Solyc02g085870.3;Solyc02g080040.4;Solyc01g080040.3;Solyc01g103760.3;Solyc04g007650.4;Solyc01g006720.4;Solyc07g008410.4;Solyc01g006950.3;Solyc03g007530.3;Solyc07g…
GO:0030054	cell junction	cellular_component	20	20/1624	Solyc05g013320.1;Solyc08g007330.3;Solyc06g065870.3;Solyc10g084170.1;Solyc03g096290.3;Solyc05g013690.5;Solyc08g074390.3;Solyc02g083490.3;Solyc02g090960.1;Solyc07g007790.3;Solyc01g111510.3;Solyc06g005490.3;Solyc06g053760.3;Solyc07g053980.3;Solyc10g008440.3;Solyc09g015840.4;Solyc01g095320.4;Solyc01g091090.5;Solyc07g066540.1;Solyc01g006320.4
GO:0005576	extracellular region	cellular_component	37	37/1624	Solyc06g082240.2;Solyc07g055990.3;Solyc06g049050.3;Solyc12g011023.1;Solyc01g021600.5;Solyc07g052980.3;Solyc02g083490.3;Solyc05g007830.3;Solyc09g083435.1;Solyc06g074540.4;Solyc05g005540.5;Solyc08g080620.1;Solyc04g077580.3;Solyc02g089350.3;Solyc09g092520.3;Solyc04g016470.4;Solyc12g013770.3;Solyc01g090810.4;Solyc08g068990.2;Solyc10g008440.3;Solyc12g056360.1;Solyc02g082740.1;Solyc09g084490.5;Solyc09g…
GO:0009295	nucleoid	cellular_component	1	1/1624	Solyc06g048410.4
GO:0044217	other organism part	cellular_component	18	18/1624	Solyc06g065680.3;Solyc03g032190.3;Solyc03g116680.3;Solyc04g008610.3;Solyc02g084240.3;Solyc10g078330.2;Solyc10g080950.2;Solyc03g097120.3;Solyc11g073080.3;Solyc02g079370.3;Solyc04g016000.3;Solyc11g011160.1;Solyc09g083380.5;Solyc01g106940.4;Solyc10g080350.4;Solyc04g081660.3;Solyc04g007890.3;Solyc01g107730.3
GO:0044464	cell part	cellular_component	624	624/1624	Solyc10g008750.3;Solyc06g060960.3;Solyc07g008540.3;Solyc03g098380.2;Solyc01g104740.3;Solyc09g090990.2;Solyc02g090680.3;Solyc11g073250.2;Solyc09g075120.3;Solyc10g008910.1;Solyc03g031890.3;Solyc01g096790.4;Solyc09g091260.3;Solyc09g092520.3;Solyc12g096350.2;Solyc05g013450.5;Solyc12g042240.2;Solyc12g042170.4;Solyc01g080040.3;Solyc01g106220.5;Solyc09g008290.4;Solyc03g114860.4;Solyc01g006950.3;Solyc01g…
GO:0099080	supramolecular complex	cellular_component	4	4/1624	Solyc10g006350.3;Solyc03g116370.3;Solyc06g009780.4;Solyc12g044240.3
GO:0045182	translation regulator activity	molecular_function	7	7/1624	Solyc10g079990.3;Solyc01g111200.3;Solyc05g010570.3;Solyc01g088700.4;Solyc07g064620.2;Solyc04g072940.4;Solyc02g085590.5
GO:0140110	transcription regulator activity	molecular_function	55	55/1624	Solyc06g053610.3;Solyc05g052050.1;Solyc10g084340.2;Solyc06g069430.3;Solyc02g088070.3;Solyc06g009810.5;Solyc01g090300.2;Solyc02g079760.3;Solyc04g011630.1;Solyc04g051690.4;Solyc11g006490.2;Solyc01g006930.3;Solyc04g012050.3;Solyc01g090310.4;Solyc03g114840.3;Solyc12g096350.2;Solyc06g069850.3;Solyc03g097120.3;Solyc08g007230.3;Solyc01g094580.3;Solyc06g068610.3;Solyc02g089020.2;Solyc01g057445.2;Solyc04g…
GO:0005198	structural molecule activity	molecular_function	13	13/1624	Solyc05g009570.3;Solyc07g047860.4;Solyc06g066730.3;Solyc10g080950.2;Solyc11g069080.3;Solyc10g006050.3;Solyc11g068490.1;Solyc11g071530.1;Solyc05g054690.3;Solyc04g074910.3;Solyc04g056530.2;Solyc06g076010.3;Solyc11g068420.2
GO:0044183	protein folding chaperone	molecular_function	2	2/1624	Solyc11g066100.2;Solyc01g106210.3
GO:0140104	molecular carrier activity	molecular_function	1	1/1624	Solyc12g006930.2
GO:0016209	antioxidant activity	molecular_function	17	17/1624	Solyc04g054980.3;Solyc04g016010.5;Solyc04g074640.5;Solyc01g007950.5;Solyc12g094620.3;Solyc04g082460.4;Solyc07g055190.3;Solyc02g077310.4;Solyc02g083490.3;Solyc05g050890.3;Solyc07g056470.3;Solyc01g111510.3;Solyc06g005260.3;Solyc07g056420.4;Solyc08g006710.3;Solyc06g048410.4;Solyc01g099620.3
GO:0005215	transporter activity	molecular_function	95	95/1624	Solyc06g005070.4;Solyc09g007840.3;Solyc08g078950.3;Solyc04g074860.4;Solyc03g117050.4;Solyc10g039290.2;Solyc05g005970.3;Solyc05g051220.3;Solyc05g013450.5;Solyc07g032490.3;Solyc02g088230.3;Solyc12g042240.2;Solyc00g500323.1;Solyc01g103760.3;Solyc01g006720.4;Solyc03g006452.1;Solyc07g008410.4;Solyc03g007530.3;Solyc12g044820.3;Solyc03g114110.4;Solyc06g060760.3;Solyc03g118960.3;Solyc02g063020.4;Solyc03g…
GO:0098772	molecular function regulator	molecular_function	47	47/1624	Solyc06g065680.3;Solyc11g020990.3;Solyc05g005865.1;Solyc09g084490.5;Solyc12g096960.2;Solyc09g083435.1;Solyc03g096870.3;Solyc05g055250.2;Solyc03g098790.3;Solyc12g099200.2;Solyc11g019910.2;Solyc01g091090.5;Solyc04g077580.3;Solyc09g011480.3;Solyc03g020060.3;Solyc02g079370.3;Solyc10g080950.2;Solyc09g075320.1;Solyc12g042170.4;Solyc09g075750.1;Solyc01g107730.3;Solyc09g091000.5;Solyc04g081660.3;Solyc06g…
GO:0005488	binding	molecular_function	665	665/1624	Solyc09g075610.3;Solyc03g098380.2;Solyc01g104740.3;Solyc09g090990.2;Solyc11g073250.2;Solyc09g075120.3;Solyc10g008910.1;Solyc02g085230.3;Solyc01g096790.4;Solyc09g091260.3;Solyc12g096350.2;Solyc12g042170.4;Solyc10g082066.2;Solyc09g008290.4;Solyc03g114860.4;Solyc01g006950.3;Solyc01g086800.4;Solyc06g054600.2;Solyc11g066720.3;Solyc02g069450.3;Solyc04g071680.2;Solyc11g005710.2;Solyc09g009707.1;Solyc01g…
GO:0045735	nutrient reservoir activity	molecular_function	9	9/1624	Solyc03g005580.2;Solyc11g072380.2;Solyc09g025210.3;Solyc08g080490.3;Solyc09g072560.5;Solyc02g085590.5;Solyc09g082340.2;Solyc08g080480.3;Solyc09g090150.5
GO:0031386	protein tag	molecular_function	1	1/1624	Solyc03g078630.3
GO:0060089	molecular transducer activity	molecular_function	15	15/1624	Solyc12g010740.3;Solyc04g045600.4;Solyc01g102710.2;Solyc01g098400.3;Solyc12g044840.2;Solyc05g005865.1;Solyc04g071920.2;Solyc12g096960.2;Solyc12g005450.1;Solyc07g064340.3;Solyc09g090990.2;Solyc06g050500.2;Solyc05g005140.4;Solyc09g091000.5;Solyc11g010730.4
GO:0003824	catalytic activity	molecular_function	661	661/1624	Solyc10g008750.3;Solyc06g060960.3;Solyc06g009110.3;Solyc12g006230.3;Solyc09g059170.3;Solyc02g090680.3;Solyc10g049970.2;Solyc09g075120.3;Solyc12g056340.2;Solyc01g098590.3;Solyc08g007120.3;Solyc02g080310.2;Solyc09g091260.3;Solyc09g092520.3;Solyc08g068860.3;Solyc01g080040.3;Solyc07g007620.3;Solyc10g082066.2;Solyc03g032120.3;Solyc09g008290.4;Solyc03g114860.4;Solyc06g006022.2;Solyc04g071700.3;Solyc05g…

## Sheet: HTN3 vs CKN3
GO ID	Description	Term Type	HTN3_vs_CKN3_G num	HTN3_vs_CKN3_G percent	HTN3_vs_CKN3_G_Gene_ids
GO:0002376	immune system process	biological_process	4	4/1337	Solyc01g005220.3;Solyc03g115070.1;Solyc10g055780.1;Solyc11g005720.1
GO:0065007	biological regulation	biological_process	177	177/1337	Solyc07g061720.3;Solyc11g069690.3;Solyc12g013620.2;Solyc02g084240.3;Solyc05g012180.3;Solyc09g008040.3;Solyc07g008540.3;Solyc07g062680.3;Solyc06g051620.3;Solyc02g082550.3;Solyc02g062960.4;Solyc06g035620.3;Solyc03g093790.3;Solyc02g092790.4;Solyc03g115070.1;Solyc06g060830.3;Solyc09g065840.3;Solyc10g076550.1;Solyc03g121400.1;Solyc10g085720.2;Solyc12g010800.2;Solyc10g080950.2;Solyc11g071480.1;Solyc07g…
GO:0008152	metabolic process	biological_process	350	350/1337	Solyc10g084990.2;Solyc03g093110.3;Solyc09g083050.3;Solyc05g012180.3;Solyc06g009110.3;Solyc03g111790.4;Solyc09g059170.3;Solyc10g049970.2;Solyc09g075120.3;Solyc02g085230.3;Solyc01g066430.3;Solyc09g092520.3;Solyc10g085590.1;Solyc07g062040.3;Solyc05g016180.3;Solyc01g006090.3;Solyc07g055690.1;Solyc10g008660.3;Solyc02g088630.4;Solyc02g070940.1;Solyc03g114860.4;Solyc03g119340.3;Solyc07g007420.3;Solyc07g…
GO:0051704	multi-organism process	biological_process	14	14/1337	Solyc09g008670.3;Solyc09g007510.3;Solyc02g082920.5;Solyc01g009160.2;Solyc09g091990.4;Solyc01g090810.4;Solyc01g109110.3;Solyc01g005220.3;Solyc04g008110.3;Solyc07g044980.3;Solyc06g005170.3;Solyc02g092790.4;Solyc10g055780.1;Solyc04g017690.3
GO:0022414	reproductive process	biological_process	28	28/1337	Solyc03g111790.4;Solyc10g006710.4;Solyc01g098150.3;Solyc01g005540.5;Solyc05g017760.4;Solyc02g092880.3;Solyc03g005130.3;Solyc07g049530.3;Solyc03g114840.3;Solyc08g022240.1;Solyc01g090810.4;Solyc07g064170.3;Solyc07g055690.1;Solyc12g044410.2;Solyc02g091990.3;Solyc07g049550.3;Solyc05g006530.4;Solyc03g150157.1;Solyc03g006430.3;Solyc03g082620.4;Solyc03g097530.3;Solyc11g071890.3;Solyc06g072830.5;Solyc02g…
GO:0000003	reproduction	biological_process	1	1/1337	Solyc01g090810.4
GO:0071840	cellular component organization or biogenesis	biological_process	88	88/1337	Solyc03g093110.3;Solyc02g084240.3;Solyc02g082550.3;Solyc03g111790.4;Solyc01g096360.3;Solyc07g054740.3;Solyc08g008320.3;Solyc10g085720.2;Solyc09g092520.3;Solyc12g042830.3;Solyc03g114890.4;Solyc01g006090.3;Solyc03g093120.5.1;Solyc02g088630.4;Solyc01g106940.4;Solyc04g005050.1;Solyc03g114860.4;Solyc04g014480.3;Solyc02g088100.3;Solyc04g006940.5;Solyc07g043400.1;Solyc02g081910.2;Solyc12g017240.2;Solyc0…
GO:0009987	cellular process	biological_process	400	400/1337	Solyc10g084990.2;Solyc03g093110.3;Solyc09g083050.3;Solyc05g012180.3;Solyc03g111790.4;Solyc03g005130.3;Solyc10g049970.2;Solyc02g085230.3;Solyc01g066430.3;Solyc09g092520.3;Solyc10g085590.1;Solyc07g062040.3;Solyc03g114890.4;Solyc01g006090.3;Solyc07g055690.1;Solyc10g008660.3;Solyc11g011050.2;Solyc09g009860.1;Solyc02g070940.1;Solyc03g114860.4;Solyc03g119340.3;Solyc07g007420.3;Solyc07g024000.3;Solyc04g…
GO:0032502	developmental process	biological_process	36	36/1337	Solyc04g015360.3;Solyc01g098150.3;Solyc03g005570.3;Solyc01g005540.5;Solyc12g006790.3;Solyc11g071890.3;Solyc04g076860.3;Solyc05g017760.4;Solyc02g092880.3;Solyc07g049530.3;Solyc03g114840.3;Solyc06g059730.3;Solyc10g005960.1;Solyc08g022240.1;Solyc07g064170.3;Solyc07g049550.3;Solyc12g044410.2;Solyc11g011050.2;Solyc03g118660.3;Solyc12g015640.2;Solyc02g091990.3;Solyc05g006530.4;Solyc02g088100.3;Solyc07g…
GO:0032501	multicellular organismal process	biological_process	15	15/1337	Solyc09g008040.3;Solyc06g072830.5;Solyc11g071890.3;Solyc12g006460.2;Solyc11g010910.3;Solyc01g098150.3;Solyc05g006530.4;Solyc03g114840.3;Solyc12g006790.3;Solyc02g092880.3;Solyc01g006810.4;Solyc02g084420.3;Solyc05g017760.4;Solyc03g082620.4;Solyc12g044410.2
GO:0040007	growth	biological_process	5	5/1337	Solyc05g017760.4;Solyc03g118660.3;Solyc07g017530.4;Solyc06g059730.3;Solyc02g088100.3
GO:0048511	rhythmic process	biological_process	1	1/1337	Solyc04g009050.4
GO:0051179	localization	biological_process	74	74/1337	Solyc04g074830.1;Solyc02g088240.4;Solyc06g074900.3;Solyc06g007800.5;Solyc10g075110.2;Solyc05g005910.4;Solyc11g012460.3;Solyc11g010500.1;Solyc11g073010.1;Solyc08g069100.1;Solyc01g099870.4;Solyc09g090730.2;Solyc04g015970.3;Solyc07g063160.2;Solyc04g009380.3;Solyc03g031920.3;Solyc03g115070.1;Solyc10g086280.2;Solyc07g052230.3;Solyc02g085230.3;Solyc07g054740.3;Solyc10g080480.2;Solyc08g008320.3;Solyc07g…
GO:0098754	detoxification	biological_process	3	3/1337	Solyc11g071290.2;Solyc06g059740.4;Solyc04g016010.5
GO:0050896	response to stimulus	biological_process	104	104/1337	Solyc07g061720.3;Solyc03g111790.4;Solyc02g082920.5;Solyc09g008040.3;Solyc05g007630.3;Solyc01g106210.3;Solyc07g064820.1;Solyc05g052570.3;Solyc02g092790.4;Solyc03g115070.1;Solyc10g085720.2;Solyc06g076020.3;Solyc03g082520.1;Solyc02g088240.4;Solyc10g008660.3;Solyc05g054940.3;Solyc02g070940.1;Solyc08g081260.1;Solyc04g014480.3;Solyc08g083050.1;Solyc05g055850.3;Solyc09g090570.2;Solyc11g068550.1;Solyc12g…
GO:0031974	membrane-enclosed lumen	cellular_component	4	4/1337	Solyc07g063160.2;Solyc03g079930.3;Solyc04g014480.3;Solyc04g048900.3
GO:0032991	protein-containing complex	cellular_component	74	74/1337	Solyc04g082330.3;Solyc00g500328.1;Solyc06g007800.5;Solyc01g111030.2;Solyc02g092520.3;Solyc02g084240.3;Solyc01g008520.3;Solyc06g074030.1;Solyc03g025270.3;Solyc10g074990.2;Solyc08g069100.1;Solyc01g106940.4;Solyc06g066640.3;Solyc02g091620.4;Solyc04g054510.4;Solyc02g150140.2;Solyc03g115070.1;Solyc07g049590.3;Solyc02g085230.3;Solyc03g122110.1;Solyc01g100250.3;Solyc12g009170.2;Solyc07g017520.4;Solyc10g…
GO:0005623	cell	cellular_component	11	11/1337	Solyc04g016010.5;Solyc07g032786.1;Solyc02g068260.3;Solyc02g086350.3;Solyc11g069690.3;Solyc11g069400.2;Solyc08g082590.3;Solyc12g014110.2;Solyc06g050350.3;Solyc09g009860.1;Solyc03g082620.4
GO:0044425	membrane part	cellular_component	360	360/1337	Solyc10g084990.2;Solyc09g083050.3;Solyc07g019460.3;Solyc12g006230.3;Solyc01g057770.3;Solyc03g005130.3;Solyc09g075120.3;Solyc02g063260.4;Solyc01g066430.3;Solyc09g092520.3;Solyc07g032490.3;Solyc08g014570.3;Solyc03g114890.4;Solyc07g055690.1;Solyc02g088630.4;Solyc02g070940.1;Solyc07g024000.3;Solyc03g123860.4;Solyc09g098290.3;Solyc12g039080.3;Solyc11g068550.1;Solyc04g006940.5;Solyc04g007620.1;Solyc07g…
GO:0044421	extracellular region part	cellular_component	6	6/1337	Solyc02g082920.5;Solyc02g093040.4;Solyc04g074420.1;Solyc07g041920.5;Solyc04g005050.1;Solyc03g115070.1
GO:0044422	organelle part	cellular_component	100	100/1337	Solyc10g084990.2;Solyc03g122110.1;Solyc02g084240.3;Solyc11g010500.1;Solyc07g019460.3;Solyc01g106210.3;Solyc09g082690.3;Solyc02g092790.4;Solyc07g054740.3;Solyc09g065840.3;Solyc02g085230.3;Solyc08g008320.3;Solyc01g067940.2;Solyc02g088240.4;Solyc01g006090.3;Solyc02g088630.4;Solyc02g080370.3;Solyc02g070940.1;Solyc02g038740.4;Solyc08g008630.4;Solyc04g014480.3;Solyc03g079930.3;Solyc07g043400.1;Solyc04g…
GO:0043226	organelle	cellular_component	301	301/1337	Solyc04g009380.3;Solyc12g013620.2;Solyc02g084240.3;Solyc09g008040.3;Solyc07g008540.3;Solyc02g093040.4;Solyc07g062680.3;Solyc05g024010.3;Solyc01g106210.3;Solyc10g081040.1;Solyc09g059170.3;Solyc06g035620.3;Solyc10g084340.2;Solyc12g007170.4;Solyc02g092790.4;Solyc03g115070.1;Solyc06g060830.3;Solyc09g065840.3;Solyc03g124110.2;Solyc02g084230.3;Solyc02g085230.3;Solyc11g005440.2;Solyc03g121400.1;Solyc10g…
GO:0016020	membrane	cellular_component	144	144/1337	Solyc06g054420.3;Solyc09g083050.3;Solyc11g010500.1;Solyc07g019460.3;Solyc04g074860.4;Solyc01g106210.3;Solyc09g082690.3;Solyc05g007230.4;Solyc01g096360.3;Solyc02g092790.4;Solyc03g115070.1;Solyc02g063260.4;Solyc10g076550.1;Solyc06g066240.5;Solyc12g100060.1;Solyc02g088240.4;Solyc11g071480.1;Solyc07g062040.3;Solyc06g059730.3;Solyc07g055690.1;Solyc02g088630.4;Solyc02g070940.1;Solyc09g072610.3;Solyc11g…
GO:0030054	cell junction	cellular_component	14	14/1337	Solyc01g088320.2;Solyc06g072830.5;Solyc01g111030.2;Solyc06g072430.3;Solyc08g074390.3;Solyc05g054680.1;Solyc01g009160.2;Solyc03g121620.1;Solyc07g063480.4;Solyc06g005490.3;Solyc09g015840.4;Solyc09g015830.3;Solyc05g013300.1;Solyc01g099520.3
GO:0005576	extracellular region	cellular_component	23	23/1337	Solyc03g093110.3;Solyc12g011023.1;Solyc05g007830.3;Solyc03g093130.3;Solyc07g052980.3;Solyc03g093080.3;Solyc06g054320.1;Solyc10g055780.1;Solyc06g075070.4;Solyc09g092520.3;Solyc12g013770.3;Solyc01g090810.4;Solyc07g064170.3;Solyc03g093120.5.1;Solyc02g088100.3;Solyc11g033270.2;Solyc06g005490.3;Solyc09g089530.3;Solyc06g051800.3;Solyc04g074420.1;Solyc12g017240.2;Solyc01g079750.3;Solyc07g056000.2
GO:0009295	nucleoid	cellular_component	1	1/1337	Solyc09g065840.3
GO:0044217	other organism part	cellular_component	10	10/1337	Solyc12g098520.2;Solyc08g080540.3;Solyc10g080950.2;Solyc11g073080.3;Solyc02g084240.3;Solyc01g106940.4;Solyc11g011160.1;Solyc05g053510.3;Solyc06g071830.2;Solyc04g016000.3
GO:0044464	cell part	cellular_component	507	507/1337	Solyc10g084990.2;Solyc03g093110.3;Solyc07g008540.3;Solyc07g019460.3;Solyc09g059170.3;Solyc04g079120.3;Solyc09g075120.3;Solyc06g060830.3;Solyc02g085230.3;Solyc10g085720.2;Solyc09g092520.3;Solyc07g062040.3;Solyc01g006090.3;Solyc07g055690.1;Solyc11g011050.2;Solyc11g012980.1;Solyc03g114860.4;Solyc03g119340.3;Solyc07g007420.3;Solyc07g024000.3;Solyc09g098290.3;Solyc04g006940.5;Solyc07g063480.4;Solyc11g…
GO:0099080	supramolecular complex	cellular_component	2	2/1337	Solyc05g006550.4;Solyc04g081490.3
GO:0045182	translation regulator activity	molecular_function	7	7/1337	Solyc01g098000.3;Solyc10g079990.3;Solyc01g111200.3;Solyc03g079930.3;Solyc05g010570.3;Solyc07g064620.2;Solyc08g079180.3
GO:0140110	transcription regulator activity	molecular_function	63	63/1337	Solyc10g011910.5;Solyc08g006320.5;Solyc12g010800.2;Solyc03g005570.3;Solyc03g119250.5;Solyc01g110480.4;Solyc03g025170.1;Solyc06g035620.3;Solyc10g084340.2;Solyc08g007820.1;Solyc01g104650.3;Solyc05g052410.3;Solyc03g026280.3;Solyc02g084230.3;Solyc03g093540.1;Solyc12g014140.3;Solyc01g079620.5;Solyc10g050970.1;Solyc03g114840.3;Solyc08g080540.3;Solyc03g026270.3;Solyc07g062040.3;Solyc08g008280.3;Solyc01g…
GO:0005198	structural molecule activity	molecular_function	5	5/1337	Solyc04g081490.3;Solyc10g080950.2;Solyc11g069080.3;Solyc00g500328.1;Solyc11g068490.1
GO:0044183	protein folding chaperone	molecular_function	2	2/1337	Solyc06g076020.3;Solyc01g106210.3
GO:0140104	molecular carrier activity	molecular_function	3	3/1337	Solyc07g063160.2;Solyc12g006930.2;Solyc08g008320.3
GO:0016209	antioxidant activity	molecular_function	3	3/1337	Solyc04g016010.5;Solyc01g007950.5;Solyc04g082460.4
GO:0005215	transporter activity	molecular_function	72	72/1337	Solyc07g008920.5;Solyc02g088240.4;Solyc05g007980.4;Solyc06g007800.5;Solyc08g007060.4;Solyc05g005910.4;Solyc10g044470.3;Solyc11g010500.1;Solyc04g074860.4;Solyc07g043230.3;Solyc09g090730.2;Solyc04g015970.3;Solyc03g078000.3;Solyc01g057770.3;Solyc02g092790.4;Solyc04g072740.3;Solyc02g063260.4;Solyc02g087280.3;Solyc02g071110.3;Solyc07g007340.3;Solyc09g092420.3;Solyc08g075710.3;Solyc09g065560.3;Solyc07g…
GO:0098772	molecular function regulator	molecular_function	18	18/1337	Solyc03g111310.3;Solyc08g005420.3;Solyc03g123620.4;Solyc09g061280.4;Solyc12g099970.2;Solyc01g098000.3;Solyc10g080950.2;Solyc04g016010.5;Solyc09g011080.3;Solyc09g089530.3;Solyc07g064170.3;Solyc02g078450.3;Solyc02g071420.4;Solyc03g098790.3;Solyc06g072830.5;Solyc05g055530.5;Solyc09g011280.1;Solyc03g098720.3
GO:0140299	small molecule sensor activity	molecular_function	2	2/1337	Solyc04g008110.3;Solyc09g089610.3
GO:0005488	binding	molecular_function	549	549/1337	Solyc10g084990.2;Solyc07g064450.5;Solyc10g006660.3;Solyc07g019460.3;Solyc01g108630.3;Solyc03g005130.3;Solyc09g075120.3;Solyc06g060830.3;Solyc02g085230.3;Solyc10g085720.2;Solyc05g053510.3;Solyc07g062040.3;Solyc07g055690.1;Solyc11g011050.2;Solyc11g012980.1;Solyc03g114860.4;Solyc03g119340.3;Solyc03g123860.4;Solyc04g080920.3;Solyc06g054600.2;Solyc12g039080.3;Solyc04g006940.5;Solyc07g063480.4;Solyc10g…
GO:0060089	molecular transducer activity	molecular_function	8	8/1337	Solyc09g007510.3;Solyc12g010740.3;Solyc01g098400.3;Solyc09g091990.4;Solyc09g089610.3;Solyc07g062040.3;Solyc04g008110.3;Solyc05g005140.4
GO:0003824	catalytic activity	molecular_function	570	570/1337	Solyc10g084990.2;Solyc03g093110.3;Solyc09g083050.3;Solyc07g064450.5;Solyc05g012180.3;Solyc06g009110.3;Solyc07g019460.3;Solyc12g006230.3;Solyc01g108630.3;Solyc09g059170.3;Solyc01g107670.3;Solyc03g005130.3;Solyc04g079120.3;Solyc09g075120.3;Solyc10g085720.2;Solyc09g092520.3;Solyc07g062040.3;Solyc05g016180.3;Solyc07g055690.1;Solyc10g008660.3;Solyc02g088630.4;Solyc09g009860.1;Solyc03g114860.4;Solyc03g…
