# Supplementary material for: Transcriptome analysis of sugar and acid metabolism in young tomato fruits under high temperature and nitrogen fertilizer influence
Source: Front Plant Sci. 2023 Jul 19;14:1197553. doi: 10.3389/fpls.2023.1197553 (PMC10394703; doi:10.3389/fpls.2023.1197553)
Supplement: Supplementary Table 3 — Statistical table for KEGG enrichment analysis between different control groups. [file Table_3.xlsx]

## Sheet: HTN1 vs CKN1
Num	Pathway id	Description	Database	Ratio_in_study	Ratio_in_pop	Pvalue	Padjust	First Category	Second Category	Gene_ids
95	map04626	Plant-pathogen interaction	KEGG PATHWAY	95/2065	328/13578	1.00964e-10	1.27215e-08	Organismal Systems	Environmental adaptation	Solyc09g083050.3|Solyc09g007840.3|Solyc04g009800.3|Solyc04g014650.4|Solyc02g072400.1|Solyc09g014990.4|Solyc07g066220.3|Solyc02g072480.4|Solyc06g065380.4|Solyc03g093610.1|Solyc06g069740.1|Solyc03g118810.1|Solyc10g047140.2|Solyc09g007010.1|Solyc10g005750.3|Solyc03g113390.3|Solyc02g063140.4|Solyc03g160280.1|Solyc06g051920.4|Solyc07g047790.3|Solyc02g072470.4|Solyc01g105630.5|Solyc12g098440.2|Solyc01g…
19	map00906	Carotenoid biosynthesis	KEGG PATHWAY	19/2065	41/13578	2.21747e-06	0.0001397	Metabolism	Metabolism of terpenoids and polyketides	Solyc07g056570.1|Solyc08g075490.5|Solyc06g036260.3|Solyc10g083790.3|Solyc11g071600.2|Solyc03g031860.3|Solyc04g051190.3|Solyc12g056600.3|Solyc02g081330.4|Solyc12g008980.3|Solyc04g050930.3|Solyc01g088200.4|Solyc10g079480.1|Solyc04g040190.1|Solyc04g078900.3|Solyc08g016720.1|Solyc08g066650.3|Solyc03g007960.3|Solyc11g071620.3
77	map04016	MAPK signaling pathway - plant	KEGG PATHWAY	77/2065	312/13578	6.82499e-06	0.00028665	Environmental Information Processing	Signal transduction	Solyc08g061560.3|Solyc02g072470.4|Solyc01g014480.3|Solyc01g104970.3|Solyc02g082920.5|Solyc03g096670.3|Solyc04g080730.3|Solyc08g065320.3|Solyc09g089610.3|Solyc08g077780.3|Solyc02g084870.3|Solyc06g006010.4|Solyc05g051200.1|Solyc01g105630.5|Solyc01g103240.4|Solyc01g095080.3|Solyc04g014887.2|Solyc08g061570.3|Solyc10g055780.1|Solyc04g014530.1|Solyc09g066360.1|Solyc03g006930.3|Solyc01g058720.4|Solyc03g…
99	map04075	Plant hormone signal transduction	KEGG PATHWAY	99/2065	432/13578	1.13137e-05	0.000356381	Environmental Information Processing	Signal transduction	Solyc03g093110.3|Solyc01g096340.3|Solyc09g089610.3|Solyc08g077780.3|Solyc06g008870.2|Solyc01g107730.3|Solyc12g017240.2|Solyc03g082520.1|Solyc01g005440.4|Solyc03g093120.5.1|Solyc12g096020.3|Solyc11g006180.2|Solyc06g073720.3|Solyc12g099830.2|Solyc03g121060.4|Solyc05g009660.4|Solyc01g110570.3|Solyc10g047140.2|Solyc09g007010.1|Solyc08g005050.4|Solyc11g069093.1|Solyc12g088650.2|Solyc02g090390.4|Solyc0…
71	map00940	Phenylpropanoid biosynthesis	KEGG PATHWAY	71/2065	301/13578	7.40192e-05	0.00186528	Metabolism	Biosynthesis of other secondary metabolites	Solyc05g056170.3|Solyc10g076245.1|Solyc04g015560.4|Solyc07g005760.3|Solyc02g070110.1|Solyc09g007920.4|Solyc03g025380.3|Solyc11g018805.1|Solyc04g064690.5|Solyc06g068650.4|Solyc03g117600.3|Solyc06g076630.3|Solyc02g094180.3|Solyc07g008380.2|Solyc02g069250.5|Solyc01g007950.5|Solyc10g086180.2|Solyc11g072920.2|Solyc11g072120.2|Solyc01g008300.2|Solyc04g071900.5|Solyc11g069050.2|Solyc02g077300.2|Solyc01g…
29	map00941	Flavonoid biosynthesis	KEGG PATHWAY	29/2065	95/13578	0.000116888	0.00245466	Metabolism	Biosynthesis of other secondary metabolites	Solyc07g005760.3|Solyc03g117600.3|Solyc03g115220.5|Solyc07g008380.2|Solyc01g008300.2|Solyc11g071480.1|Solyc09g091510.3|Solyc01g096670.5|Solyc11g071470.1|Solyc02g093250.3|Solyc07g008390.4|Solyc12g005430.1|Solyc04g063210.3|Solyc05g039950.2|Solyc06g150137.1|Solyc02g093270.5|Solyc10g078240.2|Solyc10g050160.2|Solyc02g083860.3|Solyc11g008630.3|Solyc05g053550.3|Solyc11g067270.1|Solyc02g093230.4|Solyc12g…
35	map00480	Glutathione metabolism	KEGG PATHWAY	35/2065	134/13578	0.00070918	0.0111696	Metabolism	Metabolism of other amino acids	Solyc09g011520.3|Solyc09g011590.4|Solyc09g011500.3|Solyc04g074640.5|Solyc07g056440.3|Solyc09g007150.3|Solyc06g009040.4|Solyc07g056510.3|Solyc04g082030.1|Solyc07g056500.4|Solyc02g081430.3|Solyc12g010020.3|Solyc08g080900.3|Solyc03g007240.3|Solyc09g011550.4|Solyc09g065900.3|Solyc05g005710.4|Solyc03g098300.1|Solyc10g084960.2|Solyc12g040570.1|Solyc06g009020.2|Solyc12g010030.3|Solyc04g012060.3|Solyc07g…
25	map00945	Stilbenoid, diarylheptanoid and gingerol biosynthesis	KEGG PATHWAY	25/2065	85/13578	0.000626067	0.0112692	Metabolism	Biosynthesis of other secondary metabolites	Solyc07g005760.3|Solyc03g117600.3|Solyc07g008380.2|Solyc01g008300.2|Solyc11g071480.1|Solyc01g096670.5|Solyc11g071470.1|Solyc02g093250.3|Solyc07g008390.4|Solyc12g005430.1|Solyc04g063210.3|Solyc05g039950.2|Solyc06g150137.1|Solyc03g097700.3|Solyc02g093270.5|Solyc10g078240.2|Solyc10g050160.2|Solyc10g008120.5|Solyc11g008630.3|Solyc11g067270.1|Solyc02g093230.4|Solyc12g010980.3|Solyc07g006680.1|Solyc05g…
22	map00592	alpha-Linolenic acid metabolism	KEGG PATHWAY	22/2065	74/13578	0.00110628	0.0154879	Metabolism	Lipid metabolism	Solyc10g038170.1|Solyc02g087070.4|Solyc12g007170.4|Solyc12g094520.2|Solyc02g085730.3|Solyc11g008550.3|Solyc03g122340.3|Solyc11g032130.3|Solyc09g061840.5|Solyc04g079730.1|Solyc10g008110.4|Solyc09g059040.3|Solyc11g069800.1|Solyc01g006555.2|Solyc06g059740.4|Solyc12g011037.2|Solyc10g079770.3|Solyc01g006540.4|Solyc07g007870.3|Solyc04g054890.3|Solyc01g109150.4|Solyc07g019670.4
17	map00860	Porphyrin and chlorophyll metabolism	KEGG PATHWAY	17/2065	55/13578	0.00247872	0.0312318	Metabolism	Metabolism of cofactors and vitamins	Solyc01g008930.4|Solyc12g056480.2|Solyc12g013710.2|Solyc09g082600.3|Solyc04g063240.3|Solyc12g005300.2|Solyc07g024000.3|Solyc06g060310.3|Solyc03g115980.1|Solyc06g053980.3|Solyc01g067290.3|Solyc04g015750.3|Solyc11g012850.2|Solyc09g091100.4|Solyc08g080090.3|Solyc01g106390.3|Solyc08g065480.3
16	map04712	Circadian rhythm - plant	KEGG PATHWAY	16/2065	52/13578	0.00345296	0.0334672	Organismal Systems	Environmental adaptation	Solyc05g053550.3|Solyc10g086000.3|Solyc12g005950.2|Solyc08g061130.3|Solyc08g065870.4|Solyc10g005080.3|Solyc12g057040.2|Solyc09g091510.3|Solyc05g053410.5|Solyc11g005190.3|Solyc03g081240.3|Solyc04g074180.4|Solyc10g005030.4|Solyc06g069690.4|Solyc11g011980.3|Solyc01g059870.4
42	map00500	Starch and sucrose metabolism	KEGG PATHWAY	42/2065	182/13578	0.0031261	0.035808	Metabolism	Carbohydrate metabolism	Solyc07g064830.3|Solyc09g010210.3|Solyc04g072920.5|Solyc03g007290.4|Solyc03g097707.1|Solyc02g072150.3|Solyc07g006500.3|Solyc04g015560.4|Solyc03g083960.3|Solyc09g009190.5|Solyc07g056140.3|Solyc08g079820.3|Solyc02g080660.3|Solyc12g055970.3|Solyc07g062140.3|Solyc08g074390.3|Solyc09g092130.3|Solyc06g073760.3|Solyc01g005830.4|Solyc08g082250.3|Solyc02g069670.4|Solyc09g091030.3|Solyc07g042550.3|Solyc01g…
28	map00564	Glycerophospholipid metabolism	KEGG PATHWAY	28/2065	110/13578	0.00344884	0.0362129	Metabolism	Lipid metabolism	Solyc04g007520.3|Solyc03g112080.1|Solyc05g008820.4|Solyc08g066790.4|Solyc10g038170.1|Solyc08g007860.4|Solyc09g014350.3|Solyc06g068090.3|Solyc05g050710.3|Solyc04g079880.4|Solyc01g104880.3|Solyc05g008800.4|Solyc11g008550.3|Solyc02g069750.3|Solyc06g069470.3|Solyc05g056420.4|Solyc08g066800.4|Solyc08g080130.3|Solyc01g091910.4|Solyc12g042890.2|Solyc03g115370.3|Solyc10g079770.3|Solyc12g040790.2|Solyc03g…
32	map00270	Cysteine and methionine metabolism	KEGG PATHWAY	32/2065	132/13578	0.00420431	0.0378387	Metabolism	Amino acid metabolism	Solyc10g081510.2|Solyc05g005710.4|Solyc10g076250.2|Solyc03g123830.5|Solyc01g095080.3|Solyc04g077250.4|Solyc10g012370.3|Solyc07g049530.3|Solyc07g032740.4|Solyc08g083110.4|Solyc12g088000.2|Solyc07g049550.3|Solyc01g009180.4|Solyc08g078850.3|Solyc03g007240.3|Solyc08g081550.4|Solyc10g006040.1|Solyc04g077240.4|Solyc05g007590.5|Solyc10g007110.3|Solyc07g021630.3|Solyc12g098500.2|Solyc11g013170.2|Solyc02g…
16	map00130	Ubiquinone and other terpenoid-quinone biosynthesis	KEGG PATHWAY	16/2065	55/13578	0.00634111	0.0532654	Metabolism	Metabolism of cofactors and vitamins	Solyc10g007110.3|Solyc01g109420.3|Solyc11g069050.2|Solyc03g031440.4|Solyc06g150137.1|Solyc02g078410.1|Solyc06g068650.4|Solyc04g005180.5|Solyc03g117870.3|Solyc05g041200.5|Solyc12g088000.2|Solyc03g097030.3|Solyc12g042460.2|Solyc05g047530.3|Solyc04g005190.2|Solyc04g005200.4
20	map00360	Phenylalanine metabolism	KEGG PATHWAY	20/2065	75/13578	0.00716777	0.0564462	Metabolism	Amino acid metabolism	Solyc05g056170.3|Solyc07g054860.1|Solyc10g007110.3|Solyc08g014330.3|Solyc09g007920.4|Solyc08g006740.3|Solyc05g041200.5|Solyc09g007900.5|Solyc08g068680.4|Solyc08g068610.3|Solyc10g085350.2|Solyc08g006750.4|Solyc12g088000.2|Solyc10g075170.3|Solyc08g068630.5|Solyc10g086180.2|Solyc00g500095.1|Solyc07g032740.4|Solyc08g079430.3|Solyc01g111210.3
15	map00400	Phenylalanine, tyrosine and tryptophan biosynthesis	KEGG PATHWAY	15/2065	54/13578	0.01263	0.0936107	Metabolism	Amino acid metabolism	Solyc04g051860.3|Solyc10g007110.3|Solyc04g074480.3|Solyc02g080620.3|Solyc09g011870.3|Solyc10g005320.3|Solyc07g007590.1|Solyc01g105380.2|Solyc10g075170.3|Solyc12g088000.2|Solyc11g066890.1|Solyc10g038080.3|Solyc06g074530.1|Solyc06g084460.4|Solyc07g032740.4
19	map00330	Arginine and proline metabolism	KEGG PATHWAY	19/2065	76/13578	0.0173498	0.104099	Metabolism	Amino acid metabolism	Solyc04g082030.1|Solyc10g054440.3|Solyc03g098300.1|Solyc07g043590.3|Solyc01g091170.3|Solyc01g087590.3|Solyc05g005710.4|Solyc02g067530.5|Solyc02g089620.3|Solyc03g093240.5|Solyc01g011510.4|Solyc07g039310.1|Solyc05g018880.1|Solyc04g081930.3|Solyc03g007240.3|Solyc12g006370.3|Solyc07g032740.4|Solyc10g075170.3|Solyc01g111210.3
9	map00760	Nicotinate and nicotinamide metabolism	KEGG PATHWAY	9/2065	27/13578	0.0149766	0.104836	Metabolism	Metabolism of cofactors and vitamins	Solyc01g008560.3|Solyc06g075080.4|Solyc03g112060.3|Solyc06g054240.3|Solyc06g071240.3|Solyc09g009690.3|Solyc01g056580.4|Solyc11g006420.2|Solyc06g060060.4
12	map00100	Steroid biosynthesis	KEGG PATHWAY	12/2065	41/13578	0.0161155	0.106871	Metabolism	Lipid metabolism	Solyc10g079770.3|Solyc02g030170.4|Solyc02g086180.4|Solyc02g069490.4|Solyc10g055680.1|Solyc06g005750.3|Solyc06g074090.3|Solyc02g081730.3|Solyc01g091320.3|Solyc01g111830.3|Solyc02g094040.3|Solyc05g047580.5
10	map00950	Isoquinoline alkaloid biosynthesis	KEGG PATHWAY	10/2065	32/13578	0.0170135	0.107185	Metabolism	Biosynthesis of other secondary metabolites	Solyc07g054860.1|Solyc10g007110.3|Solyc08g014330.3|Solyc08g074620.3|Solyc10g075170.3|Solyc08g074630.2|Solyc12g088000.2|Solyc08g074682.1|Solyc07g032740.4|Solyc08g079430.3
7	map00740	Riboflavin metabolism	KEGG PATHWAY	7/2065	20/13578	0.0234431	0.128427	Metabolism	Metabolism of cofactors and vitamins	Solyc04g056540.3|Solyc03g062830.3|Solyc01g090040.4|Solyc03g098010.3|Solyc05g055820.3|Solyc11g073160.3|Solyc01g094500.3
11	map00960	Tropane, piperidine and pyridine alkaloid biosynthesis	KEGG PATHWAY	11/2065	38/13578	0.0225511	0.129156	Metabolism	Biosynthesis of other secondary metabolites	Solyc10g007110.3|Solyc06g083470.5|Solyc06g083480.4|Solyc08g014330.3|Solyc10g075170.3|Solyc04g054950.3|Solyc12g088000.2|Solyc04g007400.4|Solyc07g032740.4|Solyc08g079430.3|Solyc10g086620.2
3	map00965	Betalain biosynthesis	KEGG PATHWAY	3/2065	5/13578	0.0276144	0.133824	Metabolism	Biosynthesis of other secondary metabolites	Solyc11g072550.2|Solyc07g054860.1|Solyc01g090180.5
10	map00790	Folate biosynthesis	KEGG PATHWAY	10/2065	34/13578	0.0260184	0.136597	Metabolism	Metabolism of cofactors and vitamins	Solyc07g062280.3|Solyc07g066480.3|Solyc03g094175.1|Solyc03g118100.4|Solyc04g016590.3|Solyc03g094177.1|Solyc06g068740.4|Solyc07g062810.4|Solyc04g016550.4|Solyc11g073160.3
8	map00591	Linoleic acid metabolism	KEGG PATHWAY	8/2065	25/13578	0.0273453	0.137821	Metabolism	Lipid metabolism	Solyc01g099160.5|Solyc10g079770.3|Solyc09g075860.3|Solyc01g006540.4|Solyc08g014000.3|Solyc03g122340.3|Solyc01g006555.2|Solyc12g011037.2
24	map00230	Purine metabolism	KEGG PATHWAY	24/2065	107/13578	0.0298664	0.139376	Metabolism	Nucleotide metabolism	Solyc05g006910.4|Solyc06g054240.3|Solyc10g005310.3|Solyc06g061040.5|Solyc08g079820.3|Solyc08g077180.3|Solyc09g008840.5|Solyc06g075310.4|Solyc08g077200.4|Solyc09g075390.4|Solyc02g064650.3|Solyc04g012060.3|Solyc09g098580.3|Solyc11g006420.2|Solyc01g103440.3|Solyc03g063600.4|Solyc09g014770.3|Solyc02g093990.5|Solyc09g007940.3|Solyc02g081980.3|Solyc08g079020.3|Solyc03g123370.3|Solyc03g062830.3|Solyc03g…
10	map00902	Monoterpenoid biosynthesis	KEGG PATHWAY	10/2065	35/13578	0.0316116	0.142252	Metabolism	Metabolism of terpenoids and polyketides	Solyc01g105920.3|Solyc01g094260.4|Solyc01g094240.3|Solyc11g011340.2|Solyc01g105880.4|Solyc01g105870.3|Solyc11g010980.2|Solyc01g105890.3|Solyc11g010960.2|Solyc11g011330.2
4	map00072	Synthesis and degradation of ketone bodies	KEGG PATHWAY	4/2065	9/13578	0.0354768	0.15414	Metabolism	Lipid metabolism	Solyc08g080170.3|Solyc05g017760.4|Solyc11g065070.2|Solyc07g045350.4
7	map04933	AGE-RAGE signaling pathway in diabetic complications	KEGG PATHWAY	7/2065	22/13578	0.0392454	0.164831	Human Diseases	Endocrine and metabolic disease	Solyc06g007120.3|Solyc07g062080.4|Solyc03g033420.4|Solyc06g051620.3|Solyc10g076710.3|Solyc01g111560.3|Solyc11g072630.2
16	map00052	Galactose metabolism	KEGG PATHWAY	16/2065	67/13578	0.0407948	0.165811	Metabolism	Carbohydrate metabolism	Solyc07g007930.3|Solyc03g019790.3|Solyc02g062590.3|Solyc06g066440.3|Solyc08g079080.6|Solyc12g055930.3|Solyc02g087810.3|Solyc02g069670.4|Solyc07g045160.3|Solyc06g062660.4|Solyc01g079300.5|Solyc08g066100.3|Solyc02g086530.4|Solyc03g121680.3|Solyc10g050850.2|Solyc02g087770.3
16	map00900	Terpenoid backbone biosynthesis	KEGG PATHWAY	16/2065	69/13578	0.0518584	0.204192	Metabolism	Metabolism of terpenoids and polyketides	Solyc12g088880.2|Solyc01g105920.3|Solyc01g098840.3|Solyc08g080170.3|Solyc10g085140.2|Solyc07g061990.3|Solyc02g038740.4|Solyc01g105890.3|Solyc07g045350.4|Solyc01g105870.3|Solyc03g114340.3|Solyc05g017760.4|Solyc02g085720.1|Solyc03g115980.1|Solyc11g010850.2|Solyc02g065590.3
22	map04070	Phosphatidylinositol signaling system	KEGG PATHWAY	22/2065	103/13578	0.0586204	0.21724	Environmental Information Processing	Signal transduction	Solyc06g007120.3|Solyc06g051620.3|Solyc10g076710.3|Solyc01g105630.5|Solyc01g096410.4|Solyc04g079820.3|Solyc02g087430.4|Solyc03g097150.3|Solyc01g058720.4|Solyc05g056420.4|Solyc06g072740.1|Solyc03g097410.1|Solyc04g077120.4|Solyc06g069740.1|Solyc10g081170.2|Solyc03g115370.3|Solyc08g005130.1|Solyc06g009270.3|Solyc12g042430.2|Solyc10g076580.1|Solyc02g038819.1|Solyc10g086320.2
16	map00350	Tyrosine metabolism	KEGG PATHWAY	16/2065	70/13578	0.0581086	0.221869	Metabolism	Amino acid metabolism	Solyc07g054860.1|Solyc10g007110.3|Solyc08g014330.3|Solyc06g059740.4|Solyc05g041200.5|Solyc08g074620.3|Solyc10g075170.3|Solyc12g014100.2|Solyc10g085350.2|Solyc08g074630.2|Solyc12g088000.2|Solyc08g083280.3|Solyc04g014730.4|Solyc08g074682.1|Solyc07g032740.4|Solyc08g079430.3
10	map00910	Nitrogen metabolism	KEGG PATHWAY	10/2065	39/13578	0.0623179	0.224344	Metabolism	Energy metabolism	Solyc11g011380.2|Solyc11g013810.3|Solyc02g067750.4|Solyc10g078550.4|Solyc05g005490.4|Solyc01g108630.3|Solyc10g083890.2|Solyc06g074990.3|Solyc11g069640.2|Solyc03g083440.4
13	map02010	ABC transporters	KEGG PATHWAY	13/2065	55/13578	0.0656642	0.229825	Environmental Information Processing	Membrane transport	Solyc03g007530.3|Solyc03g117540.4|Solyc05g056470.1|Solyc06g009290.4|Solyc03g093650.3|Solyc12g044820.3|Solyc02g087410.4|Solyc04g074680.1|Solyc09g064440.4|Solyc06g009280.1|Solyc02g071350.3|Solyc06g036490.3|Solyc10g024420.3
20	map00561	Glycerolipid metabolism	KEGG PATHWAY	20/2065	94/13578	0.0712538	0.242648	Metabolism	Lipid metabolism	Solyc08g007860.4|Solyc08g006640.3|Solyc05g008820.4|Solyc10g079770.3|Solyc05g009390.3|Solyc05g056420.4|Solyc04g079880.4|Solyc01g011510.4|Solyc09g011240.3|Solyc09g014350.3|Solyc06g009270.3|Solyc04g010250.3|Solyc09g015070.3|Solyc07g040740.3|Solyc03g019790.3|Solyc07g007620.3|Solyc05g008800.4|Solyc12g008970.3|Solyc03g115370.3|Solyc02g068240.4
8	map00600	Sphingolipid metabolism	KEGG PATHWAY	8/2065	30/13578	0.0743328	0.246472	Metabolism	Lipid metabolism	Solyc10g009030.5|Solyc03g019790.3|Solyc03g114600.5|Solyc03g006630.3|Solyc05g007460.3|Solyc06g062660.4|Solyc08g066020.3|Solyc02g079030.3
8	map00565	Ether lipid metabolism	KEGG PATHWAY	8/2065	31/13578	0.0874234	0.275384	Metabolism	Lipid metabolism	Solyc08g007860.4|Solyc06g068090.3|Solyc08g066790.4|Solyc03g019670.3|Solyc08g066800.4|Solyc08g080130.3|Solyc10g079770.3|Solyc01g091910.4
21	map00562	Inositol phosphate metabolism	KEGG PATHWAY	21/2065	102/13578	0.0873691	0.282269	Metabolism	Carbohydrate metabolism	Solyc12g049530.2|Solyc04g079820.3|Solyc03g097150.3|Solyc01g096410.4|Solyc02g087430.4|Solyc05g051850.3|Solyc12g042430.2|Solyc06g007120.3|Solyc06g072740.1|Solyc04g077120.4|Solyc03g019670.3|Solyc06g051620.3|Solyc03g097410.1|Solyc10g076710.3|Solyc06g005490.3|Solyc10g076580.1|Solyc12g049540.3|Solyc04g054740.3|Solyc10g086320.2|Solyc02g038819.1|Solyc08g005130.1
10	map00220	Arginine biosynthesis	KEGG PATHWAY	10/2065	42/13578	0.0949046	0.291658	Metabolism	Amino acid metabolism	Solyc01g091170.3|Solyc03g043950.4|Solyc11g005620.1|Solyc10g078550.4|Solyc10g075170.3|Solyc03g093240.5|Solyc02g092260.3|Solyc07g032740.4|Solyc11g011380.2|Solyc03g123610.4
2	map00944	Flavone and flavonol biosynthesis	KEGG PATHWAY	2/2065	4/13578	0.112215	0.336646	Metabolism	Biosynthesis of other secondary metabolites	Solyc09g059170.3|Solyc03g115220.5
12	map00460	Cyanoamino acid metabolism	KEGG PATHWAY	12/2065	57/13578	0.147862	0.414013	Metabolism	Metabolism of other amino acids	Solyc05g053810.3|Solyc04g015560.4|Solyc12g098490.2|Solyc01g074030.3|Solyc06g073760.3|Solyc02g091560.3|Solyc10g012370.3|Solyc01g010390.3|Solyc11g068730.2|Solyc10g045240.2|Solyc02g080290.3|Solyc01g097000.3
1	map00254	Aflatoxin biosynthesis	KEGG PATHWAY	1/2065	1/13578	0.152084	0.416579	Metabolism	Biosynthesis of other secondary metabolites	Solyc12g056940.2
15	map00260	Glycine, serine and threonine metabolism	KEGG PATHWAY	15/2065	74/13578	0.146386	0.419197	Metabolism	Amino acid metabolism	Solyc09g008670.3|Solyc05g053810.3|Solyc04g054820.3|Solyc12g098490.2|Solyc08g065220.3|Solyc08g014330.3|Solyc10g005320.3|Solyc10g076250.2|Solyc01g111630.3|Solyc03g123830.5|Solyc02g091560.3|Solyc06g062840.4|Solyc04g072800.4|Solyc06g035580.3|Solyc08g079430.3
6	map00905	Brassinosteroid biosynthesis	KEGG PATHWAY	6/2065	24/13578	0.146195	0.428386	Metabolism	Metabolism of terpenoids and polyketides	Solyc11g030730.2|Solyc05g011970.3|Solyc02g089160.3|Solyc03g122350.3|Solyc07g056160.4|Solyc12g006860.2
12	map00250	Alanine, aspartate and glutamate metabolism	KEGG PATHWAY	12/2065	58/13578	0.162157	0.43472	Metabolism	Amino acid metabolism	Solyc07g043310.3|Solyc04g025530.3|Solyc01g087870.5|Solyc10g078550.4|Solyc10g076250.2|Solyc10g075170.3|Solyc01g056580.4|Solyc12g006470.2|Solyc11g011380.2|Solyc03g123610.4|Solyc07g032740.4|Solyc03g083440.4
13	map00030	Pentose phosphate pathway	KEGG PATHWAY	13/2065	64/13578	0.166014	0.435787	Metabolism	Carbohydrate metabolism	Solyc01g110360.3|Solyc07g062070.3|Solyc04g005160.3|Solyc07g045160.3|Solyc08g066100.3|Solyc10g018300.3|Solyc10g006600.4|Solyc01g010250.4|Solyc06g061040.5|Solyc07g005390.3|Solyc12g040570.1|Solyc05g012110.4|Solyc08g077200.4
8	map01040	Biosynthesis of unsaturated fatty acids	KEGG PATHWAY	8/2065	37/13578	0.190949	0.491011	Metabolism	Lipid metabolism	Solyc06g059720.3|Solyc09g061840.5|Solyc11g006300.2|Solyc04g040130.1|Solyc01g094550.3|Solyc12g049030.1|Solyc10g008110.4|Solyc04g054890.3
9	map00062	Fatty acid elongation	KEGG PATHWAY	9/2065	43/13578	0.19762	0.498002	Metabolism	Lipid metabolism	Solyc05g013220.2|Solyc09g083050.3|Solyc11g006300.2|Solyc02g063140.4|Solyc12g096780.2|Solyc05g009270.4|Solyc10g009240.3|Solyc01g094550.3|Solyc08g067410.2
7	map00196	Photosynthesis - antenna proteins	KEGG PATHWAY	7/2065	32/13578	0.204243	0.504601	Metabolism	Energy metabolism	Solyc02g070970.1|Solyc02g071000.1|Solyc06g069730.3|Solyc12g011450.2|Solyc02g070990.1|Solyc02g070940.1|Solyc05g056050.3
7	map00650	Butanoate metabolism	KEGG PATHWAY	7/2065	33/13578	0.227642	0.551594	Metabolism	Carbohydrate metabolism	Solyc07g043310.3|Solyc04g025530.3|Solyc08g080170.3|Solyc11g065070.2|Solyc12g006470.2|Solyc07g045350.4|Solyc05g017760.4
5	map00590	Arachidonic acid metabolism	KEGG PATHWAY	5/2065	22/13578	0.234857	0.55834	Metabolism	Lipid metabolism	Solyc06g068740.4|Solyc03g025640.2|Solyc10g079770.3|Solyc03g118100.4|Solyc08g080940.3
15	map00240	Pyrimidine metabolism	KEGG PATHWAY	15/2065	81/13578	0.243149	0.567347	Metabolism	Nucleotide metabolism	Solyc01g008290.3|Solyc11g065760.2|Solyc06g054240.3|Solyc02g082560.1|Solyc02g081980.3|Solyc02g088940.3|Solyc09g009690.3|Solyc07g021750.1|Solyc05g010340.3|Solyc04g012060.3|Solyc11g006420.2|Solyc06g069640.3|Solyc01g100030.5.1|Solyc01g056850.3|Solyc09g090300.3
4	map00450	Selenocompound metabolism	KEGG PATHWAY	4/2065	17/13578	0.25244	0.578316	Metabolism	Metabolism of other amino acids	Solyc08g083110.4|Solyc04g016010.5|Solyc10g081510.2|Solyc01g009180.4
16	map00280	Valine, leucine and isoleucine degradation	KEGG PATHWAY	16/2065	88/13578	0.257583	0.579563	Metabolism	Amino acid metabolism	Solyc01g066520.3|Solyc12g011160.2|Solyc09g061840.5|Solyc05g018410.3|Solyc04g077240.4|Solyc01g011510.4|Solyc11g065070.2|Solyc10g076250.2|Solyc02g022930.3|Solyc11g069180.2|Solyc08g080170.3|Solyc07g045350.4|Solyc09g065540.3|Solyc05g017760.4|Solyc07g021630.3|Solyc04g077250.4
1	map00942	Anthocyanin biosynthesis	KEGG PATHWAY	1/2065	2/13578	0.281048	0.621265	Metabolism	Biosynthesis of other secondary metabolites	Solyc10g083440.3
4	map00966	Glucosinolate biosynthesis	KEGG PATHWAY	4/2065	18/13578	0.288579	0.626914	Metabolism	Biosynthesis of other secondary metabolites	Solyc09g090900.4|Solyc04g077240.4|Solyc04g077250.4|Solyc07g021630.3
5	map00780	Biotin metabolism	KEGG PATHWAY	5/2065	24/13578	0.296796	0.633835	Metabolism	Metabolism of cofactors and vitamins	Solyc12g009260.4|Solyc03g122120.4|Solyc02g070790.3|Solyc06g071060.1|Solyc06g071070.1
5	map00730	Thiamine metabolism	KEGG PATHWAY	5/2065	24/13578	0.296796	0.633835	Metabolism	Metabolism of cofactors and vitamins	Solyc06g006080.3|Solyc01g103950.4|Solyc09g074970.3|Solyc11g010850.2|Solyc02g093990.5
3	map00430	Taurine and hypotaurine metabolism	KEGG PATHWAY	3/2065	13/13578	0.315945	0.652608	Metabolism	Metabolism of other amino acids	Solyc03g113130.3|Solyc04g025530.3|Solyc02g067440.3
17	map00710	Carbon fixation in photosynthetic organisms	KEGG PATHWAY	17/2065	99/13578	0.332841	0.676419	Metabolism	Energy metabolism	Solyc01g110360.3|Solyc02g020940.3|Solyc12g014250.2|Solyc05g052600.4|Solyc05g050120.3|Solyc10g018300.3|Solyc03g111000.3|Solyc10g075170.3|Solyc01g098950.3|Solyc09g015490.3|Solyc07g055060.3|Solyc06g005490.3|Solyc03g115990.3|Solyc01g080460.3|Solyc07g032740.4|Solyc03g120990.3|Solyc03g123610.4
4	map00670	One carbon pool by folate	KEGG PATHWAY	4/2065	20/13578	0.362389	0.724777	Metabolism	Metabolism of cofactors and vitamins	Solyc05g053810.3|Solyc02g091290.3|Solyc12g098490.2|Solyc02g091560.3
13	map00410	beta-Alanine metabolism	KEGG PATHWAY	13/2065	76/13578	0.368891	0.726254	Metabolism	Metabolism of other amino acids	Solyc12g011160.2|Solyc04g025530.3|Solyc07g043590.3|Solyc01g087590.3|Solyc08g014330.3|Solyc01g011510.4|Solyc07g039310.1|Solyc05g018880.1|Solyc10g008110.4|Solyc04g054890.3|Solyc12g006370.3|Solyc08g079430.3|Solyc05g018410.3
12	map00061	Fatty acid biosynthesis	KEGG PATHWAY	12/2065	71/13578	0.394166	0.741267	Metabolism	Lipid metabolism	Solyc06g059720.3|Solyc12g056940.2|Solyc02g070790.3|Solyc03g122120.4|Solyc12g096780.2|Solyc06g071070.1|Solyc03g097390.3|Solyc11g018580.2|Solyc01g094340.3|Solyc06g071060.1|Solyc12g006930.2|Solyc12g009260.4
24	map00040	Pentose and glucuronate interconversions	KEGG PATHWAY	24/2065	149/13578	0.413891	0.745004	Metabolism	Carbohydrate metabolism	Solyc06g069550.1|Solyc01g068120.5|Solyc06g068040.3|Solyc03g071570.3|Solyc12g006313.1|Solyc09g011240.3|Solyc09g061890.3|Solyc02g088680.1|Solyc06g009190.5|Solyc05g014000.5|Solyc09g075350.5|Solyc03g115380.3|Solyc09g015070.3|Solyc01g098940.3|Solyc11g008140.3|Solyc03g113150.3|Solyc06g083580.4|Solyc02g080220.3|Solyc01g066380.4|Solyc09g075330.5|Solyc02g093580.5|Solyc08g060970.4|Solyc01g067410.3|Solyc01g…
10	map00904	Diterpenoid biosynthesis	KEGG PATHWAY	10/2065	59/13578	0.408368	0.745716	Metabolism	Metabolism of terpenoids and polyketides	Solyc07g061720.3|Solyc12g006460.2|Solyc02g080120.3|Solyc06g035530.3|Solyc07g061730.3|Solyc10g005360.4|Solyc04g008670.2|Solyc07g056670.3|Solyc01g079200.5|Solyc08g005640.4
2	map00603	Glycosphingolipid biosynthesis - globo and isoglobo series	KEGG PATHWAY	2/2065	9/13578	0.407752	0.755541	Metabolism	Glycan biosynthesis and metabolism	Solyc03g019790.3|Solyc10g076780.1
1	map00901	Indole alkaloid biosynthesis	KEGG PATHWAY	1/2065	3/13578	0.390406	0.756786	Metabolism	Biosynthesis of other secondary metabolites	Solyc07g054860.1
1	map00601	Glycosphingolipid biosynthesis - lacto and neolacto series	KEGG PATHWAY	1/2065	3/13578	0.390406	0.756786	Metabolism	Glycan biosynthesis and metabolism	Solyc10g076780.1
3	map00750	Vitamin B6 metabolism	KEGG PATHWAY	3/2065	17/13578	0.490116	0.834522	Metabolism	Metabolism of cofactors and vitamins	Solyc06g062840.4|Solyc03g082560.3|Solyc06g081980.1
5	map00290	Valine, leucine and isoleucine biosynthesis	KEGG PATHWAY	5/2065	30/13578	0.488515	0.843191	Metabolism	Amino acid metabolism	Solyc09g008670.3|Solyc09g090900.4|Solyc07g021630.3|Solyc04g077250.4|Solyc04g077240.4
1	map00604	Glycosphingolipid biosynthesis - ganglio series	KEGG PATHWAY	1/2065	4/13578	0.483136	0.845488	Metabolism	Glycan biosynthesis and metabolism	Solyc06g062660.4
13	map00071	Fatty acid degradation	KEGG PATHWAY	13/2065	82/13578	0.482185	0.855709	Metabolism	Lipid metabolism	Solyc11g018580.2|Solyc09g061840.5|Solyc01g011510.4|Solyc06g053670.1|Solyc08g083280.3|Solyc07g045350.4|Solyc05g017760.4|Solyc10g008110.4|Solyc12g007170.4|Solyc04g054890.3|Solyc03g025640.2|Solyc06g059740.4|Solyc07g019670.4
7	map03410	Base excision repair	KEGG PATHWAY	7/2065	46/13578	0.562283	0.874662	Genetic Information Processing	Replication and repair	Solyc03g117970.4|Solyc07g064330.3|Solyc12g010050.2|Solyc04g016530.3|Solyc02g082120.3|Solyc11g018510.2|Solyc03g098250.4
11	map00053	Ascorbate and aldarate metabolism	KEGG PATHWAY	11/2065	71/13578	0.524055	0.880412	Metabolism	Carbohydrate metabolism	Solyc10g079470.3|Solyc06g069550.1|Solyc01g005510.3|Solyc03g115380.3|Solyc01g011510.4|Solyc04g074640.5|Solyc09g009390.3|Solyc01g056310.3|Solyc11g062440.2|Solyc01g097340.3|Solyc02g088680.1
6	map00073	Cutin, suberine and wax biosynthesis	KEGG PATHWAY	6/2065	40/13578	0.582152	0.883749	Metabolism	Lipid metabolism	Solyc01g005410.5|Solyc12g100270.2|Solyc11g065770.1|Solyc06g074390.3|Solyc01g088400.4|Solyc11g008630.3
4	map00531	Glycosaminoglycan degradation	KEGG PATHWAY	4/2065	25/13578	0.54068	0.884749	Metabolism	Glycan biosynthesis and metabolism	Solyc03g062665.2|Solyc10g085220.3|Solyc01g099750.2|Solyc06g062660.4
1	map00440	Phosphonate and phosphinate metabolism	KEGG PATHWAY	1/2065	5/13578	0.561766	0.884781	Metabolism	Metabolism of other amino acids	Solyc02g068430.4
18	map00620	Pyruvate metabolism	KEGG PATHWAY	18/2065	119/13578	0.549479	0.88762	Metabolism	Carbohydrate metabolism	Solyc01g080460.3|Solyc12g056940.2|Solyc09g008840.5|Solyc12g014250.2|Solyc08g016750.3|Solyc01g011510.4|Solyc05g050120.3|Solyc03g120990.3|Solyc08g077180.3|Solyc09g015490.3|Solyc01g094340.3|Solyc08g078850.3|Solyc05g017760.4|Solyc03g115990.3|Solyc03g111150.5|Solyc07g055060.3|Solyc05g024160.3|Solyc07g045350.4
13	map00380	Tryptophan metabolism	KEGG PATHWAY	13/2065	85/13578	0.537704	0.891457	Metabolism	Amino acid metabolism	Solyc07g054860.1|Solyc12g094620.3|Solyc05g031600.3|Solyc01g011510.4|Solyc02g068315.1|Solyc04g082475.2|Solyc02g080330.4|Solyc03g096980.1|Solyc06g083700.4|Solyc07g045350.4|Solyc05g017760.4|Solyc09g091090.2|Solyc01g111210.3
25	map00010	Glycolysis / Gluconeogenesis	KEGG PATHWAY	25/2065	168/13578	0.580616	0.892166	Metabolism	Carbohydrate metabolism	Solyc06g005490.3|Solyc08g066100.3|Solyc03g111000.3|Solyc07g045160.3|Solyc07g005390.3|Solyc05g024160.3|Solyc04g054820.3|Solyc08g016750.3|Solyc09g011240.3|Solyc01g098950.3|Solyc09g015070.3|Solyc04g072800.4|Solyc08g078850.3|Solyc09g005110.3|Solyc10g076510.2|Solyc06g059740.4|Solyc09g008840.5|Solyc02g067860.4|Solyc02g087770.3|Solyc06g066440.3|Solyc01g110360.3|Solyc01g011510.4|Solyc02g087810.3|Solyc08g…
14	map00630	Glyoxylate and dicarboxylate metabolism	KEGG PATHWAY	14/2065	93/13578	0.561144	0.89499	Metabolism	Carbohydrate metabolism	Solyc05g053810.3|Solyc12g098490.2|Solyc08g065220.3|Solyc12g094620.3|Solyc01g111630.3|Solyc02g091560.3|Solyc04g082475.2|Solyc07g045350.4|Solyc11g011380.2|Solyc05g017760.4|Solyc03g115990.3|Solyc02g086880.4|Solyc03g111150.5|Solyc06g035960.3
9	map00970	Aminoacyl-tRNA biosynthesis	KEGG PATHWAY	9/2065	64/13578	0.654005	0.981008	Genetic Information Processing	Translation	Solyc07g048080.4|Solyc09g090840.3|Solyc01g005540.5|Solyc10g007840.3|Solyc02g080990.2|Solyc01g090200.5|Solyc03g117330.4|Solyc08g074550.3|Solyc02g091290.3
10	map00640	Propanoate metabolism	KEGG PATHWAY	10/2065	73/13578	0.689743	0.998939	Metabolism	Carbohydrate metabolism	Solyc01g066520.3|Solyc12g056940.2|Solyc05g018410.3|Solyc08g078850.3|Solyc07g045350.4|Solyc10g008110.4|Solyc05g017760.4|Solyc04g054890.3|Solyc12g011160.2|Solyc01g094340.3
13	map03010	Ribosome	KEGG PATHWAY	13/2065	484/13578	1	1	Genetic Information Processing	Translation	Solyc06g075620.3|Solyc06g005110.3|Solyc06g053210.4|Solyc08g078010.3|Solyc00g500047.1|Solyc11g071530.1|Solyc09g082520.3|Solyc04g074910.3|Solyc04g072036.2|Solyc06g082760.4|Solyc00g500129.1|Solyc09g098385.1|Solyc11g068420.2
1	map00785	Lipoic acid metabolism	KEGG PATHWAY	1/2065	7/13578	0.684973	1	Metabolism	Metabolism of cofactors and vitamins	Solyc04g079750.4
2	map00511	Other glycan degradation	KEGG PATHWAY	2/2065	15/13578	0.689436	1	Metabolism	Glycan biosynthesis and metabolism	Solyc06g050930.3|Solyc06g062660.4
14	map04145	Phagosome	KEGG PATHWAY	14/2065	105/13578	0.744088	1	Cellular Processes	Transport and catabolism	Solyc10g085020.3|Solyc07g032080.3|Solyc02g091870.3|Solyc03g033420.4|Solyc10g086760.2|Solyc06g075400.3|Solyc03g033850.3|Solyc03g025730.3|Solyc07g006520.3|Solyc04g048900.3|Solyc06g035970.3|Solyc04g081490.3|Solyc01g111560.3|Solyc09g098440.4
5	map00920	Sulfur metabolism	KEGG PATHWAY	5/2065	40/13578	0.748646	1	Metabolism	Energy metabolism	Solyc10g012370.3|Solyc04g016590.3|Solyc10g006040.1|Solyc11g065620.2|Solyc02g064650.3
5	map03022	Basal transcription factors	KEGG PATHWAY	5/2065	43/13578	0.80393	1	Genetic Information Processing	Transcription	Solyc05g010570.3|Solyc10g079990.3|Solyc07g065040.3|Solyc10g054400.1|Solyc10g079370.3
15	map04146	Peroxisome	KEGG PATHWAY	15/2065	119/13578	0.820908	1	Cellular Processes	Transport and catabolism	Solyc12g088420.2|Solyc06g075080.4|Solyc09g061840.5|Solyc12g094620.3|Solyc04g082475.2|Solyc06g074460.5|Solyc11g065070.2|Solyc06g053550.3|Solyc11g018580.2|Solyc01g098840.3|Solyc06g074390.3|Solyc10g008110.4|Solyc02g091100.3|Solyc04g054890.3|Solyc03g031600.3
4	map00770	Pantothenate and CoA biosynthesis	KEGG PATHWAY	4/2065	37/13578	0.835293	1	Metabolism	Metabolism of cofactors and vitamins	Solyc07g021630.3|Solyc04g077250.4|Solyc09g007130.3|Solyc04g077240.4
1	map00660	C5-Branched dibasic acid metabolism	KEGG PATHWAY	1/2065	11/13578	0.837234	1	Metabolism	Carbohydrate metabolism	Solyc09g090900.4
31	map00520	Amino sugar and nucleotide sugar metabolism	KEGG PATHWAY	31/2065	236/13578	0.837928	1	Metabolism	Carbohydrate metabolism	Solyc06g069550.1|Solyc02g082920.5|Solyc12g055930.3|Solyc09g092330.3|Solyc04g014613.1|Solyc09g075120.3|Solyc10g055780.1|Solyc10g085920.3|Solyc07g005110.4|Solyc01g097340.3|Solyc02g061770.5|Solyc10g017980.1|Solyc01g104950.5|Solyc02g069580.3|Solyc01g109790.3|Solyc05g053790.1|Solyc03g115380.3|Solyc09g075110.1|Solyc05g050130.5|Solyc06g066440.3|Solyc07g005090.5|Solyc11g066720.3|Solyc12g010540.1|Solyc04g…
10	map00051	Fructose and mannose metabolism	KEGG PATHWAY	10/2065	84/13578	0.841281	1	Metabolism	Carbohydrate metabolism	Solyc01g110360.3|Solyc06g066440.3|Solyc06g005490.3|Solyc08g066100.3|Solyc12g013770.3|Solyc02g063220.3|Solyc07g045160.3|Solyc08g079820.3|Solyc02g084990.3|Solyc06g082150.4
28	map03013	RNA transport	KEGG PATHWAY	28/2065	216/13578	0.84699	1	Genetic Information Processing	Translation	Solyc06g068370.3|Solyc02g091010.1|Solyc02g093110.3|Solyc08g083260.3|Solyc11g011130.3|Solyc09g090400.4|Solyc01g150159.1|Solyc01g150156.1|Solyc03g058390.3|Solyc10g084670.3|Solyc01g090670.3|Solyc02g093330.4|Solyc09g065190.3|Solyc03g098340.4|Solyc05g055350.3|Solyc11g069700.2|Solyc07g047860.4|Solyc02g091020.3|Solyc04g016240.3|Solyc07g019650.4|Solyc03g112720.4|Solyc11g011780.3|Solyc06g066060.3|Solyc02g…
1	map03450	Non-homologous end-joining	KEGG PATHWAY	1/2065	12/13578	0.862008	1	Genetic Information Processing	Replication and repair	Solyc01g091350.4
5	map04130	SNARE interactions in vesicular transport	KEGG PATHWAY	5/2065	47/13578	0.862108	1	Genetic Information Processing	Folding, sorting and degradation	Solyc11g069230.3|Solyc07g052470.3|Solyc03g033850.3|Solyc07g054140.3|Solyc01g006950.3
6	map00909	Sesquiterpenoid and triterpenoid biosynthesis	KEGG PATHWAY	6/2065	56/13578	0.873181	1	Metabolism	Metabolism of terpenoids and polyketides	Solyc12g088880.2|Solyc02g160250.1|Solyc01g101190.3|Solyc04g083140.2|Solyc12g006520.3|Solyc01g101210.4
1	map00300	Lysine biosynthesis	KEGG PATHWAY	1/2065	13/13578	0.883013	1	Metabolism	Amino acid metabolism	Solyc11g044840.2
29	map04144	Endocytosis	KEGG PATHWAY	29/2065	236/13578	0.914865	1	Cellular Processes	Transport and catabolism	Solyc10g083470.2|Solyc06g005810.3|Solyc06g076450.3|Solyc03g118260.3|Solyc08g066790.4|Solyc09g090550.3|Solyc02g088290.4|Solyc11g065940.2|Solyc06g068090.3|Solyc06g074840.3|Solyc11g006500.2|Solyc10g085590.1|Solyc11g066060.4|Solyc11g020040.2|Solyc01g096220.3|Solyc01g096410.4|Solyc08g066800.4|Solyc08g080130.3|Solyc11g066100.2|Solyc01g091910.4|Solyc02g083130.4|Solyc03g117620.4|Solyc06g008280.2|Solyc01g…
10	map03008	Ribosome biogenesis in eukaryotes	KEGG PATHWAY	10/2065	94/13578	0.92225	1	Genetic Information Processing	Translation	Solyc06g075310.4|Solyc02g085230.3|Solyc11g011780.3|Solyc03g093480.3|Solyc03g025270.3|Solyc03g112820.5|Solyc01g007120.3|Solyc11g071770.1|Solyc12g089280.2|Solyc11g071910.2
1	map00903	Limonene and pinene degradation	KEGG PATHWAY	1/2065	16/13578	0.928722	1	Metabolism	Metabolism of terpenoids and polyketides	Solyc01g011510.4
2	map00563	Glycosylphosphatidylinositol (GPI)-anchor biosynthesis	KEGG PATHWAY	2/2065	28/13578	0.940802	1	Metabolism	Glycan biosynthesis and metabolism	Solyc01g150146.1|Solyc08g082840.3
4	map00510	N-Glycan biosynthesis	KEGG PATHWAY	4/2065	49/13578	0.95279	1	Metabolism	Glycan biosynthesis and metabolism	Solyc05g013580.4|Solyc06g063260.4|Solyc06g074960.4|Solyc02g062580.3
20	map00908	Zeatin biosynthesis	KEGG PATHWAY	20/2065	184/13578	0.964974	1	Metabolism	Metabolism of terpenoids and polyketides	Solyc12g009930.3|Solyc11g066680.1|Solyc11g066670.1|Solyc10g079930.1|Solyc04g014990.3|Solyc05g009410.3|Solyc12g008900.2|Solyc05g053120.1|Solyc05g053400.3|Solyc10g079320.3|Solyc07g006800.1|Solyc03g078800.2|Solyc01g080150.3|Solyc04g016230.5|Solyc06g072880.2|Solyc04g016200.1|Solyc03g078770.3|Solyc08g061930.4|Solyc12g042600.2|Solyc04g016190.1
23	map04120	Ubiquitin mediated proteolysis	KEGG PATHWAY	23/2065	210/13578	0.970515	1	Genetic Information Processing	Folding, sorting and degradation	Solyc10g083470.2|Solyc12g013820.3|Solyc12g005950.2|Solyc01g056340.4|Solyc02g093110.3|Solyc02g070460.3|Solyc03g096870.3|Solyc05g054540.4|Solyc09g007700.3|Solyc02g083570.3|Solyc01g067120.4|Solyc09g008430.4|Solyc11g005190.3|Solyc06g071335.1|Solyc04g011430.3|Solyc01g006190.3|Solyc11g071870.2|Solyc03g112720.4|Solyc06g072830.5|Solyc02g078210.3|Solyc01g111640.3|Solyc11g011980.3|Solyc09g031610.5
2	map00513	Various types of N-glycan biosynthesis	KEGG PATHWAY	2/2065	34/13578	0.974118	1	Metabolism	Glycan biosynthesis and metabolism	Solyc01g108110.4|Solyc06g063260.4
18	map03430	Mismatch repair	KEGG PATHWAY	18/2065	174/13578	0.976224	1	Genetic Information Processing	Replication and repair	Solyc02g082660.3|Solyc02g088940.3|Solyc06g069230.3|Solyc01g098520.3|Solyc02g084290.3|Solyc02g093320.4|Solyc02g091630.1|Solyc01g150174.1|Solyc02g071530.2|Solyc09g074990.4|Solyc02g092525.1|Solyc02g082633.1|Solyc02g091620.4|Solyc02g082440.2|Solyc03g119070.2|Solyc10g150102.1|Solyc02g088955.1|Solyc02g092520.3
15	map03018	RNA degradation	KEGG PATHWAY	15/2065	150/13578	0.976413	1	Genetic Information Processing	Folding, sorting and degradation	Solyc01g100850.3|Solyc07g045160.3|Solyc06g068410.3|Solyc08g066100.3|Solyc05g010240.4|Solyc06g074030.1|Solyc06g082990.4|Solyc01g106210.3|Solyc09g066470.4|Solyc03g118920.3|Solyc07g044930.3|Solyc12g089280.2|Solyc11g068770.1|Solyc10g005920.4|Solyc09g010300.3
32	map04141	Protein processing in endoplasmic reticulum	KEGG PATHWAY	32/2065	293/13578	0.986987	1	Genetic Information Processing	Folding, sorting and degradation	Solyc04g011430.3|Solyc11g071830.2|Solyc01g079610.3|Solyc03g112590.4|Solyc02g083570.3|Solyc07g054080.3|Solyc11g069400.2|Solyc11g066060.4|Solyc11g020040.2|Solyc01g067120.4|Solyc08g078700.3|Solyc10g084050.2|Solyc07g006520.3|Solyc04g048900.3|Solyc06g063260.4|Solyc08g062340.3|Solyc07g047790.3|Solyc10g086680.1|Solyc10g008100.3|Solyc11g066100.2|Solyc12g005910.2|Solyc12g042830.3|Solyc03g117620.4|Solyc01g…
1	map00340	Histidine metabolism	KEGG PATHWAY	1/2065	28/13578	0.990189	1	Metabolism	Amino acid metabolism	Solyc01g011510.4
3	map03060	Protein export	KEGG PATHWAY	3/2065	61/13578	0.997028	1	Genetic Information Processing	Folding, sorting and degradation	Solyc07g006520.3|Solyc11g066110.2|Solyc12g009990.2
3	map00020	Citrate cycle (TCA cycle)	KEGG PATHWAY	3/2065	64/13578	0.998025	1	Metabolism	Carbohydrate metabolism	Solyc03g115990.3|Solyc05g024160.3|Solyc08g016750.3
4	map00310	Lysine degradation	KEGG PATHWAY	4/2065	81/13578	0.999061	1	Metabolism	Amino acid metabolism	Solyc01g011510.4|Solyc05g017760.4|Solyc09g090030.2|Solyc07g045350.4
1	map04136	Autophagy - other	KEGG PATHWAY	1/2065	44/13578	0.999305	1	Cellular Processes	Transport and catabolism	Solyc09g047840.3
2	map03050	Proteasome	KEGG PATHWAY	2/2065	61/13578	0.999501	1	Genetic Information Processing	Folding, sorting and degradation	Solyc05g053140.3|Solyc09g091750.3
9	map03015	mRNA surveillance pathway	KEGG PATHWAY	9/2065	149/13578	0.999849	1	Genetic Information Processing	Translation	Solyc06g066470.4|Solyc05g055530.5|Solyc06g066060.3|Solyc11g011130.3|Solyc05g014340.3|Solyc03g118980.2|Solyc06g066460.3|Solyc01g058260.4|Solyc07g049480.3
15	map03040	Spliceosome	KEGG PATHWAY	15/2065	229/13578	0.999984	1	Genetic Information Processing	Transcription	Solyc11g017230.2|Solyc03g082380.4|Solyc10g009330.3|Solyc03g117620.4|Solyc06g066060.3|Solyc11g066060.4|Solyc11g011130.3|Solyc11g020040.2|Solyc10g086410.3|Solyc06g062720.2|Solyc09g008120.4|Solyc11g039950.3|Solyc11g066100.2|Solyc12g089010.3|Solyc02g083320.3
6	map03030	DNA replication	KEGG PATHWAY	6/2065	147/13578	0.999997	1	Genetic Information Processing	Replication and repair	Solyc07g064330.3|Solyc01g110130.3|Solyc02g082180.3|Solyc07g005020.3|Solyc10g150102.1|Solyc03g098250.4
7	map03420	Nucleotide excision repair	KEGG PATHWAY	7/2065	161/13578	0.999998	1	Genetic Information Processing	Replication and repair	Solyc10g009340.1|Solyc07g064330.3|Solyc02g070460.3|Solyc08g077800.5|Solyc09g031610.5|Solyc10g150102.1|Solyc03g098250.4
10	map00195	Photosynthesis	KEGG PATHWAY	10/2065	209/13578	1	1	Metabolism	Energy metabolism	Solyc01g103920.3|Solyc12g044280.2|Solyc06g065990.1|Solyc11g068430.3|Solyc00g500323.1|Solyc06g066640.3|Solyc06g083680.3|Solyc05g050500.1|Solyc06g060340.3|Solyc09g063130.3
1	map03020	RNA polymerase	KEGG PATHWAY	1/2065	121/13578	1	1	Genetic Information Processing	Transcription	Solyc10g080350.4
6	map03440	Homologous recombination	KEGG PATHWAY	6/2065	202/13578	1	1	Genetic Information Processing	Replication and repair	Solyc04g051490.3|Solyc07g064330.3|Solyc03g112950.4|Solyc11g072610.3|Solyc08g074710.1|Solyc10g150102.1
12	map00190	Oxidative phosphorylation	KEGG PATHWAY	12/2065	413/13578	1	1	Metabolism	Energy metabolism	Solyc07g032080.3|Solyc02g091170.4|Solyc00g500112.1|Solyc06g075400.3|Solyc02g091130.3|Solyc06g065990.1|Solyc00g500323.1|Solyc08g083370.4|Solyc09g098440.4|Solyc05g050500.1|Solyc09g150155.1|Solyc07g005033.1

## Sheet: HTN2 vs CKN2
Num	Pathway id	Description	Database	Ratio_in_study	Ratio_in_pop	Pvalue	Padjust	First Category	Second Category	Gene_ids
19	map00196	Photosynthesis - antenna proteins	KEGG PATHWAY	19/700	32/13578	4.96922e-17	5.21768e-15	Metabolism	Energy metabolism	Solyc12g011280.2|Solyc12g009200.2|Solyc02g070970.1|Solyc08g067330.1|Solyc10g006230.4|Solyc02g071000.1|Solyc03g005780.3|Solyc03g005760.1|Solyc02g070950.1|Solyc02g071010.1|Solyc01g105050.3|Solyc02g070980.1|Solyc02g070990.1|Solyc10g007690.3|Solyc08g067320.3|Solyc05g056050.3|Solyc03g005770.4|Solyc06g069730.3|Solyc07g022900.4
18	map00480	Glutathione metabolism	KEGG PATHWAY	18/700	134/13578	0.000176789	0.00928141	Metabolism	Metabolism of other amino acids	Solyc08g006150.3|Solyc01g081270.2|Solyc08g006710.3|Solyc09g011520.3|Solyc04g082030.1|Solyc09g011590.4|Solyc04g074640.5|Solyc09g011490.3|Solyc12g010030.3|Solyc09g007150.3|Solyc07g056500.4|Solyc06g009040.4|Solyc01g111510.3|Solyc06g009020.2|Solyc12g010020.3|Solyc09g011630.3|Solyc07g056470.3|Solyc07g056420.4
15	map00270	Cysteine and methionine metabolism	KEGG PATHWAY	15/700	132/13578	0.00328162	0.114857	Metabolism	Amino acid metabolism	Solyc07g026650.3|Solyc01g097920.3|Solyc07g049530.3|Solyc10g081510.2|Solyc07g049550.3|Solyc05g007590.5|Solyc10g012370.3|Solyc01g094790.3|Solyc02g150147.1|Solyc12g098500.2|Solyc02g089610.2|Solyc08g078850.3|Solyc12g099000.3|Solyc07g032740.4|Solyc09g008290.4
2	map00944	Flavone and flavonol biosynthesis	KEGG PATHWAY	2/700	4/13578	0.0148546	0.389933	Metabolism	Biosynthesis of other secondary metabolites	Solyc09g059170.3|Solyc03g115220.5
11	map00230	Purine metabolism	KEGG PATHWAY	11/700	107/13578	0.0219179	0.460275	Metabolism	Nucleotide metabolism	Solyc08g082420.3|Solyc06g075310.4|Solyc06g051930.3|Solyc06g054240.3|Solyc02g081980.3|Solyc02g092410.3|Solyc08g077180.3|Solyc01g106780.3|Solyc08g079820.3|Solyc03g032120.3|Solyc08g077200.4
8	map00562	Inositol phosphate metabolism	KEGG PATHWAY	8/700	102/13578	0.155587	0.605061	Metabolism	Carbohydrate metabolism	Solyc03g123570.3|Solyc06g062430.3|Solyc10g054870.3|Solyc06g005490.3|Solyc12g049540.3|Solyc04g054740.3|Solyc05g008200.4|Solyc04g007650.4
5	map00906	Carotenoid biosynthesis	KEGG PATHWAY	5/700	41/13578	0.058183	0.610922	Metabolism	Metabolism of terpenoids and polyketides	Solyc08g016720.1|Solyc08g066650.3|Solyc11g071620.3|Solyc04g078900.3|Solyc03g031860.3
5	map02010	ABC transporters	KEGG PATHWAY	5/700	55/13578	0.152532	0.615994	Environmental Information Processing	Membrane transport	Solyc03g007530.3|Solyc04g074680.1|Solyc05g056470.1|Solyc12g044820.3|Solyc02g087410.4
9	map03008	Ribosome biogenesis in eukaryotes	KEGG PATHWAY	9/700	94/13578	0.0529656	0.617932	Genetic Information Processing	Translation	Solyc06g075310.4|Solyc02g085230.3|Solyc03g116390.5|Solyc03g093480.3|Solyc03g112820.5|Solyc09g061430.3|Solyc04g072260.3|Solyc03g120080.4|Solyc07g066410.5
4	map00062	Fatty acid elongation	KEGG PATHWAY	4/700	43/13578	0.179492	0.628221	Metabolism	Lipid metabolism	Solyc02g085870.3|Solyc05g009270.4|Solyc12g096780.2|Solyc11g072990.1
8	map00260	Glycine, serine and threonine metabolism	KEGG PATHWAY	8/700	74/13578	0.0361762	0.633083	Metabolism	Amino acid metabolism	Solyc09g008670.3|Solyc08g007040.3|Solyc06g071290.3|Solyc12g098490.2|Solyc10g005320.3|Solyc04g009960.3|Solyc12g099930.2|Solyc06g035580.3
4	map00220	Arginine biosynthesis	KEGG PATHWAY	4/700	42/13578	0.169196	0.634486	Metabolism	Amino acid metabolism	Solyc01g091170.3|Solyc04g014510.3|Solyc07g032740.4|Solyc08g076970.3
6	map00350	Tyrosine metabolism	KEGG PATHWAY	6/700	70/13578	0.151405	0.635902	Metabolism	Amino acid metabolism	Solyc11g071290.2|Solyc06g059740.4|Solyc08g074620.3|Solyc12g014100.2|Solyc08g083280.3|Solyc07g032740.4
1	map00604	Glycosphingolipid biosynthesis - ganglio series	KEGG PATHWAY	1/700	4/13578	0.19083	0.646358	Metabolism	Glycan biosynthesis and metabolism	Solyc06g062660.4
2	map00511	Other glycan degradation	KEGG PATHWAY	2/700	15/13578	0.179313	0.649236	Metabolism	Glycan biosynthesis and metabolism	Solyc06g050930.3|Solyc06g062660.4
4	map00920	Sulfur metabolism	KEGG PATHWAY	4/700	40/13578	0.14927	0.653058	Metabolism	Energy metabolism	Solyc10g012370.3|Solyc01g097920.3|Solyc02g092410.3|Solyc01g094790.3
3	map00600	Sphingolipid metabolism	KEGG PATHWAY	3/700	30/13578	0.199626	0.655023	Metabolism	Lipid metabolism	Solyc06g062660.4|Solyc08g066020.3|Solyc02g079030.3
8	map00564	Glycerophospholipid metabolism	KEGG PATHWAY	8/700	110/13578	0.206741	0.657811	Metabolism	Lipid metabolism	Solyc09g014350.3|Solyc06g068470.3|Solyc02g061850.4|Solyc05g008580.3|Solyc08g067160.3|Solyc11g008550.3|Solyc04g072020.3|Solyc12g042890.2
2	map00450	Selenocompound metabolism	KEGG PATHWAY	2/700	17/13578	0.217553	0.671854	Metabolism	Metabolism of other amino acids	Solyc04g016010.5|Solyc10g081510.2
7	map00945	Stilbenoid, diarylheptanoid and gingerol biosynthesis	KEGG PATHWAY	7/700	85/13578	0.148162	0.676391	Metabolism	Biosynthesis of other secondary metabolites	Solyc02g093230.4|Solyc07g008390.4|Solyc12g096800.1|Solyc12g010980.3|Solyc10g078230.3|Solyc10g008120.5|Solyc04g063210.3
14	map00010	Glycolysis / Gluconeogenesis	KEGG PATHWAY	14/700	168/13578	0.0520571	0.683249	Metabolism	Carbohydrate metabolism	Solyc11g071290.2|Solyc06g051930.3|Solyc02g087810.3|Solyc03g111000.3|Solyc01g106010.3|Solyc08g077180.3|Solyc01g106780.3|Solyc08g083280.3|Solyc10g054870.3|Solyc06g005490.3|Solyc08g078850.3|Solyc06g059740.4|Solyc10g076510.2|Solyc02g087770.3
5	map00400	Phenylalanine, tyrosine and tryptophan biosynthesis	KEGG PATHWAY	5/700	54/13578	0.144367	0.689024	Metabolism	Amino acid metabolism	Solyc12g035190.2|Solyc02g094420.3|Solyc09g011870.3|Solyc10g005320.3|Solyc07g032740.4
2	map00430	Taurine and hypotaurine metabolism	KEGG PATHWAY	2/700	13/13578	0.142299	0.711497	Metabolism	Metabolism of other amino acids	Solyc04g025530.3|Solyc02g067440.3
12	map00908	Zeatin biosynthesis	KEGG PATHWAY	12/700	184/13578	0.241013	0.72304	Metabolism	Metabolism of terpenoids and polyketides	Solyc06g062290.1|Solyc05g052870.5|Solyc10g079350.3|Solyc12g008900.2|Solyc10g085870.1|Solyc07g043480.1|Solyc10g079930.1|Solyc02g085880.3|Solyc02g094860.3|Solyc03g078800.2|Solyc12g042600.2|Solyc04g016190.1
7	map00710	Carbon fixation in photosynthetic organisms	KEGG PATHWAY	7/700	99/13578	0.249006	0.726267	Metabolism	Energy metabolism	Solyc03g111000.3|Solyc01g106010.3|Solyc04g082630.3|Solyc03g120990.3|Solyc10g054870.3|Solyc06g005490.3|Solyc07g032740.4
22	map04626	Plant-pathogen interaction	KEGG PATHWAY	22/700	328/13578	0.124822	0.728128	Organismal Systems	Environmental adaptation	Solyc05g052050.1|Solyc09g007840.3|Solyc06g071280.4|Solyc11g072990.1|Solyc04g058170.1|Solyc05g013320.1|Solyc02g085870.3|Solyc02g083850.3|Solyc05g050360.3|Solyc05g009270.4|Solyc12g005620.1|Solyc05g050380.4|Solyc06g069740.1|Solyc06g036420.4|Solyc08g069140.4|Solyc03g114110.4|Solyc02g076980.5.1|Solyc01g099620.3|Solyc01g005370.3|Solyc02g094000.1|Solyc02g077370.1|Solyc11g069580.2
7	map00051	Fructose and mannose metabolism	KEGG PATHWAY	7/700	84/13578	0.141827	0.744592	Metabolism	Carbohydrate metabolism	Solyc06g005490.3|Solyc01g106010.3|Solyc12g013770.3|Solyc08g008670.3|Solyc10g054870.3|Solyc08g079820.3|Solyc02g084990.3
8	map00630	Glyoxylate and dicarboxylate metabolism	KEGG PATHWAY	8/700	93/13578	0.106455	0.745186	Metabolism	Carbohydrate metabolism	Solyc08g007040.3|Solyc12g098490.2|Solyc03g122170.4|Solyc12g094620.3|Solyc04g082460.4|Solyc04g014510.3|Solyc12g099930.2|Solyc02g086880.4
3	map00591	Linoleic acid metabolism	KEGG PATHWAY	3/700	25/13578	0.13573	0.750086	Metabolism	Lipid metabolism	Solyc01g099160.5|Solyc08g014000.3|Solyc12g011037.2
1	map01502	Vancomycin resistance	KEGG PATHWAY	1/700	2/13578	0.100454	0.753403	Human Diseases	Drug resistance: antimicrobial	Solyc02g070560.3
15	map00195	Photosynthesis	KEGG PATHWAY	15/700	209/13578	0.122506	0.756654	Metabolism	Energy metabolism	Solyc06g082940.3|Solyc12g044280.2|Solyc02g062130.5|Solyc10g006530.4|Solyc06g084050.4|Solyc11g068430.3|Solyc03g120640.3|Solyc00g500323.1|Solyc02g069450.3|Solyc05g007780.3|Solyc06g066640.3|Solyc06g083680.3|Solyc10g075160.1|Solyc06g082950.5|Solyc09g063130.3
2	map00740	Riboflavin metabolism	KEGG PATHWAY	2/700	20/13578	0.27589	0.762329	Metabolism	Metabolism of cofactors and vitamins	Solyc01g090040.4|Solyc03g098010.3
2	map00670	One carbon pool by folate	KEGG PATHWAY	2/700	20/13578	0.27589	0.762329	Metabolism	Metabolism of cofactors and vitamins	Solyc04g071700.3|Solyc12g098490.2
6	map00561	Glycerolipid metabolism	KEGG PATHWAY	6/700	94/13578	0.356158	0.763196	Metabolism	Lipid metabolism	Solyc09g014350.3|Solyc02g068240.4|Solyc12g098850.2|Solyc04g010250.3|Solyc07g007620.3|Solyc02g069930.1
3	map00902	Monoterpenoid biosynthesis	KEGG PATHWAY	3/700	35/13578	0.268992	0.763355	Metabolism	Metabolism of terpenoids and polyketides	Solyc11g011340.2|Solyc01g094260.4|Solyc11g010980.2
8	map00941	Flavonoid biosynthesis	KEGG PATHWAY	8/700	95/13578	0.116531	0.764735	Metabolism	Biosynthesis of other secondary metabolites	Solyc03g031470.3|Solyc07g008390.4|Solyc02g093230.4|Solyc04g063210.3|Solyc12g010980.3|Solyc03g115220.5|Solyc10g078230.3|Solyc12g096800.1
29	map04075	Plant hormone signal transduction	KEGG PATHWAY	29/700	432/13578	0.0878314	0.768525	Environmental Information Processing	Signal transduction	Solyc01g103940.3|Solyc01g098400.3|Solyc08g021820.3|Solyc12g009220.2|Solyc06g008870.2|Solyc09g065850.4|Solyc10g079600.2|Solyc01g107730.3|Solyc01g098390.3|Solyc02g071220.3|Solyc08g007230.3|Solyc06g008580.3|Solyc10g008520.3|Solyc07g053030.4|Solyc05g050280.3|Solyc12g049400.2|Solyc01g110555.1|Solyc06g008780.3|Solyc03g113720.3|Solyc05g009660.4|Solyc02g079190.3|Solyc10g079700.2|Solyc11g011030.2|Solyc10g…
1	map00254	Aflatoxin biosynthesis	KEGG PATHWAY	1/700	1/13578	0.051554	0.77331	Metabolism	Biosynthesis of other secondary metabolites	Solyc12g056940.2
3	map00100	Steroid biosynthesis	KEGG PATHWAY	3/700	41/13578	0.354859	0.776255	Metabolism	Lipid metabolism	Solyc10g055680.1|Solyc05g047580.5|Solyc02g063547.1
7	map00330	Arginine and proline metabolism	KEGG PATHWAY	7/700	76/13578	0.0961866	0.776892	Metabolism	Amino acid metabolism	Solyc01g091170.3|Solyc04g082030.1|Solyc01g087590.3|Solyc02g150147.1|Solyc02g089610.2|Solyc12g006370.3|Solyc07g032740.4
2	map00531	Glycosaminoglycan degradation	KEGG PATHWAY	2/700	25/13578	0.371984	0.781166	Metabolism	Glycan biosynthesis and metabolism	Solyc01g099750.2|Solyc06g062660.4
4	map00860	Porphyrin and chlorophyll metabolism	KEGG PATHWAY	4/700	55/13578	0.314823	0.787058	Metabolism	Metabolism of cofactors and vitamins	Solyc09g065620.3|Solyc12g013710.2|Solyc10g006900.3|Solyc08g080090.3
5	map00061	Fatty acid biosynthesis	KEGG PATHWAY	5/700	71/13578	0.303131	0.795718	Metabolism	Lipid metabolism	Solyc12g006930.2|Solyc12g096780.2|Solyc12g056940.2|Solyc06g071070.1|Solyc06g071060.1
3	map00960	Tropane, piperidine and pyridine alkaloid biosynthesis	KEGG PATHWAY	3/700	38/13578	0.311844	0.798624	Metabolism	Biosynthesis of other secondary metabolites	Solyc07g032740.4|Solyc04g007400.4|Solyc06g083480.4
2	map00905	Brassinosteroid biosynthesis	KEGG PATHWAY	2/700	24/13578	0.353084	0.805951	Metabolism	Metabolism of terpenoids and polyketides	Solyc05g011970.3|Solyc03g122350.3
2	map00780	Biotin metabolism	KEGG PATHWAY	2/700	24/13578	0.353084	0.805951	Metabolism	Metabolism of cofactors and vitamins	Solyc06g071070.1|Solyc06g071060.1
4	map00460	Cyanoamino acid metabolism	KEGG PATHWAY	4/700	57/13578	0.338533	0.807862	Metabolism	Metabolism of other amino acids	Solyc10g012370.3|Solyc01g094790.3|Solyc02g080310.2|Solyc12g098490.2
5	map00592	alpha-Linolenic acid metabolism	KEGG PATHWAY	5/700	74/13578	0.33393	0.815409	Metabolism	Lipid metabolism	Solyc11g008550.3|Solyc06g059740.4|Solyc04g079730.1|Solyc09g061840.5|Solyc12g011037.2
4	map00250	Alanine, aspartate and glutamate metabolism	KEGG PATHWAY	4/700	58/13578	0.350415	0.817634	Metabolism	Amino acid metabolism	Solyc12g099930.2|Solyc04g014510.3|Solyc07g032740.4|Solyc04g025530.3
10	map04146	Peroxisome	KEGG PATHWAY	10/700	119/13578	0.0870227	0.830671	Cellular Processes	Transport and catabolism	Solyc12g088420.2|Solyc10g008750.3|Solyc09g061840.5|Solyc03g122170.4|Solyc12g094620.3|Solyc04g082460.4|Solyc12g099930.2|Solyc06g074390.3|Solyc03g031600.3|Solyc06g048410.4
5	map00240	Pyrimidine metabolism	KEGG PATHWAY	5/700	81/13578	0.406428	0.836763	Metabolism	Nucleotide metabolism	Solyc08g082420.3|Solyc02g081980.3|Solyc01g008290.3|Solyc06g054240.3|Solyc05g010340.3
4	map00030	Pentose phosphate pathway	KEGG PATHWAY	4/700	64/13578	0.4214	0.850905	Metabolism	Carbohydrate metabolism	Solyc01g010250.4|Solyc05g012110.4|Solyc01g106010.3|Solyc08g077200.4
6	map04145	Phagosome	KEGG PATHWAY	6/700	105/13578	0.458266	0.874871	Cellular Processes	Transport and catabolism	Solyc07g032080.3|Solyc03g123570.3|Solyc04g048900.3|Solyc02g077050.3|Solyc05g008200.4|Solyc04g007650.4
13	map00520	Amino sugar and nucleotide sugar metabolism	KEGG PATHWAY	13/700	236/13578	0.443698	0.879024	Metabolism	Carbohydrate metabolism	Solyc10g085920.3|Solyc06g069550.1|Solyc02g082920.5|Solyc04g072000.5|Solyc08g008670.3|Solyc05g050130.5|Solyc11g066720.3|Solyc02g061770.5|Solyc02g070875.1|Solyc08g080570.4|Solyc09g075120.3|Solyc10g055810.2|Solyc03g114860.4
4	map00052	Galactose metabolism	KEGG PATHWAY	4/700	67/13578	0.456254	0.887161	Metabolism	Carbohydrate metabolism	Solyc08g080570.4|Solyc02g087810.3|Solyc06g062660.4|Solyc02g087770.3
3	map04712	Circadian rhythm - plant	KEGG PATHWAY	3/700	52/13578	0.506405	0.901229	Organismal Systems	Environmental adaptation	Solyc10g005080.3|Solyc10g005030.4|Solyc11g011980.3
4	map00053	Ascorbate and aldarate metabolism	KEGG PATHWAY	4/700	71/13578	0.501556	0.90799	Metabolism	Carbohydrate metabolism	Solyc04g074640.5|Solyc06g069550.1|Solyc01g111510.3|Solyc06g062430.3
1	map00300	Lysine biosynthesis	KEGG PATHWAY	1/700	13/13578	0.497625	0.916677	Metabolism	Amino acid metabolism	Solyc11g044840.2
2	map00950	Isoquinoline alkaloid biosynthesis	KEGG PATHWAY	2/700	32/13578	0.496661	0.93124	Metabolism	Biosynthesis of other secondary metabolites	Solyc08g074620.3|Solyc07g032740.4
4	map00360	Phenylalanine metabolism	KEGG PATHWAY	4/700	75/13578	0.545134	0.938346	Metabolism	Amino acid metabolism	Solyc08g068680.4|Solyc07g032740.4|Solyc00g500095.1|Solyc08g068610.3
3	map00909	Sesquiterpenoid and triterpenoid biosynthesis	KEGG PATHWAY	3/700	56/13578	0.556902	0.94314	Metabolism	Metabolism of terpenoids and polyketides	Solyc12g006570.2|Solyc12g006530.2|Solyc02g063547.1
3	map00130	Ubiquinone and other terpenoid-quinone biosynthesis	KEGG PATHWAY	3/700	55/13578	0.544568	0.952993	Metabolism	Metabolism of cofactors and vitamins	Solyc05g005180.3|Solyc03g031440.4|Solyc03g117870.3
1	map00750	Vitamin B6 metabolism	KEGG PATHWAY	1/700	17/13578	0.593577	0.958856	Metabolism	Metabolism of cofactors and vitamins	Solyc03g121420.4
6	map00620	Pyruvate metabolism	KEGG PATHWAY	6/700	119/13578	0.581237	0.968728	Metabolism	Carbohydrate metabolism	Solyc12g056940.2|Solyc08g077180.3|Solyc01g106780.3|Solyc03g120990.3|Solyc08g078850.3|Solyc06g051930.3
2	map00073	Cutin, suberine and wax biosynthesis	KEGG PATHWAY	2/700	40/13578	0.618328	0.969022	Metabolism	Lipid metabolism	Solyc08g081220.1|Solyc06g074390.3
3	map00904	Diterpenoid biosynthesis	KEGG PATHWAY	3/700	59/13578	0.592672	0.972352	Metabolism	Metabolism of terpenoids and polyketides	Solyc06g066820.4|Solyc03g006880.3|Solyc02g070430.4
4	map00071	Fatty acid degradation	KEGG PATHWAY	4/700	82/13578	0.616306	0.980487	Metabolism	Lipid metabolism	Solyc06g059740.4|Solyc11g071290.2|Solyc08g083280.3|Solyc09g061840.5
4	map03010	Ribosome	KEGG PATHWAY	4/700	484/13578	1	1	Genetic Information Processing	Translation	Solyc11g071530.1|Solyc05g054690.3|Solyc04g074910.3|Solyc11g068420.2
2	map03022	Basal transcription factors	KEGG PATHWAY	2/700	43/13578	0.657736	1	Genetic Information Processing	Transcription	Solyc05g010570.3|Solyc10g079990.3
1	map00590	Arachidonic acid metabolism	KEGG PATHWAY	1/700	22/13578	0.6882	1	Metabolism	Lipid metabolism	Solyc08g006710.3
14	map00940	Phenylpropanoid biosynthesis	KEGG PATHWAY	14/700	301/13578	0.69292	1	Metabolism	Biosynthesis of other secondary metabolites	Solyc07g055190.3|Solyc02g080310.2|Solyc02g093230.4|Solyc07g008390.4|Solyc04g063210.3|Solyc12g010980.3|Solyc02g083490.3|Solyc05g050890.3|Solyc03g117870.3|Solyc10g078230.3|Solyc01g007950.5|Solyc01g107820.2|Solyc00g500095.1|Solyc12g096800.1
2	map04130	SNARE interactions in vesicular transport	KEGG PATHWAY	2/700	47/13578	0.705127	1	Genetic Information Processing	Folding, sorting and degradation	Solyc06g053760.3|Solyc01g006950.3
1	map00730	Thiamine metabolism	KEGG PATHWAY	1/700	24/13578	0.719571	1	Metabolism	Metabolism of cofactors and vitamins	Solyc03g032120.3
3	map00410	beta-Alanine metabolism	KEGG PATHWAY	3/700	76/13578	0.758176	1	Metabolism	Metabolism of other amino acids	Solyc01g087590.3|Solyc12g006370.3|Solyc04g025530.3
1	map00760	Nicotinate and nicotinamide metabolism	KEGG PATHWAY	1/700	27/13578	0.760817	1	Metabolism	Metabolism of cofactors and vitamins	Solyc06g054240.3
4	map04070	Phosphatidylinositol signaling system	KEGG PATHWAY	4/700	103/13578	0.784412	1	Environmental Information Processing	Signal transduction	Solyc05g008200.4|Solyc03g123570.3|Solyc06g069740.1|Solyc04g007650.4
1	map00290	Valine, leucine and isoleucine biosynthesis	KEGG PATHWAY	1/700	30/13578	0.796004	1	Metabolism	Amino acid metabolism	Solyc09g008670.3
1	map00565	Ether lipid metabolism	KEGG PATHWAY	1/700	31/13578	0.806544	1	Metabolism	Lipid metabolism	Solyc02g061850.4
3	map00380	Tryptophan metabolism	KEGG PATHWAY	3/700	85/13578	0.821106	1	Metabolism	Amino acid metabolism	Solyc04g082460.4|Solyc12g094620.3|Solyc02g080330.4
1	map00650	Butanoate metabolism	KEGG PATHWAY	1/700	33/13578	0.826021	1	Metabolism	Carbohydrate metabolism	Solyc04g025530.3
7	map00500	Starch and sucrose metabolism	KEGG PATHWAY	7/700	182/13578	0.834792	1	Metabolism	Carbohydrate metabolism	Solyc02g080310.2|Solyc08g074390.3|Solyc07g007790.3|Solyc01g094580.3|Solyc09g091030.3|Solyc08g079820.3|Solyc08g082860.4
3	map00280	Valine, leucine and isoleucine degradation	KEGG PATHWAY	3/700	88/13578	0.838732	1	Metabolism	Amino acid metabolism	Solyc09g061840.5|Solyc08g078130.4|Solyc02g022930.3
1	map01040	Biosynthesis of unsaturated fatty acids	KEGG PATHWAY	1/700	37/13578	0.859296	1	Metabolism	Lipid metabolism	Solyc09g061840.5
1	map00910	Nitrogen metabolism	KEGG PATHWAY	1/700	39/13578	0.873468	1	Metabolism	Energy metabolism	Solyc04g014510.3
12	map04016	MAPK signaling pathway - plant	KEGG PATHWAY	12/700	312/13578	0.886376	1	Environmental Information Processing	Signal transduction	Solyc01g103940.3|Solyc08g082420.3|Solyc01g079750.3|Solyc02g082920.5|Solyc12g094620.3|Solyc04g082460.4|Solyc02g061770.5|Solyc08g065320.3|Solyc06g069740.1|Solyc06g050500.2|Solyc10g055810.2|Solyc01g099620.3
5	map00040	Pentose and glucuronate interconversions	KEGG PATHWAY	5/700	149/13578	0.888382	1	Metabolism	Carbohydrate metabolism	Solyc06g009190.5|Solyc03g111690.4|Solyc06g069550.1|Solyc09g091430.5|Solyc01g067410.3
5	map03018	RNA degradation	KEGG PATHWAY	5/700	150/13578	0.89171	1	Genetic Information Processing	Folding, sorting and degradation	Solyc07g044930.3|Solyc01g106210.3|Solyc01g100850.3|Solyc09g066470.4|Solyc10g005920.4
2	map00640	Propanoate metabolism	KEGG PATHWAY	2/700	73/13578	0.896375	1	Metabolism	Carbohydrate metabolism	Solyc08g078850.3|Solyc12g056940.2
1	map03410	Base excision repair	KEGG PATHWAY	1/700	46/13578	0.912748	1	Genetic Information Processing	Replication and repair	Solyc03g098250.4
7	map04120	Ubiquitin mediated proteolysis	KEGG PATHWAY	7/700	210/13578	0.921146	1	Genetic Information Processing	Folding, sorting and degradation	Solyc11g065190.3|Solyc02g078210.3|Solyc06g043150.4|Solyc03g096870.3|Solyc01g067120.4|Solyc07g065630.4|Solyc11g011980.3
2	map00310	Lysine degradation	KEGG PATHWAY	2/700	81/13578	0.926346	1	Metabolism	Amino acid metabolism	Solyc09g090030.2|Solyc06g060960.3
10	map04141	Protein processing in endoplasmic reticulum	KEGG PATHWAY	10/700	293/13578	0.940369	1	Genetic Information Processing	Folding, sorting and degradation	Solyc04g014480.3|Solyc10g084050.2|Solyc04g048900.3|Solyc01g067120.4|Solyc10g008400.1|Solyc10g008410.1|Solyc03g112590.4|Solyc11g066100.2|Solyc11g066060.4|Solyc08g078700.3
4	map03030	DNA replication	KEGG PATHWAY	4/700	147/13578	0.949089	1	Genetic Information Processing	Replication and repair	Solyc10g150102.1|Solyc09g009900.4|Solyc03g098250.4|Solyc05g025590.4
6	map03440	Homologous recombination	KEGG PATHWAY	6/700	202/13578	0.95249	1	Genetic Information Processing	Replication and repair	Solyc11g073220.3|Solyc04g051490.3|Solyc08g074710.1|Solyc10g150102.1|Solyc09g009900.4|Solyc05g025590.4
1	map03050	Proteasome	KEGG PATHWAY	1/700	61/13578	0.960683	1	Genetic Information Processing	Folding, sorting and degradation	Solyc05g053650.3
7	map04144	Endocytosis	KEGG PATHWAY	7/700	236/13578	0.963148	1	Cellular Processes	Transport and catabolism	Solyc11g012020.2|Solyc02g061850.4|Solyc12g042170.4|Solyc11g066060.4|Solyc11g066100.2|Solyc01g091460.3|Solyc11g039650.2
1	map00970	Aminoacyl-tRNA biosynthesis	KEGG PATHWAY	1/700	64/13578	0.966481	1	Genetic Information Processing	Translation	Solyc03g117330.4
4	map03420	Nucleotide excision repair	KEGG PATHWAY	4/700	161/13578	0.969358	1	Genetic Information Processing	Replication and repair	Solyc10g150102.1|Solyc09g009900.4|Solyc03g098250.4|Solyc05g025590.4
1	map00900	Terpenoid backbone biosynthesis	KEGG PATHWAY	1/700	69/13578	0.974309	1	Metabolism	Metabolism of terpenoids and polyketides	Solyc07g061990.3
6	map03040	Spliceosome	KEGG PATHWAY	6/700	229/13578	0.980261	1	Genetic Information Processing	Transcription	Solyc08g061000.4|Solyc11g008460.1|Solyc06g036580.4|Solyc11g066060.4|Solyc07g039550.4|Solyc11g066100.2
4	map03430	Mismatch repair	KEGG PATHWAY	4/700	174/13578	0.981182	1	Genetic Information Processing	Replication and repair	Solyc02g093320.4|Solyc10g150102.1|Solyc09g009900.4|Solyc05g025590.4
3	map03015	mRNA surveillance pathway	KEGG PATHWAY	3/700	149/13578	0.984732	1	Genetic Information Processing	Translation	Solyc02g067980.3|Solyc08g061000.4|Solyc10g006050.3
5	map03013	RNA transport	KEGG PATHWAY	5/700	216/13578	0.988379	1	Genetic Information Processing	Translation	Solyc01g150159.1|Solyc07g064620.2|Solyc01g088700.4|Solyc07g047860.4|Solyc08g061000.4
1	map03020	RNA polymerase	KEGG PATHWAY	1/700	121/13578	0.998394	1	Genetic Information Processing	Transcription	Solyc10g080350.4
5	map00190	Oxidative phosphorylation	KEGG PATHWAY	5/700	413/13578	0.999997	1	Metabolism	Energy metabolism	Solyc07g017780.4|Solyc00g500323.1|Solyc02g091130.3|Solyc02g092270.3|Solyc07g032080.3

## Sheet: HTN3 vs CKN3
Num	Pathway id	Description	Database	Ratio_in_study	Ratio_in_pop	Pvalue	Padjust	First Category	Second Category	Gene_ids
14	map00941	Flavonoid biosynthesis	KEGG PATHWAY	14/555	95/13578	2.9811e-05	0.00307053	Metabolism	Biosynthesis of other secondary metabolites	Solyc03g031470.3|Solyc05g053550.3|Solyc07g005760.3|Solyc11g067270.1|Solyc03g117600.3|Solyc11g071480.1|Solyc11g013110.2|Solyc03g115220.5|Solyc09g091510.3|Solyc01g096670.5|Solyc02g093270.5|Solyc10g078240.2|Solyc02g083860.3|Solyc05g052240.3
13	map00270	Cysteine and methionine metabolism	KEGG PATHWAY	13/555	132/13578	0.00291334	0.150037	Metabolism	Amino acid metabolism	Solyc07g026650.3|Solyc07g049530.3|Solyc10g081510.2|Solyc05g007590.5|Solyc12g098500.2|Solyc02g082850.3|Solyc02g063540.4|Solyc07g049550.3|Solyc02g091990.3|Solyc08g078850.3|Solyc02g089610.2|Solyc07g032740.4|Solyc10g006040.1
6	map00100	Steroid biosynthesis	KEGG PATHWAY	6/555	41/13578	0.00603719	0.155458	Metabolism	Lipid metabolism	Solyc02g069490.4|Solyc10g055680.1|Solyc06g005750.3|Solyc06g074090.3|Solyc01g111830.3|Solyc01g091320.3
2	map00944	Flavone and flavonol biosynthesis	KEGG PATHWAY	2/555	4/13578	0.00947202	0.162603	Metabolism	Biosynthesis of other secondary metabolites	Solyc09g059170.3|Solyc03g115220.5
7	map04712	Circadian rhythm - plant	KEGG PATHWAY	7/555	52/13578	0.00497537	0.170821	Organismal Systems	Environmental adaptation	Solyc05g053550.3|Solyc08g061130.3|Solyc10g005080.3|Solyc09g091510.3|Solyc01g102300.3|Solyc10g005030.4|Solyc11g011980.3
23	map04626	Plant-pathogen interaction	KEGG PATHWAY	23/555	328/13578	0.00841605	0.173371	Organismal Systems	Environmental adaptation	Solyc10g011910.5|Solyc09g083050.3|Solyc02g091500.1|Solyc04g009800.3|Solyc02g150146.1|Solyc06g005170.3|Solyc10g074740.2|Solyc11g071740.2|Solyc10g079420.1|Solyc09g065780.3|Solyc02g083850.3|Solyc02g088090.1|Solyc04g018110.1|Solyc07g065840.2|Solyc06g066370.5|Solyc02g063350.1|Solyc09g014990.4|Solyc03g113390.3|Solyc01g005370.3|Solyc02g094000.1|Solyc11g071760.3|Solyc04g009640.4|Solyc04g014650.4
8	map00330	Arginine and proline metabolism	KEGG PATHWAY	8/555	76/13578	0.0121808	0.179232	Metabolism	Amino acid metabolism	Solyc01g091170.3|Solyc02g081390.3|Solyc07g043590.3|Solyc01g087590.3|Solyc01g011510.4|Solyc10g086170.1|Solyc02g089610.2|Solyc07g032740.4
3	map00430	Taurine and hypotaurine metabolism	KEGG PATHWAY	3/555	13/13578	0.0142972	0.184076	Metabolism	Metabolism of other amino acids	Solyc12g008640.3|Solyc04g025530.3|Solyc02g067440.3
6	map00400	Phenylalanine, tyrosine and tryptophan biosynthesis	KEGG PATHWAY	6/555	54/13578	0.0222563	0.208399	Metabolism	Amino acid metabolism	Solyc09g011870.3|Solyc10g005320.3|Solyc07g007590.1|Solyc06g050630.3|Solyc11g009080.2|Solyc07g032740.4
5	map00910	Nitrogen metabolism	KEGG PATHWAY	5/555	39/13578	0.0204842	0.210987	Metabolism	Energy metabolism	Solyc09g009830.3|Solyc01g108630.3|Solyc06g075070.4|Solyc11g013810.3|Solyc03g083440.4
13	map00010	Glycolysis / Gluconeogenesis	KEGG PATHWAY	13/555	168/13578	0.0204554	0.234101	Metabolism	Carbohydrate metabolism	Solyc11g071290.2|Solyc06g059740.4|Solyc09g008840.5|Solyc01g011510.4|Solyc02g087810.3|Solyc03g111000.3|Solyc04g074530.3|Solyc01g106780.3|Solyc07g005390.3|Solyc06g005490.3|Solyc08g077180.3|Solyc08g078850.3|Solyc10g076510.2
16	map00520	Amino sugar and nucleotide sugar metabolism	KEGG PATHWAY	16/555	236/13578	0.0330808	0.283944	Metabolism	Carbohydrate metabolism	Solyc10g085920.3|Solyc04g072000.5|Solyc02g082920.5|Solyc10g055780.1|Solyc12g010540.1|Solyc03g114860.4|Solyc01g107090.2|Solyc02g063220.3|Solyc12g010200.2|Solyc02g088690.5|Solyc11g066720.3|Solyc10g050850.2|Solyc07g062130.3|Solyc09g075120.3|Solyc02g088680.1|Solyc06g074670.4
3	map00670	One carbon pool by folate	KEGG PATHWAY	3/555	20/13578	0.0461616	0.365742	Metabolism	Metabolism of cofactors and vitamins	Solyc05g055730.4|Solyc03g113590.3|Solyc12g098490.2
4	map00906	Carotenoid biosynthesis	KEGG PATHWAY	4/555	41/13578	0.0852132	0.417951	Metabolism	Metabolism of terpenoids and polyketides	Solyc01g088200.4|Solyc04g040190.1|Solyc08g005610.3|Solyc03g031860.3
6	map00592	alpha-Linolenic acid metabolism	KEGG PATHWAY	6/555	74/13578	0.0816361	0.420426	Metabolism	Lipid metabolism	Solyc06g059740.4|Solyc01g006540.4|Solyc12g011037.2|Solyc12g007170.4|Solyc01g109150.4|Solyc02g068920.3
6	map00410	beta-Alanine metabolism	KEGG PATHWAY	6/555	76/13578	0.0901673	0.422147	Metabolism	Metabolism of other amino acids	Solyc05g018410.3|Solyc07g043590.3|Solyc01g087590.3|Solyc04g025530.3|Solyc01g011510.4|Solyc02g081390.3
7	map00945	Stilbenoid, diarylheptanoid and gingerol biosynthesis	KEGG PATHWAY	7/555	85/13578	0.0587596	0.432303	Metabolism	Biosynthesis of other secondary metabolites	Solyc07g005760.3|Solyc11g067270.1|Solyc11g071480.1|Solyc03g117600.3|Solyc01g096670.5|Solyc02g093270.5|Solyc10g078240.2
3	map00591	Linoleic acid metabolism	KEGG PATHWAY	3/555	25/13578	0.0802915	0.459446	Metabolism	Lipid metabolism	Solyc08g014000.3|Solyc12g011037.2|Solyc01g006540.4
3	map00531	Glycosaminoglycan degradation	KEGG PATHWAY	3/555	25/13578	0.0802915	0.459446	Metabolism	Glycan biosynthesis and metabolism	Solyc03g062665.2|Solyc10g085220.3|Solyc06g062660.4
1	map00942	Anthocyanin biosynthesis	KEGG PATHWAY	1/555	2/13578	0.080082	0.485203	Metabolism	Biosynthesis of other secondary metabolites	Solyc10g083440.3
5	map00860	Porphyrin and chlorophyll metabolism	KEGG PATHWAY	5/555	55/13578	0.0732723	0.503136	Metabolism	Metabolism of cofactors and vitamins	Solyc11g007000.2|Solyc08g080090.3|Solyc01g106390.3|Solyc12g013710.2|Solyc07g024000.3
7	map00562	Inositol phosphate metabolism	KEGG PATHWAY	7/555	102/13578	0.123903	0.51048	Metabolism	Carbohydrate metabolism	Solyc02g087430.4|Solyc05g051850.3|Solyc06g051620.3|Solyc06g005490.3|Solyc12g049540.3|Solyc04g054740.3|Solyc10g086320.2
4	map00920	Sulfur metabolism	KEGG PATHWAY	4/555	40/13578	0.0793344	0.510715	Metabolism	Energy metabolism	Solyc02g092410.3|Solyc02g094120.3|Solyc10g006040.1|Solyc02g082850.3
5	map00030	Pentose phosphate pathway	KEGG PATHWAY	5/555	64/13578	0.120201	0.515864	Metabolism	Carbohydrate metabolism	Solyc01g010250.4|Solyc05g012110.4|Solyc07g005390.3|Solyc07g062070.3|Solyc08g077200.4
6	map00071	Fatty acid degradation	KEGG PATHWAY	6/555	82/13578	0.118514	0.530736	Metabolism	Lipid metabolism	Solyc11g071290.2|Solyc06g059740.4|Solyc01g011510.4|Solyc04g074530.3|Solyc05g017760.4|Solyc12g007170.4
3	map00790	Folate biosynthesis	KEGG PATHWAY	3/555	34/13578	0.16069	0.551703	Metabolism	Metabolism of cofactors and vitamins	Solyc05g012090.4|Solyc03g094177.1|Solyc03g094175.1
5	map00350	Tyrosine metabolism	KEGG PATHWAY	5/555	70/13578	0.157642	0.5599	Metabolism	Amino acid metabolism	Solyc06g059740.4|Solyc11g071290.2|Solyc07g032740.4|Solyc12g014100.2|Solyc04g074530.3
1	map00604	Glycosphingolipid biosynthesis - ganglio series	KEGG PATHWAY	1/555	4/13578	0.153762	0.565623	Metabolism	Glycan biosynthesis and metabolism	Solyc06g062660.4
16	map00940	Phenylpropanoid biosynthesis	KEGG PATHWAY	16/555	301/13578	0.17155	0.56999	Metabolism	Biosynthesis of other secondary metabolites	Solyc01g081170.3|Solyc07g005760.3|Solyc11g067270.1|Solyc01g007950.5|Solyc03g117600.3|Solyc06g068650.4|Solyc11g071480.1|Solyc03g117870.3|Solyc11g072110.2|Solyc01g096670.5|Solyc02g093270.5|Solyc02g084570.5|Solyc10g078240.2|Solyc12g042460.2|Solyc06g073760.3|Solyc02g063000.5
2	map00450	Selenocompound metabolism	KEGG PATHWAY	2/555	17/13578	0.151644	0.578496	Metabolism	Metabolism of other amino acids	Solyc04g016010.5|Solyc10g081510.2
5	map00260	Glycine, serine and threonine metabolism	KEGG PATHWAY	5/555	74/13578	0.184929	0.595239	Metabolism	Amino acid metabolism	Solyc09g008670.3|Solyc10g005320.3|Solyc12g098490.2|Solyc10g083760.3|Solyc01g111630.3
7	map00620	Pyruvate metabolism	KEGG PATHWAY	7/555	119/13578	0.214065	0.595911	Metabolism	Carbohydrate metabolism	Solyc09g008840.5|Solyc01g011510.4|Solyc05g050120.3|Solyc08g077180.3|Solyc01g106780.3|Solyc08g078850.3|Solyc05g017760.4
15	map04141	Protein processing in endoplasmic reticulum	KEGG PATHWAY	15/555	293/13578	0.21993	0.596125	Genetic Information Processing	Folding, sorting and degradation	Solyc11g069690.3|Solyc07g054080.3|Solyc04g014480.3|Solyc06g076020.3|Solyc11g006460.3|Solyc07g063200.3|Solyc05g055160.3|Solyc11g069400.2|Solyc11g066060.4|Solyc04g048900.3|Solyc01g067120.4|Solyc10g008100.3|Solyc04g011430.3|Solyc12g042830.3|Solyc07g065840.2
3	map00650	Butanoate metabolism	KEGG PATHWAY	3/555	33/13578	0.150799	0.597398	Metabolism	Carbohydrate metabolism	Solyc05g017760.4|Solyc04g025530.3|Solyc12g006470.2
4	map00250	Alanine, aspartate and glutamate metabolism	KEGG PATHWAY	4/555	58/13578	0.212095	0.606829	Metabolism	Amino acid metabolism	Solyc07g032740.4|Solyc04g025530.3|Solyc12g006470.2|Solyc03g083440.4
2	map00740	Riboflavin metabolism	KEGG PATHWAY	2/555	20/13578	0.195997	0.611748	Metabolism	Metabolism of cofactors and vitamins	Solyc01g090040.4|Solyc03g098010.3
16	map04016	MAPK signaling pathway - plant	KEGG PATHWAY	16/555	312/13578	0.208652	0.614033	Environmental Information Processing	Signal transduction	Solyc01g079750.3|Solyc02g082920.5|Solyc06g066370.5|Solyc04g082460.4|Solyc08g065320.3|Solyc09g089610.3|Solyc11g005720.1|Solyc02g088090.1|Solyc02g084870.3|Solyc08g082180.3|Solyc04g009640.4|Solyc10g011910.5|Solyc06g005170.3|Solyc09g014990.4|Solyc10g055780.1|Solyc04g014650.4
4	map00460	Cyanoamino acid metabolism	KEGG PATHWAY	4/555	57/13578	0.203509	0.616512	Metabolism	Metabolism of other amino acids	Solyc01g081170.3|Solyc06g073760.3|Solyc12g098490.2|Solyc12g008640.3
3	map00220	Arginine biosynthesis	KEGG PATHWAY	3/555	42/13578	0.245443	0.64822	Metabolism	Amino acid metabolism	Solyc01g091170.3|Solyc07g032740.4|Solyc03g043950.4
3	map00062	Fatty acid elongation	KEGG PATHWAY	3/555	43/13578	0.256532	0.66057	Metabolism	Lipid metabolism	Solyc09g065780.3|Solyc09g083050.3|Solyc11g006300.2
6	map00230	Purine metabolism	KEGG PATHWAY	6/555	107/13578	0.272946	0.685692	Metabolism	Nucleotide metabolism	Solyc09g008840.5|Solyc02g092410.3|Solyc08g077180.3|Solyc01g106780.3|Solyc10g005310.3|Solyc08g077200.4
4	map00052	Galactose metabolism	KEGG PATHWAY	4/555	67/13578	0.293016	0.718586	Metabolism	Carbohydrate metabolism	Solyc10g050850.2|Solyc02g087810.3|Solyc06g062660.4|Solyc01g079300.5
2	map00760	Nicotinate and nicotinamide metabolism	KEGG PATHWAY	2/555	27/13578	0.303072	0.725963	Metabolism	Metabolism of cofactors and vitamins	Solyc06g075080.4|Solyc06g071240.3
1	map00072	Synthesis and degradation of ketone bodies	KEGG PATHWAY	1/555	9/13578	0.313204	0.733181	Metabolism	Lipid metabolism	Solyc05g017760.4
9	map00500	Starch and sucrose metabolism	KEGG PATHWAY	9/555	182/13578	0.327499	0.749609	Metabolism	Carbohydrate metabolism	Solyc01g081170.3|Solyc09g010210.3|Solyc09g075360.5|Solyc08g074390.3|Solyc06g073760.3|Solyc01g005830.4|Solyc09g091030.3|Solyc01g094580.3|Solyc12g055970.3
2	map00600	Sphingolipid metabolism	KEGG PATHWAY	2/555	30/13578	0.348586	0.780529	Metabolism	Lipid metabolism	Solyc03g006630.3|Solyc06g062660.4
2	map00290	Valine, leucine and isoleucine biosynthesis	KEGG PATHWAY	2/555	30/13578	0.348586	0.780529	Metabolism	Amino acid metabolism	Solyc09g008670.3|Solyc10g083760.3
3	map00130	Ubiquinone and other terpenoid-quinone biosynthesis	KEGG PATHWAY	3/555	55/13578	0.391635	0.840384	Metabolism	Metabolism of cofactors and vitamins	Solyc06g068650.4|Solyc12g042460.2|Solyc03g117870.3
19	map04075	Plant hormone signal transduction	KEGG PATHWAY	19/555	432/13578	0.404489	0.850252	Environmental Information Processing	Signal transduction	Solyc02g079190.3|Solyc12g049400.2|Solyc04g008110.3|Solyc03g093110.3|Solyc01g098400.3|Solyc03g082530.1|Solyc03g082520.1|Solyc03g093080.3|Solyc09g089610.3|Solyc01g102300.3|Solyc06g008870.2|Solyc08g082180.3|Solyc07g044980.3|Solyc03g093120.5.1|Solyc09g065850.4|Solyc10g079700.2|Solyc12g017240.2|Solyc01g104650.3|Solyc03g093130.3
8	map03430	Mismatch repair	KEGG PATHWAY	8/555	174/13578	0.418405	0.861914	Genetic Information Processing	Replication and repair	Solyc02g082660.3|Solyc01g098520.3|Solyc02g093320.4|Solyc02g092520.3|Solyc02g088940.3|Solyc02g082633.1|Solyc02g091620.4|Solyc02g088955.1
2	map00073	Cutin, suberine and wax biosynthesis	KEGG PATHWAY	2/555	40/13578	0.490809	0.871609	Metabolism	Lipid metabolism	Solyc07g006890.1|Solyc12g100270.2
1	map00903	Limonene and pinene degradation	KEGG PATHWAY	1/555	16/13578	0.487327	0.880609	Metabolism	Metabolism of terpenoids and polyketides	Solyc01g011510.4
3	map00900	Terpenoid backbone biosynthesis	KEGG PATHWAY	3/555	69/13578	0.53993	0.882742	Metabolism	Metabolism of terpenoids and polyketides	Solyc05g017760.4|Solyc02g038740.4|Solyc07g061990.3
1	map00750	Vitamin B6 metabolism	KEGG PATHWAY	1/555	17/13578	0.508308	0.887384	Metabolism	Metabolism of cofactors and vitamins	Solyc06g081980.1
4	map04070	Phosphatidylinositol signaling system	KEGG PATHWAY	4/555	103/13578	0.611976	0.887797	Environmental Information Processing	Signal transduction	Solyc06g051620.3|Solyc10g086320.2|Solyc02g087430.4|Solyc02g088090.1
4	map00710	Carbon fixation in photosynthetic organisms	KEGG PATHWAY	4/555	99/13578	0.580534	0.892463	Metabolism	Energy metabolism	Solyc05g050120.3|Solyc07g032740.4|Solyc03g111000.3|Solyc06g005490.3
1	map00905	Brassinosteroid biosynthesis	KEGG PATHWAY	1/555	24/13578	0.633031	0.893181	Metabolism	Metabolism of terpenoids and polyketides	Solyc05g011970.3
5	map00564	Glycerophospholipid metabolism	KEGG PATHWAY	5/555	110/13578	0.469503	0.895534	Metabolism	Lipid metabolism	Solyc06g069470.3|Solyc02g068920.3|Solyc03g121470.5|Solyc06g068470.3|Solyc12g042890.2
4	map03008	Ribosome biogenesis in eukaryotes	KEGG PATHWAY	4/555	94/13578	0.539264	0.895874	Genetic Information Processing	Translation	Solyc03g112820.5|Solyc02g085230.3|Solyc09g061430.3|Solyc03g025270.3
4	map00280	Valine, leucine and isoleucine degradation	KEGG PATHWAY	4/555	88/13578	0.487184	0.896071	Metabolism	Amino acid metabolism	Solyc01g011510.4|Solyc05g017760.4|Solyc05g018410.3|Solyc02g022930.3
4	map00630	Glyoxylate and dicarboxylate metabolism	KEGG PATHWAY	4/555	93/13578	0.530766	0.896211	Metabolism	Carbohydrate metabolism	Solyc05g017760.4|Solyc12g098490.2|Solyc01g111630.3|Solyc04g082460.4
1	map00590	Arachidonic acid metabolism	KEGG PATHWAY	1/555	22/13578	0.60103	0.89719	Metabolism	Lipid metabolism	Solyc12g008640.3
1	map04933	AGE-RAGE signaling pathway in diabetic complications	KEGG PATHWAY	1/555	22/13578	0.60103	0.89719	Human Diseases	Endocrine and metabolic disease	Solyc06g051620.3
8	map00908	Zeatin biosynthesis	KEGG PATHWAY	8/555	184/13578	0.480509	0.899863	Metabolism	Metabolism of terpenoids and polyketides	Solyc11g066680.1|Solyc11g066670.1|Solyc05g052870.5|Solyc12g008900.2|Solyc04g016210.4|Solyc12g014190.2|Solyc01g105350.3|Solyc12g009920.1
3	map00053	Ascorbate and aldarate metabolism	KEGG PATHWAY	3/555	71/13578	0.559418	0.900314	Metabolism	Carbohydrate metabolism	Solyc01g011510.4|Solyc02g088690.5|Solyc02g088680.1
9	map04144	Endocytosis	KEGG PATHWAY	9/555	236/13578	0.631877	0.903935	Cellular Processes	Transport and catabolism	Solyc03g121360.1|Solyc06g076020.3|Solyc10g085590.1|Solyc11g012460.3|Solyc11g066060.4|Solyc11g010100.2|Solyc10g086320.2|Solyc03g121470.5|Solyc07g032230.3
3	map00360	Phenylalanine metabolism	KEGG PATHWAY	3/555	75/13578	0.596862	0.90407	Metabolism	Amino acid metabolism	Solyc10g086170.1|Solyc07g032740.4|Solyc08g068610.3
1	map00511	Other glycan degradation	KEGG PATHWAY	1/555	15/13578	0.465454	0.904561	Metabolism	Glycan biosynthesis and metabolism	Solyc06g062660.4
6	map03018	RNA degradation	KEGG PATHWAY	6/555	150/13578	0.57985	0.904917	Genetic Information Processing	Folding, sorting and degradation	Solyc01g100850.3|Solyc06g074030.1|Solyc06g082990.4|Solyc01g106210.3|Solyc09g066470.4|Solyc12g009170.2
2	map03022	Basal transcription factors	KEGG PATHWAY	2/555	43/13578	0.529582	0.909116	Genetic Information Processing	Transcription	Solyc05g010570.3|Solyc10g079990.3
3	map00640	Propanoate metabolism	KEGG PATHWAY	3/555	73/13578	0.578401	0.916543	Metabolism	Carbohydrate metabolism	Solyc08g078850.3|Solyc05g017760.4|Solyc05g018410.3
2	map00960	Tropane, piperidine and pyridine alkaloid biosynthesis	KEGG PATHWAY	2/555	38/13578	0.463868	0.918815	Metabolism	Biosynthesis of other secondary metabolites	Solyc07g032740.4|Solyc04g054950.3
4	map00380	Tryptophan metabolism	KEGG PATHWAY	4/555	85/13578	0.460265	0.929554	Metabolism	Amino acid metabolism	Solyc01g011510.4|Solyc05g017760.4|Solyc10g086170.1|Solyc04g082460.4
3	map00051	Fructose and mannose metabolism	KEGG PATHWAY	3/555	84/13578	0.673203	0.937025	Metabolism	Carbohydrate metabolism	Solyc02g063220.3|Solyc06g005490.3|Solyc12g013770.3
1	map00340	Histidine metabolism	KEGG PATHWAY	1/555	28/13578	0.689551	0.946983	Metabolism	Amino acid metabolism	Solyc01g011510.4
2	map00904	Diterpenoid biosynthesis	KEGG PATHWAY	2/555	59/13578	0.701091	0.950163	Metabolism	Metabolism of terpenoids and polyketides	Solyc07g061720.3|Solyc12g006460.2
3	map00561	Glycerolipid metabolism	KEGG PATHWAY	3/555	94/13578	0.744931	0.959099	Metabolism	Lipid metabolism	Solyc01g011510.4|Solyc04g010250.3|Solyc12g098850.2
7	map04120	Ubiquitin mediated proteolysis	KEGG PATHWAY	7/555	210/13578	0.76032	0.966827	Genetic Information Processing	Folding, sorting and degradation	Solyc08g005420.3|Solyc06g072830.5|Solyc06g054540.3|Solyc04g011430.3|Solyc01g094810.3|Solyc01g067120.4|Solyc11g011980.3
1	map00565	Ether lipid metabolism	KEGG PATHWAY	1/555	31/13578	0.72616	0.971356	Metabolism	Lipid metabolism	Solyc03g121470.5
1	map00950	Isoquinoline alkaloid biosynthesis	KEGG PATHWAY	1/555	32/13578	0.737378	0.973718	Metabolism	Biosynthesis of other secondary metabolites	Solyc07g032740.4
1	map00196	Photosynthesis - antenna proteins	KEGG PATHWAY	1/555	32/13578	0.737378	0.973718	Metabolism	Energy metabolism	Solyc02g070940.1
1	map01040	Biosynthesis of unsaturated fatty acids	KEGG PATHWAY	1/555	37/13578	0.786954	0.98849	Metabolism	Lipid metabolism	Solyc11g006300.2
4	map00480	Glutathione metabolism	KEGG PATHWAY	4/555	134/13578	0.802992	0.996484	Metabolism	Metabolism of other amino acids	Solyc08g006150.3|Solyc12g008640.3|Solyc12g010020.3|Solyc12g010030.3
2	map03010	Ribosome	KEGG PATHWAY	2/555	484/13578	1	1	Genetic Information Processing	Translation	Solyc00g500328.1|Solyc04g072036.2
2	map00310	Lysine degradation	KEGG PATHWAY	2/555	81/13578	0.849309	1	Metabolism	Amino acid metabolism	Solyc01g011510.4|Solyc05g017760.4
2	map00240	Pyrimidine metabolism	KEGG PATHWAY	2/555	81/13578	0.849309	1	Metabolism	Nucleotide metabolism	Solyc01g008290.3|Solyc02g088940.3
1	map04130	SNARE interactions in vesicular transport	KEGG PATHWAY	1/555	47/13578	0.859829	1	Genetic Information Processing	Folding, sorting and degradation	Solyc07g054140.3
3	map04146	Peroxisome	KEGG PATHWAY	3/555	119/13578	0.869957	1	Cellular Processes	Transport and catabolism	Solyc12g088420.2|Solyc06g075080.4|Solyc04g082460.4
1	map00510	N-Glycan biosynthesis	KEGG PATHWAY	1/555	49/13578	0.871092	1	Metabolism	Glycan biosynthesis and metabolism	Solyc05g013580.4
1	map02010	ABC transporters	KEGG PATHWAY	1/555	55/13578	0.899744	1	Environmental Information Processing	Membrane transport	Solyc04g015970.3
1	map03060	Protein export	KEGG PATHWAY	1/555	61/13578	0.922037	1	Genetic Information Processing	Folding, sorting and degradation	Solyc08g008320.3
1	map00970	Aminoacyl-tRNA biosynthesis	KEGG PATHWAY	1/555	64/13578	0.931252	1	Genetic Information Processing	Translation	Solyc01g005540.5
2	map04145	Phagosome	KEGG PATHWAY	2/555	105/13578	0.932293	1	Cellular Processes	Transport and catabolism	Solyc04g048900.3|Solyc04g081490.3
3	map00040	Pentose and glucuronate interconversions	KEGG PATHWAY	3/555	149/13578	0.946365	1	Metabolism	Carbohydrate metabolism	Solyc02g088690.5|Solyc07g064170.3|Solyc02g088680.1
1	map00061	Fatty acid biosynthesis	KEGG PATHWAY	1/555	71/13578	0.948744	1	Metabolism	Lipid metabolism	Solyc12g006930.2
5	map03040	Spliceosome	KEGG PATHWAY	5/555	229/13578	0.960243	1	Genetic Information Processing	Transcription	Solyc06g076020.3|Solyc03g082380.4|Solyc11g066060.4|Solyc12g035130.2|Solyc11g067010.2
2	map03020	RNA polymerase	KEGG PATHWAY	2/555	121/13578	0.961126	1	Genetic Information Processing	Transcription	Solyc04g054510.4|Solyc05g053510.3
2	map03015	mRNA surveillance pathway	KEGG PATHWAY	2/555	149/13578	0.985716	1	Genetic Information Processing	Translation	Solyc05g055530.5|Solyc01g058260.4
2	map03420	Nucleotide excision repair	KEGG PATHWAY	2/555	161/13578	0.990787	1	Genetic Information Processing	Replication and repair	Solyc10g006700.1|Solyc10g006660.3
3	map00195	Photosynthesis	KEGG PATHWAY	3/555	209/13578	0.992284	1	Metabolism	Energy metabolism	Solyc06g083680.3|Solyc06g066640.3|Solyc11g068430.3
2	map03013	RNA transport	KEGG PATHWAY	2/555	216/13578	0.998829	1	Genetic Information Processing	Translation	Solyc07g064620.2|Solyc01g150156.1
1	map03440	Homologous recombination	KEGG PATHWAY	1/555	202/13578	0.999795	1	Genetic Information Processing	Replication and repair	Solyc01g008520.3
3	map00190	Oxidative phosphorylation	KEGG PATHWAY	3/555	413/13578	0.999995	1	Metabolism	Energy metabolism	Solyc07g063160.2|Solyc11g007000.2|Solyc02g091170.4
